# Supplementary material for: Epigenetic maintenance of adult neural stem cell quiescence in the mouse hippocampus via Setd1a
Source: Nat Commun. 2024 Jul 6;15:5674. doi: 10.1038/s41467-024-50010-y (PMC11227589; doi:10.1038/s41467-024-50010-y)
Supplement: Supplementary file 4 — Supplementary Dataset 1 [file 41467_2024_50010_MOESM4_ESM.xlsx]

## Sheet: KOvsWT_Day4
Ensemble	SYMBOL	logFC	logCPM	F	PValue	FDR
ENSMUSG00000029831	Npvf	1.14554	7.10589	225.248	1.05754e-14	1.41541e-10
ENSMUSG00000086429	Gt(ROSA)26Sor	-0.489424	10.2443	137.519	3.67171e-12	2.45711e-08
ENSMUSG00000026185	Igfbp5	-0.779849	6.98728	115.935	2.5246e-11	9.62149e-08
ENSMUSG00000078776	9530053A07Rik	0.631946	7.71634	114.585	2.87552e-11	9.62149e-08
ENSMUSG00000017677	Wsb1	-0.395159	8.97528	67.7345	7.19706e-09	1.92651e-05
ENSMUSG00000034457	Eda2r	0.475224	8.02603	62.1574	1.66109e-08	3.70533e-05
ENSMUSG00000093862	Gm5117	1.04632	5.01942	57.7634	3.33605e-08	6.37853e-05
ENSMUSG00000008540	Mgst1	-0.352029	9.73637	56.1995	4.31413e-08	6.51965e-05
ENSMUSG00000027562	Car2	0.418927	8.01789	56.1026	4.3841e-08	6.51965e-05
ENSMUSG00000019179	Mdh2	0.330007	9.77824	54.256	5.97976e-08	7.94065e-05
ENSMUSG00000063694	Cycs	0.376398	8.40276	53.7433	6.52624e-08	7.94065e-05
ENSMUSG00000036676	Tmtc3	0.436575	7.71396	52.3484	8.30333e-08	9.26098e-05
ENSMUSG00000069662	Marcks	-0.289097	10.2056	49.8125	1.30108e-07	0.000130545
ENSMUSG00000078566	Bnip3	-0.560865	6.95698	49.5445	1.36553e-07	0.000130545
ENSMUSG00000031425	Plp1	-0.461414	7.51373	47.8099	1.87521e-07	0.000167319
ENSMUSG00000064363	ND4	-0.227084	12.1043	46.6771	2.31628e-07	0.000192641
ENSMUSG00000031604	Msmo1	0.360594	8.45807	46.3858	2.44687e-07	0.000192641
ENSMUSG00000052428	Tmco1	-0.407633	8.6798	46.0408	2.61188e-07	0.000194208
ENSMUSG00000032279	Idh3a	0.315496	9.21445	45.4051	2.94809e-07	0.000203468
ENSMUSG00000016319	Slc25a5	0.254175	10.8066	45.244	3.04047e-07	0.000203468
ENSMUSG00000024501	Dpysl3	0.359351	8.20972	43.7379	4.07129e-07	0.000259477
ENSMUSG00000022462	Slc38a2	-0.510631	6.75303	43.3376	4.40453e-07	0.000267956
ENSMUSG00000047446	Arl4a	0.336553	8.44585	42.7131	4.98424e-07	0.00029004
ENSMUSG00000017707	Serinc3	0.331373	8.94964	40.8338	7.28181e-07	0.000385604
ENSMUSG00000017390	Aldoc	0.225063	11.8081	40.8226	7.29855e-07	0.000385604
ENSMUSG00000016382	Pls3	0.244155	12.046	40.6119	7.62069e-07	0.000385604
ENSMUSG00000055022	Cntn1	-0.365212	9.52351	41.9563	7.77892e-07	0.000385604
ENSMUSG00000020321	Mdh1	0.232261	10.4939	37.0694	1.60943e-06	0.000769308
ENSMUSG00000027276	Jag1	0.818419	5.31777	36.4687	1.83472e-06	0.000846756
ENSMUSG00000015090	Ptgds	-0.700666	5.19258	35.3897	2.32903e-06	0.00103906
ENSMUSG00000056515	Rab31	0.257683	10.269	34.8249	2.64329e-06	0.0011179
ENSMUSG00000026356	Dars	-0.304339	8.39444	34.7757	2.6728e-06	0.0011179
ENSMUSG00000019906	Lin7a	0.40161	7.41842	34.4561	2.87295e-06	0.0011652
ENSMUSG00000007891	Ctsd	0.314592	8.96548	34.0259	3.16827e-06	0.00124718
ENSMUSG00000036641	Ccdc148	-0.70792	5.5735	33.7625	3.36505e-06	0.0012868
ENSMUSG00000000184	Ccnd2	0.266587	9.23942	33.3077	3.73636e-06	0.0013891
ENSMUSG00000030111	A2m	0.211309	10.7884	32.376	4.64213e-06	0.0016792
ENSMUSG00000023010	Tmbim6	0.327866	9.11329	32.4132	4.77311e-06	0.00168114
ENSMUSG00000040929	Rfx3	-0.412975	6.88904	31.9994	5.07293e-06	0.0017018
ENSMUSG00000030884	Uqcrc2	0.337796	8.4427	31.9884	5.08607e-06	0.0017018
ENSMUSG00000021091	Serpina3n	0.258728	10.0045	31.7006	5.44519e-06	0.00177752
ENSMUSG00000003617	Cp	0.239006	10.1613	31.4046	5.84316e-06	0.00186202
ENSMUSG00000029632	Ndufa4	0.257759	10.1046	31.133	6.23591e-06	0.00194096
ENSMUSG00000031596	Slc7a2	1.2126	3.40501	30.5693	7.14459e-06	0.00217325
ENSMUSG00000047242	Taf9b	0.362799	7.4544	30.1	8.01002e-06	0.00238236
ENSMUSG00000019558	Slc6a8	0.404953	7.29097	29.7155	8.80284e-06	0.00256124
ENSMUSG00000022323	Rida	-0.213387	10.5339	29.3443	9.64898e-06	0.0027477
ENSMUSG00000026833	Olfm1	0.543614	6.12006	29.0128	1.04787e-05	0.0029218
ENSMUSG00000031402	Mpp1	0.307493	8.11917	28.5693	1.1711e-05	0.00319878
ENSMUSG00000001986	Gria3	0.331368	8.30754	28.3034	1.25238e-05	0.00335238
ENSMUSG00000026918	Brd3	0.34712	7.3428	28.0889	1.32237e-05	0.0034703
ENSMUSG00000028364	Tnc	0.870831	4.5402	27.7346	1.44732e-05	0.00372517
ENSMUSG00000020571	Pdia6	0.271575	8.94357	27.5253	1.52709e-05	0.00385633
ENSMUSG00000027087	Itgav	0.246796	9.503	27.1425	1.68545e-05	0.00417741
ENSMUSG00000027797	Dclk1	-0.202815	11.1967	26.4963	1.99423e-05	0.00485288
ENSMUSG00000059974	Ntm	-0.351109	7.33963	26.202	2.1546e-05	0.0051495
ENSMUSG00000003955	Fam162a	-0.362756	6.92068	25.8126	2.38836e-05	0.00560804
ENSMUSG00000030701	Plekhb1	-0.512166	7.99837	32.4496	2.45944e-05	0.00567537
ENSMUSG00000028567	Txndc12	0.24305	8.87355	25.5748	2.54449e-05	0.00577211
ENSMUSG00000055435	Maf	-0.356127	7.18323	25.386	2.6762e-05	0.00596971
ENSMUSG00000064373	Selenop	-0.274451	8.70423	25.3135	2.72874e-05	0.00598711
ENSMUSG00000031207	Msn	0.263079	8.64959	25.0221	2.95131e-05	0.00637102
ENSMUSG00000031465	Angpt2	0.292556	7.9664	24.9004	3.05002e-05	0.00642822
ENSMUSG00000032172	Olfm2	0.479367	6.15973	24.8572	3.08589e-05	0.00642822
ENSMUSG00000007867	Ift43	-0.455915	6.1988	24.8143	3.12189e-05	0.00642822
ENSMUSG00000026986	Hnmt	-1.98823	1.82026	24.7508	3.17615e-05	0.00644085
ENSMUSG00000037852	Cpe	-0.210404	9.6442	24.602	3.30728e-05	0.00660666
ENSMUSG00000025931	Paqr8	0.276464	8.40824	24.47	3.42842e-05	0.00673214
ENSMUSG00000028211	Trp53inp1	0.236377	8.7652	24.4251	3.47069e-05	0.00673214
ENSMUSG00000029245	Epha5	-0.27006	8.58625	24.2754	3.61586e-05	0.00691353
ENSMUSG00000029110	Rnf4	0.322454	7.51347	23.7272	4.20556e-05	0.00792779
ENSMUSG00000089774	Slc5a3	0.284122	8.02035	23.4823	4.50185e-05	0.00836843
ENSMUSG00000059970	Hspa2	-0.457228	6.05824	23.3621	4.65534e-05	0.00853521
ENSMUSG00000022893	Adamts1	0.315085	7.48129	23.1602	4.92603e-05	0.00890946
ENSMUSG00000032349	Elovl5	0.240325	9.07575	22.9557	5.21763e-05	0.00931103
ENSMUSG00000091337	Eid1	-0.333489	7.06524	22.8005	5.4512e-05	0.00959985
ENSMUSG00000022122	Ednrb	-0.207391	10.9498	22.6259	5.72758e-05	0.00987534
ENSMUSG00000003038	Hmgn2	-0.324873	8.25973	22.8916	5.86771e-05	0.00987534
ENSMUSG00000026864	Hspa5	0.253915	8.913	22.5289	5.88765e-05	0.00987534
ENSMUSG00000030223	Ptpro	0.690422	5.18343	22.5738	5.94954e-05	0.00987534
ENSMUSG00000022956	Atp5o	0.223344	10.2408	22.4762	5.97656e-05	0.00987534
ENSMUSG00000025666	Tmem47	-0.206098	9.76318	22.2417	6.39035e-05	0.0104303
ENSMUSG00000049775	Tmsb4x	0.160703	12.7511	22.1408	6.57766e-05	0.0105421
ENSMUSG00000002341	Ncan	0.214517	12.1558	23.2831	6.67812e-05	0.0105421
ENSMUSG00000024486	Hbegf	0.612786	5.16517	22.0792	6.69514e-05	0.0105421
ENSMUSG00000019891	Dcbld1	0.580973	5.04504	21.9993	6.85065e-05	0.0105982
ENSMUSG00000039178	Tbc1d19	-0.441333	7.04816	22.7734	6.88917e-05	0.0105982
ENSMUSG00000020029	Nudt4	-0.246517	9.12899	21.9159	7.01709e-05	0.0106724
ENSMUSG00000070902	Zfp352	0.719442	4.64241	21.4245	8.091e-05	0.0120805
ENSMUSG00000058135	Gstm1	0.213299	9.71883	21.4107	8.1235e-05	0.0120805
ENSMUSG00000022272	Myo10	-0.216837	8.85228	21.0396	9.05549e-05	0.0132447
ENSMUSG00000049100	Pcdh10	-0.383402	6.71655	21.0213	9.10427e-05	0.0132447
ENSMUSG00000007815	Rhoa	-0.245183	8.4805	20.9671	9.25073e-05	0.0132986
ENSMUSG00000028565	Nfia	-0.184356	10.1531	20.9172	9.38757e-05	0.0132986
ENSMUSG00000031960	Aars	0.520269	5.25531	20.8648	9.53398e-05	0.0132986
ENSMUSG00000022404	Slc25a17	0.246755	9.08726	20.8631	9.53872e-05	0.0132986
ENSMUSG00000038776	Ephx1	0.205147	10.316	20.7737	9.7937e-05	0.0134122
ENSMUSG00000019966	Kitl	0.261822	8.40257	20.7644	9.82066e-05	0.0134122
ENSMUSG00000018774	Cd68	1.02441	3.34111	20.7115	9.97587e-05	0.0134866
ENSMUSG00000089696	Spopfm1	1.09221	2.99219	20.6177	0.000102568	0.0137278
ENSMUSG00000034612	Chst11	0.442485	5.92685	20.3281	0.000111805	0.0148159
ENSMUSG00000042472	Zfp410	0.487433	5.72319	20.2626	0.000114014	0.0149354
ENSMUSG00000021519	Mterf3	-0.346247	6.92141	20.2356	0.000114939	0.0149354
ENSMUSG00000027800	Tm4sf1	0.279913	7.85931	20.1875	0.000116605	0.0150062
ENSMUSG00000020522	Mfap3	0.288756	7.49046	20.1167	0.00011911	0.0151825
ENSMUSG00000030246	Ldhb	0.200542	9.344	19.8523	0.000128976	0.016285
ENSMUSG00000000838	Fmr1	-0.412135	6.71848	19.8106	0.000130611	0.0163373
ENSMUSG00000030342	Cd9	0.174493	10.624	19.7751	0.000132022	0.016361
ENSMUSG00000038690	Atp5j2	0.222917	8.99532	19.3977	0.000148059	0.0181048
ENSMUSG00000026553	Copa	0.306636	7.09552	19.3548	0.000150013	0.0181048
ENSMUSG00000059534	Uqcr10	0.20212	9.49292	19.3228	0.000151489	0.0181048
ENSMUSG00000047216	Cdh19	-0.301418	7.6657	19.3201	0.00015161	0.0181048
ENSMUSG00000021474	Sfxn1	-0.318619	6.95232	19.2934	0.000152858	0.0181048
ENSMUSG00000036943	Rab8b	0.324093	7.71649	19.2761	0.000156665	0.0183931
ENSMUSG00000022474	Pmm1	0.259453	7.77909	19.1258	0.000160912	0.0186671
ENSMUSG00000020863	Luc7l3	-0.162131	10.8409	19.1081	0.000161789	0.0186671
ENSMUSG00000070427	Il18bp	0.987485	3.18537	19.0469	0.000164866	0.0188595
ENSMUSG00000029270	Dipk1a	-0.322744	6.84289	18.9006	0.000172468	0.019562
ENSMUSG00000050035	Fhl4	-0.860201	3.43769	18.834	0.000176054	0.0198008
ENSMUSG00000022106	Rcbtb2	-0.544682	5.21871	18.7451	0.000180967	0.0201838
ENSMUSG00000074637	Sox2	-0.329156	6.8802	18.6838	0.000184444	0.0204017
ENSMUSG00000062421	Arf2	0.388891	6.48816	18.501	0.00019523	0.0214177
ENSMUSG00000024778	Fas	0.233562	8.4712	18.4414	0.000198896	0.0216424
ENSMUSG00000020650	Bcap29	-0.310723	7.18528	18.3835	0.000202526	0.0218597
ENSMUSG00000013663	Pten	0.195187	9.74697	18.3036	0.000207658	0.0222344
ENSMUSG00000044894	Uqcrq	0.227043	9.8114	18.4111	0.000209362	0.0222389
ENSMUSG00000006784	Ttc25	-1.20359	2.30898	18.2193	0.000213219	0.0224611
ENSMUSG00000006736	Tspan31	0.280867	7.51459	18.1956	0.00021481	0.0224611
ENSMUSG00000033808	Tmem87a	0.601673	4.97136	17.9095	0.000235076	0.0242388
ENSMUSG00000020621	Rdh14	-0.558589	4.8166	17.8966	0.00023604	0.0242388
ENSMUSG00000035984	Nme5	-0.534953	5.28099	17.8805	0.000237245	0.0242388
ENSMUSG00000044080	S100a1	-0.349113	6.66058	17.7978	0.00024354	0.0246844
ENSMUSG00000003814	Calr	0.244227	8.3383	17.7375	0.000248246	0.0246844
ENSMUSG00000006494	Pdk1	-0.444048	6.06031	17.7332	0.000248591	0.0246844
ENSMUSG00000005897	Nr2c1	-0.711631	4.27229	17.7282	0.000248984	0.0246844
ENSMUSG00000006057	Atp5g1	0.25496	7.7085	17.4055	0.000275976	0.0271592
ENSMUSG00000026229	Psmd1	0.263963	7.87026	17.3695	0.000279172	0.0272733
ENSMUSG00000011831	Evi5	0.209737	8.70289	17.3228	0.000283387	0.0274844
ENSMUSG00000036309	Skp1	0.154938	11.059	17.2686	0.000288361	0.0277657
ENSMUSG00000039126	Prune2	-0.52741	5.24655	17.1921	0.000295542	0.0282539
ENSMUSG00000031987	Egln1	-0.353815	6.44483	17.1243	0.00030207	0.028673
ENSMUSG00000031980	Agt	-0.415446	5.71832	17.0409	0.000310319	0.0292487
ENSMUSG00000013698	Pea15a	0.162296	10.4491	16.9629	0.000318251	0.0297865
ENSMUSG00000036751	Cox6b1	0.242871	9.5502	17.3806	0.000332603	0.0309136
ENSMUSG00000023961	Enpp4	-0.401137	6.10932	16.7959	0.000335963	0.0310105
ENSMUSG00000058254	Tspan7	0.204224	9.50577	16.7039	0.000346179	0.031734
ENSMUSG00000006678	Pola1	0.913407	3.70836	16.7141	0.000350506	0.031734
ENSMUSG00000017404	Rpl19	0.268506	7.57142	16.6353	0.000354019	0.031734
ENSMUSG00000029468	P2rx7	0.50473	5.26897	16.6248	0.000355231	0.031734
ENSMUSG00000043631	Ecm2	-0.824514	3.7607	16.6211	0.000355656	0.031734
ENSMUSG00000070923	Klhl9	-0.197949	10.4043	16.6251	0.000360783	0.0319783
ENSMUSG00000038244	Mical2	1.21915	2.1494	16.5269	0.000366793	0.0322971
ENSMUSG00000028167	Bdh2	-0.541563	5.10131	16.3566	0.000387872	0.0339066
ENSMUSG00000030058	Copg1	0.355877	6.21147	16.3388	0.000390138	0.0339066
ENSMUSG00000033577	Myo6	-0.216637	9.38797	16.2501	0.000401704	0.0346865
ENSMUSG00000016918	Sulf1	-0.239943	8.24156	16.2148	0.00040642	0.0348688
ENSMUSG00000036781	Rps27l	0.195565	9.37049	16.1498	0.000415233	0.0353977
ENSMUSG00000002379	Ndufa11	0.303769	8.10432	16.6574	0.000417874	0.0353977
ENSMUSG00000003429	Rps11	0.231112	7.91831	16.1112	0.000420565	0.0354016
ENSMUSG00000031231	Cox7b	0.213807	8.73131	16.0508	0.000429069	0.0358916
ENSMUSG00000056763	Cspp1	-0.263512	7.27026	16.0143	0.000434288	0.0361026
ENSMUSG00000018593	Sparc	0.220981	8.70319	15.9834	0.000438772	0.0362501
ENSMUSG00000018585	Atox1	0.263568	8.15993	15.861	0.000457004	0.0375248
ENSMUSG00000031274	Col4a5	-0.226875	8.31481	15.7525	0.000473838	0.0383093
ENSMUSG00000020524	Gria1	-0.509016	5.34224	15.7408	0.000475691	0.0383093
ENSMUSG00000051223	Bzw1	0.183246	9.72552	15.7309	0.000477267	0.0383093
ENSMUSG00000064284	Cdpf1	-0.62813	4.30542	15.7263	0.000478007	0.0383093
ENSMUSG00000034488	Edil3	-0.776283	4.07678	15.6701	0.000487071	0.0386055
ENSMUSG00000036095	Dgkb	-0.26067	7.5012	15.6507	0.000490253	0.0386055
ENSMUSG00000026155	Smap1	0.471793	5.39308	15.6441	0.000491329	0.0386055
ENSMUSG00000074968	Ano3	0.349586	6.96938	15.6605	0.000495727	0.0386055
ENSMUSG00000040459	Arglu1	-0.25421	7.5279	15.6152	0.000496126	0.0386055
ENSMUSG00000082454	Gm12183	0.781392	3.79361	15.5466	0.000507677	0.039276
ENSMUSG00000039270	Megf9	0.228635	7.95698	15.5061	0.000514634	0.0395854
ENSMUSG00000058976	Usp17lc	1.14816	2.58828	15.4618	0.000522357	0.0397273
ENSMUSG00000027078	Ube2l6	0.41203	5.75819	15.4469	0.000524974	0.0397273
ENSMUSG00000022270	Retreg1	-0.592999	5.32638	15.8027	0.000528062	0.0397273
ENSMUSG00000020423	Btg2	0.353769	6.11789	15.4279	0.000528352	0.0397273
ENSMUSG00000025321	Itgb8	-0.18894	9.78615	15.2424	0.000562507	0.0418296
ENSMUSG00000031174	Rpgr	-0.441778	6.01168	15.2421	0.000562561	0.0418296
ENSMUSG00000006205	Htra1	-0.392696	5.835	15.2038	0.000569925	0.0421429
ENSMUSG00000034908	Sidt2	0.311221	6.55116	15.1272	0.000584911	0.0430135
ENSMUSG00000044288	Cnr1	-0.374149	5.94969	14.9963	0.000611568	0.0446125
ENSMUSG00000032649	Colgalt2	0.540537	4.66072	14.9879	0.000613322	0.0446125
ENSMUSG00000017453	Pipox	0.279521	7.09491	14.9659	0.00061793	0.0447047
ENSMUSG00000038039	Gcc2	-0.276685	7.28336	14.9023	0.000631503	0.0453992
ENSMUSG00000038370	Pcp4l1	0.341952	6.65936	14.882	0.000635887	0.0453992
ENSMUSG00000037266	Rsrp1	-0.216335	8.28229	14.8737	0.000637705	0.0453992
ENSMUSG00000030603	Psmc4	0.217954	8.21004	14.8353	0.00064614	0.0457563
ENSMUSG00000071528	Atp5md	0.21798	8.16684	14.796	0.000654885	0.0461315
ENSMUSG00000025781	Atp5c1	0.18645	9.19765	14.7228	0.000671548	0.0470576
ENSMUSG00000040003	Magi2	-0.349144	6.35857	14.6889	0.000679405	0.0473602
ENSMUSG00000025762	Larp1b	0.743007	3.6369	14.6138	0.000697191	0.0483482
ENSMUSG00000053286	Trmt1l	-0.595163	4.87287	14.5903	0.000702849	0.0484893
ENSMUSG00000020946	Gosr2	0.345394	6.23043	14.5354	0.000716292	0.049064
ENSMUSG00000022324	Matn2	-0.616098	4.03702	14.5264	0.00071851	0.049064
ENSMUSG00000021290	Atp5mpl	0.214947	8.49655	14.5023	0.000724508	0.0492224

## Sheet: KOvsWT_Day5
Ensemble	SYMBOL	logFC	logCPM	F	PValue	FDR
ENSMUSG00000064351	COX1	-0.318422	14.4491	122.83	2.21743e-14	3.17469e-10
ENSMUSG00000068823	Csde1	-0.549532	9.98035	116.831	5.22805e-14	3.7425e-10
ENSMUSG00000023067	Cdkn1a	0.856875	6.99975	113.577	8.95003e-14	4.27125e-10
ENSMUSG00000020326	Ccng1	0.499713	9.32018	109.577	1.40992e-13	5.04647e-10
ENSMUSG00000000346	Dazap2	-0.372992	10.5632	104.142	3.15544e-13	9.03528e-10
ENSMUSG00000078776	9530053A07Rik	0.813395	6.98997	99.5984	8.95857e-13	2.13766e-09
ENSMUSG00000029153	Ociad2	-0.506263	7.92046	90.8575	2.5816e-12	5.2801e-09
ENSMUSG00000020184	Mdm2	0.848815	6.54093	85.7799	7.01991e-12	1.2563e-08
ENSMUSG00000032350	Gclc	0.519588	7.54168	80.6984	1.49147e-11	2.13199e-08
ENSMUSG00000029831	Npvf	0.483762	9.03056	80.0101	1.68837e-11	2.13199e-08
ENSMUSG00000054408	Spcs3	-0.547134	7.88644	79.7518	1.76913e-11	2.13199e-08
ENSMUSG00000047216	Cdh19	-0.638164	7.4061	79.6964	1.78696e-11	2.13199e-08
ENSMUSG00000023832	Acat2	-0.545509	7.67582	78.5508	2.20128e-11	2.42428e-08
ENSMUSG00000029208	Guf1	-0.724546	6.11694	77.3294	2.7553e-11	2.81769e-08
ENSMUSG00000021537	Cetn3	-0.447269	9.02296	76.5424	3.18798e-11	2.97654e-08
ENSMUSG00000078622	Ccdc47	-0.435375	8.44516	76.314	3.32644e-11	2.97654e-08
ENSMUSG00000036932	Aifm1	-0.531273	6.96131	71.2797	8.67475e-11	7.30567e-08
ENSMUSG00000020423	Btg2	0.919645	5.73121	70.6198	9.86698e-11	7.84809e-08
ENSMUSG00000037706	Cd81	0.367421	11.3236	68.3219	1.5544e-10	1.17128e-07
ENSMUSG00000070737	Tmem35b	-0.722124	6.00318	67.1299	1.97481e-10	1.41367e-07
ENSMUSG00000058013	Septin11	-0.422697	9.50972	66.3091	2.33236e-10	1.59011e-07
ENSMUSG00000022400	Rbx1	-0.327495	9.30099	65.9279	2.52086e-10	1.62194e-07
ENSMUSG00000062070	Pgk1	-0.39927	8.73688	65.7661	2.60562e-10	1.62194e-07
ENSMUSG00000020124	Usp15	-0.527163	7.09308	63.7911	3.91719e-10	2.33676e-07
ENSMUSG00000021134	Srsf5	-0.385704	9.45254	63.3272	4.31563e-10	2.40274e-07
ENSMUSG00000027115	Kif18a	-0.598852	6.72298	63.2746	4.36342e-10	2.40274e-07
ENSMUSG00000079614	Seh1l	-0.578331	7.01634	63.069	4.5555e-10	2.41559e-07
ENSMUSG00000022474	Pmm1	0.527533	7.5653	62.6782	4.94554e-10	2.52876e-07
ENSMUSG00000027533	Fabp5	0.392383	10.156	61.7962	6.23029e-10	3.07583e-07
ENSMUSG00000028248	Pnisr	-0.444187	8.90905	61.2731	6.66162e-10	3.17915e-07
ENSMUSG00000020048	Hsp90b1	-0.337448	10.188	60.0491	8.66398e-10	3.84039e-07
ENSMUSG00000025545	Clybl	-0.465643	7.94163	60.0343	8.69179e-10	3.84039e-07
ENSMUSG00000045679	Pqlc3	0.597842	6.78914	59.9498	8.8519e-10	3.84039e-07
ENSMUSG00000036943	Rab8b	-0.504656	7.36396	59.5812	9.58763e-10	4.03724e-07
ENSMUSG00000056579	Tug1	-0.437562	8.09956	59.0423	1.07805e-09	4.40983e-07
ENSMUSG00000024486	Hbegf	0.73835	6.0149	58.9111	1.10935e-09	4.41184e-07
ENSMUSG00000028249	Sdcbp	-0.26254	12.097	58.4912	1.21617e-09	4.70594e-07
ENSMUSG00000078566	Bnip3	-0.389501	8.39979	58.1171	1.32037e-09	4.97467e-07
ENSMUSG00000028608	Czib	-0.470441	7.84834	57.0774	1.66203e-09	6.10137e-07
ENSMUSG00000027162	Lin7c	-0.452155	8.77014	57.1666	1.78412e-09	6.38581e-07
ENSMUSG00000045427	Hnrnph2	-0.497536	6.86752	56.6107	1.84433e-09	6.44031e-07
ENSMUSG00000046567	4930430F08Rik	-0.563902	6.54933	55.4714	2.38288e-09	8.12279e-07
ENSMUSG00000039450	Dcxr	1.13351	4.64755	55.1527	2.56128e-09	8.52786e-07
ENSMUSG00000028211	Trp53inp1	0.43752	8.2081	54.9736	2.66764e-09	8.68015e-07
ENSMUSG00000028292	Rars2	-0.521854	6.96361	54.8023	2.77367e-09	8.82459e-07
ENSMUSG00000028156	Eif4e	-0.316001	9.40851	54.5173	2.95995e-09	9.21254e-07
ENSMUSG00000028266	Lmo4	0.615446	6.2062	53.988	3.34144e-09	1.01786e-06
ENSMUSG00000031604	Msmo1	-0.341722	9.42903	52.84	4.35656e-09	1.29943e-06
ENSMUSG00000026728	Vim	0.358833	11.8796	56.0572	5.5935e-09	1.63433e-06
ENSMUSG00000039680	Mrps6	0.46065	7.29667	51.6248	5.78926e-09	1.6577e-06
ENSMUSG00000057738	Sptan1	0.367882	8.30247	51.4741	5.99868e-09	1.68398e-06
ENSMUSG00000058638	Zfp110	-0.767035	5.49979	50.9975	6.71443e-09	1.84866e-06
ENSMUSG00000038370	Pcp4l1	0.401051	8.3715	50.3307	7.86904e-09	2.12568e-06
ENSMUSG00000030934	Oat	-0.314539	10.1355	49.664	9.23253e-09	2.44782e-06
ENSMUSG00000030788	Rnf141	-0.478442	7.67889	48.8891	1.1134e-08	2.89829e-06
ENSMUSG00000020952	Scfd1	-0.391686	8.04437	48.7505	1.15145e-08	2.90033e-06
ENSMUSG00000015090	Ptgds	-0.828628	5.446	48.7389	1.1547e-08	2.90033e-06
ENSMUSG00000040359	Ufl1	-0.608387	6.25033	48.1276	1.34035e-08	3.3086e-06
ENSMUSG00000044976	Wdr72	1.08298	4.39989	47.9281	1.40749e-08	3.39983e-06
ENSMUSG00000018593	Sparc	0.411146	9.24207	49.2549	1.42481e-08	3.39983e-06
ENSMUSG00000060126	Tpt1	0.416076	7.84927	47.387	1.60788e-08	3.77377e-06
ENSMUSG00000031333	Abcb7	-0.565396	6.26661	46.5263	1.9904e-08	4.56506e-06
ENSMUSG00000049164	Zfp518a	-0.743294	5.69362	46.4894	2.00879e-08	4.56506e-06
ENSMUSG00000027428	Rbbp9	-0.391075	7.34216	45.8329	2.36739e-08	5.29592e-06
ENSMUSG00000054309	Cpsf3	-0.446742	7.48242	45.683	2.45832e-08	5.41474e-06
ENSMUSG00000026775	Yme1l1	-0.413707	7.61985	45.2745	2.72504e-08	5.85659e-06
ENSMUSG00000057880	Abat	0.654956	5.58197	45.229	2.75655e-08	5.85659e-06
ENSMUSG00000020130	Tbc1d15	-0.370216	8.19371	45.1932	2.78165e-08	5.85659e-06
ENSMUSG00000021709	Erbin	-0.291593	9.84823	44.9525	2.95661e-08	6.12911e-06
ENSMUSG00000086429	Gt(ROSA)26Sor	-0.468351	11.0765	58.1244	2.9967e-08	6.12911e-06
ENSMUSG00000029309	Sparcl1	-0.284188	10.4081	44.449	3.36072e-08	6.77681e-06
ENSMUSG00000039128	Cdc123	-0.385309	7.53727	44.2535	3.53286e-08	6.99987e-06
ENSMUSG00000046818	Ddit4l	0.419381	7.11135	44.2136	3.56912e-08	6.99987e-06
ENSMUSG00000041133	Smc1a	-0.44139	7.19867	43.8296	3.93855e-08	7.58061e-06
ENSMUSG00000040713	Creg1	0.928964	4.35146	43.7976	3.97113e-08	7.58061e-06
ENSMUSG00000026356	Dars	-0.340626	8.31015	43.346	4.46154e-08	8.38682e-06
ENSMUSG00000054364	Rhob	0.789488	4.88994	43.3037	4.51062e-08	8.38682e-06
ENSMUSG00000027712	Anxa5	-0.248077	10.2001	43.0958	4.76009e-08	8.63253e-06
ENSMUSG00000025862	Stag2	-0.376506	7.94499	43.0734	4.78784e-08	8.63253e-06
ENSMUSG00000033377	Palmd	-0.583143	6.27494	43.0184	4.85671e-08	8.63253e-06
ENSMUSG00000031349	Nsdhl	-0.382623	7.33412	42.9564	4.93553e-08	8.63253e-06
ENSMUSG00000016382	Pls3	-0.280287	11.5504	42.9496	4.94424e-08	8.63253e-06
ENSMUSG00000006050	Sra1	-0.33346	8.10408	42.4502	5.63136e-08	9.71376e-06
ENSMUSG00000000753	Serpinf1	0.445574	7.49926	42.3546	5.7738e-08	9.732e-06
ENSMUSG00000020225	Tmbim4	0.398843	7.3184	42.3519	5.77789e-08	9.732e-06
ENSMUSG00000062014	Gmfb	-0.275323	9.98534	42.2712	5.90125e-08	9.82421e-06
ENSMUSG00000058267	Mrps14	-0.335327	8.44343	42.1422	6.10414e-08	1.00452e-05
ENSMUSG00000023307	Marchf5	0.68279	5.35129	42.0315	6.28421e-08	1.02231e-05
ENSMUSG00000036438	Calm2	-0.281655	10.3789	41.9888	6.35507e-08	1.02231e-05
ENSMUSG00000036894	Rap2b	0.716624	5.32703	41.5874	7.06388e-08	1.12371e-05
ENSMUSG00000024645	Timm21	-0.517774	6.62272	41.5318	7.16833e-08	1.12779e-05
ENSMUSG00000039031	Arhgap18	-0.433503	7.75458	41.5411	7.31616e-08	1.13854e-05
ENSMUSG00000015305	Sash1	0.620708	5.59025	41.2907	7.64049e-08	1.17623e-05
ENSMUSG00000058589	Anks1b	1.02329	3.67878	41.0957	8.04631e-08	1.22552e-05
ENSMUSG00000041773	Enc1	1.40754	2.91428	40.8642	8.55738e-08	1.28964e-05
ENSMUSG00000021704	Mtx3	-0.632653	5.85458	40.8171	8.66551e-08	1.29233e-05
ENSMUSG00000026193	Fn1	0.490444	6.82273	40.7104	8.91568e-08	1.31594e-05
ENSMUSG00000031633	Slc25a4	0.387048	9.03911	41.8219	9.08374e-08	1.32706e-05
ENSMUSG00000026504	Sdccag8	-0.577703	5.98299	40.41	9.66137e-08	1.39719e-05
ENSMUSG00000024810	Il33	-0.755691	5.86564	41.7431	9.86697e-08	1.41265e-05
ENSMUSG00000025950	Idh1	-0.286979	9.17164	40.0246	1.07148e-07	1.51885e-05
ENSMUSG00000049281	Scn3b	1.93247	1.95747	39.817	1.13313e-07	1.58124e-05
ENSMUSG00000037640	Zfp60	-0.457438	6.90098	39.8025	1.13758e-07	1.58124e-05
ENSMUSG00000005656	Snx6	-0.300436	9.07096	39.6918	1.1721e-07	1.59834e-05
ENSMUSG00000024109	Nrxn1	-0.382963	12.0805	48.9191	1.17221e-07	1.59834e-05
ENSMUSG00000053702	Nebl	-0.326341	8.76586	39.6382	1.1892e-07	1.60621e-05
ENSMUSG00000087370	Tmem170b	-0.40868	7.63556	39.5398	1.22128e-07	1.63412e-05
ENSMUSG00000038412	Higd1a	-0.344766	8.50062	39.4206	1.26139e-07	1.67216e-05
ENSMUSG00000021597	Slf1	-0.722789	5.3232	39.3833	1.27422e-07	1.67367e-05
ENSMUSG00000025982	Sf3b1	-0.306739	9.17776	39.237	1.32585e-07	1.72565e-05
ENSMUSG00000041697	Cox6a1	0.568795	6.42587	38.9947	1.41626e-07	1.82672e-05
ENSMUSG00000044258	Ctla2a	0.949913	4.20393	38.8486	1.47387e-07	1.87276e-05
ENSMUSG00000029397	Rchy1	0.466615	6.22408	38.8064	1.49095e-07	1.87276e-05
ENSMUSG00000001020	S100a4	0.431356	6.82444	38.8058	1.4912e-07	1.87276e-05
ENSMUSG00000022321	Cdh10	-0.461241	7.21212	38.6644	1.55002e-07	1.92971e-05
ENSMUSG00000039530	Tusc3	0.455012	6.93035	38.6254	1.56666e-07	1.93362e-05
ENSMUSG00000025856	Pdgfa	0.721649	4.96196	38.4487	1.64441e-07	2.01223e-05
ENSMUSG00000032228	Tcf12	-0.351464	8.34449	38.3987	1.66715e-07	2.02276e-05
ENSMUSG00000022108	Itm2b	0.572703	10.2507	55.1235	1.73084e-07	2.08239e-05
ENSMUSG00000058240	Cryzl1	-0.343875	7.95177	38.1716	1.77463e-07	2.09624e-05
ENSMUSG00000061904	Slc25a3	0.329592	8.55992	38.1707	1.77508e-07	2.09624e-05
ENSMUSG00000058355	Abce1	-0.360011	7.67446	38.1479	1.78627e-07	2.09624e-05
ENSMUSG00000031521	Aga	-0.395025	7.03882	38.1088	1.80564e-07	2.10173e-05
ENSMUSG00000025551	Fgf14	-0.57913	5.88026	38.0338	1.84338e-07	2.12836e-05
ENSMUSG00000021824	Ap3m1	-0.396463	7.49925	37.8782	1.92434e-07	2.20406e-05
ENSMUSG00000049225	Pdp1	0.694875	5.1751	37.7586	1.98907e-07	2.23554e-05
ENSMUSG00000019923	Zwint	-0.239263	10.3287	37.7518	1.99283e-07	2.23554e-05
ENSMUSG00000025351	Cd63	-0.207203	11.5261	37.7412	1.99866e-07	2.23554e-05
ENSMUSG00000018585	Atox1	0.350148	7.99989	37.6399	2.0556e-07	2.28139e-05
ENSMUSG00000017009	Sdc4	-0.336072	8.29348	37.4341	2.1765e-07	2.397e-05
ENSMUSG00000026833	Olfm1	0.711466	5.37759	37.4026	2.19568e-07	2.39966e-05
ENSMUSG00000039795	Zfand1	-0.423718	6.85906	37.1035	2.38653e-07	2.57989e-05
ENSMUSG00000070348	Ccnd1	0.58606	5.58409	37.0884	2.39663e-07	2.57989e-05
ENSMUSG00000032381	Ciao2a	-0.379751	7.00369	36.889	2.53408e-07	2.70749e-05
ENSMUSG00000032560	Dnajc13	-0.47461	6.34178	36.606	2.74351e-07	2.9066e-05
ENSMUSG00000026096	Osgepl1	-0.521305	5.89735	36.5742	2.76818e-07	2.9066e-05
ENSMUSG00000027900	Dram2	-0.358208	7.31136	36.5573	2.78134e-07	2.9066e-05
ENSMUSG00000022661	Cd200	-0.742675	5.29903	36.4975	2.82851e-07	2.93448e-05
ENSMUSG00000030111	A2m	0.261289	10.7611	36.4469	2.86913e-07	2.95521e-05
ENSMUSG00000028883	Sema3a	-0.414916	8.03059	37.16	3.02731e-07	3.09585e-05
ENSMUSG00000021945	Zmym2	-0.447658	6.75699	36.217	3.06135e-07	3.10847e-05
ENSMUSG00000025240	Sacm1l	-0.316943	7.9577	36.0929	3.17065e-07	3.19677e-05
ENSMUSG00000068744	Psrc1	0.781015	5.15208	35.7762	3.46859e-07	3.47271e-05
ENSMUSG00000039831	Arhgap29	-0.539929	6.1067	35.7228	3.52164e-07	3.50134e-05
ENSMUSG00000005034	Prkacb	-0.458547	8.35837	39.2983	3.64468e-07	3.59868e-05
ENSMUSG00000044627	Swi5	-0.330849	7.97744	35.5686	3.67959e-07	3.59958e-05
ENSMUSG00000017286	Glod4	-0.348475	7.93889	35.5531	3.69588e-07	3.59958e-05
ENSMUSG00000021577	Sdha	-0.298747	9.4896	35.2043	4.08309e-07	3.94984e-05
ENSMUSG00000037608	Bclaf1	-0.278099	9.02505	35.1796	4.11208e-07	3.95118e-05
ENSMUSG00000026707	Nsun6	-0.873229	4.69816	35.1561	4.13985e-07	3.95135e-05
ENSMUSG00000036676	Tmtc3	0.409398	6.89837	34.9646	4.37356e-07	4.14677e-05
ENSMUSG00000020078	Vps26a	-0.341981	8.31798	34.8604	4.50656e-07	4.23387e-05
ENSMUSG00000029250	Polr2b	-0.335925	7.65849	34.8276	4.54931e-07	4.23387e-05
ENSMUSG00000040520	Manea	-0.357901	7.39896	34.8239	4.55414e-07	4.23387e-05
ENSMUSG00000019988	Nedd1	-0.489315	6.24216	34.7323	4.67581e-07	4.28455e-05
ENSMUSG00000021087	Rtn1	0.372653	7.13912	34.7114	4.70399e-07	4.28455e-05
ENSMUSG00000074829	2010315B03Rik	-0.725808	4.8799	34.7052	4.71242e-07	4.28455e-05
ENSMUSG00000001833	Septin7	-0.242002	10.408	34.6935	4.72835e-07	4.28455e-05
ENSMUSG00000041119	Pde9a	-0.501528	6.11784	34.5203	4.97077e-07	4.47588e-05
ENSMUSG00000020309	Chac2	-0.615531	5.47404	34.4878	5.01755e-07	4.47633e-05
ENSMUSG00000025898	Cwf19l2	-0.446722	6.61631	34.4767	5.0338e-07	4.47633e-05
ENSMUSG00000036295	Lrrn3	-0.376932	7.61811	34.1271	5.5703e-07	4.92284e-05
ENSMUSG00000022462	Slc38a2	-0.429582	7.07945	33.9238	5.90956e-07	5.19063e-05
ENSMUSG00000032324	Tspan3	0.324396	8.54159	33.8326	6.06875e-07	5.29795e-05
ENSMUSG00000019813	Cep57l1	-0.604157	5.36913	33.6851	6.33573e-07	5.49749e-05
ENSMUSG00000024943	Smc5	-0.429851	6.78526	33.6371	6.42533e-07	5.54166e-05
ENSMUSG00000030663	1110004F10Rik	-0.297308	8.16331	33.5642	6.56376e-07	5.60474e-05
ENSMUSG00000021733	Slc4a7	-0.493266	6.55695	33.5574	6.57677e-07	5.60474e-05
ENSMUSG00000027671	Actl6a	-0.455202	6.05893	33.4987	6.6908e-07	5.66818e-05
ENSMUSG00000035885	Cox8a	0.34386	7.25301	33.3367	7.01636e-07	5.90902e-05
ENSMUSG00000026116	Tmem131	0.599813	5.17268	33.2605	7.17522e-07	6.00747e-05
ENSMUSG00000015869	Prpsap1	0.521279	5.93379	33.1771	7.35332e-07	6.12078e-05
ENSMUSG00000031987	Egln1	-0.383789	6.88823	33.1468	7.41921e-07	6.13994e-05
ENSMUSG00000021270	Hsp90aa1	-0.256945	9.17643	32.9634	7.83111e-07	6.44356e-05
ENSMUSG00000001630	Stk38l	-0.373021	7.54302	32.5977	8.72569e-07	7.13861e-05
ENSMUSG00000020263	Appl2	-0.306844	7.86436	32.5427	8.86919e-07	7.18639e-05
ENSMUSG00000064373	Selenop	-0.308103	9.14714	32.5369	8.88448e-07	7.18639e-05
ENSMUSG00000066551	Hmgb1	-0.312303	8.58169	32.5067	8.96469e-07	7.21053e-05
ENSMUSG00000065037	Rn7sk	0.850553	4.82144	32.3393	9.42186e-07	7.53591e-05
ENSMUSG00000022658	Tagln3	-0.321921	8.92742	32.1979	9.82731e-07	7.81653e-05
ENSMUSG00000041801	Phlda3	0.561317	6.1952	32.2285	1.01768e-06	8.04983e-05
ENSMUSG00000014177	Tvp23b	-0.384712	7.17813	32.0215	1.03586e-06	8.14857e-05
ENSMUSG00000046311	Zfp62	-0.480935	6.64071	31.9376	1.06218e-06	8.30999e-05
ENSMUSG00000034708	Grn	0.495876	5.9073	31.915	1.06942e-06	8.3211e-05
ENSMUSG00000027499	Pkia	0.470205	6.58566	31.8602	1.08711e-06	8.41303e-05
ENSMUSG00000031485	Plpbp	0.538001	5.81733	31.7678	1.11763e-06	8.60271e-05
ENSMUSG00000041328	Pcf11	-0.466026	6.27612	31.7455	1.12513e-06	8.61417e-05
ENSMUSG00000079037	Prnp	0.309668	8.13969	31.7113	1.13674e-06	8.64732e-05
ENSMUSG00000069208	Zfp825	-0.800545	4.62179	31.6973	1.14154e-06	8.64732e-05
ENSMUSG00000024778	Fas	0.333826	7.6174	31.5538	1.19185e-06	8.98088e-05
ENSMUSG00000021112	Mpp5	-0.340361	7.65666	31.5012	1.21087e-06	9.051e-05
ENSMUSG00000031631	Cfap97	-0.577151	5.80832	31.4932	1.2138e-06	9.051e-05
ENSMUSG00000031433	Rbm41	-1.04346	3.81518	31.42	1.24086e-06	9.17957e-05
ENSMUSG00000038628	Polr3k	-0.36261	7.78933	31.412	1.24386e-06	9.17957e-05
ENSMUSG00000026471	Mr1	-0.456555	6.46519	31.3852	1.25393e-06	9.20639e-05
ENSMUSG00000041935	AW549877	-0.39945	7.68	31.4991	1.2645e-06	9.23667e-05
ENSMUSG00000070372	Capza1	-0.345366	7.45236	31.3253	1.27679e-06	9.2791e-05
ENSMUSG00000062908	Acadm	-0.269163	8.32557	31.2462	1.30766e-06	9.45544e-05
ENSMUSG00000042705	Commd10	-0.388033	7.17521	31.1807	1.33383e-06	9.59618e-05
ENSMUSG00000037747	Phyhipl	0.313825	8.16274	31.156	1.34381e-06	9.61969e-05
ENSMUSG00000033111	3830406C13Rik	-0.422553	6.77185	31.0486	1.38824e-06	9.88831e-05
ENSMUSG00000025232	Hexa	0.58124	6.36895	31.6166	1.45374e-06	0.000103036
ENSMUSG00000056537	Rlim	-0.329233	7.27771	30.8521	1.47356e-06	0.000103926
ENSMUSG00000018882	Mrpl45	-0.331058	7.69688	30.7949	1.49939e-06	0.000105229
ENSMUSG00000030007	Cct7	-0.289348	8.94248	30.6629	1.56084e-06	0.000109008
ENSMUSG00000034457	Eda2r	0.513607	6.82929	31.8975	1.59052e-06	0.000110541
ENSMUSG00000019132	BC005537	0.29044	7.70127	30.5771	1.60224e-06	0.000110818
ENSMUSG00000004980	Hnrnpa2b1	-0.230588	9.5835	30.546	1.61748e-06	0.000111334
ENSMUSG00000029782	Tmem209	-0.447275	6.61075	30.4692	1.6559e-06	0.000113433
ENSMUSG00000031422	Morf4l2	0.36604	8.52951	31.6023	1.70778e-06	0.00011643
ENSMUSG00000024976	Shoc2	-0.354325	7.84411	30.3145	1.73612e-06	0.000117801
ENSMUSG00000054263	Lifr	-0.315518	8.48619	30.2778	1.75571e-06	0.000118568
ENSMUSG00000030654	Arl6ip1	-0.246378	9.68676	30.2381	1.77724e-06	0.000119459
ENSMUSG00000026249	Serpine2	0.399519	11.1736	38.2098	1.80282e-06	0.000120612
ENSMUSG00000000058	Cav2	-0.267667	10.4015	30.1386	1.86558e-06	0.000123916
ENSMUSG00000049792	Bag5	-0.407884	6.64258	30.0731	1.86952e-06	0.000123916
ENSMUSG00000045410	Akr1e1	-0.35062	7.69452	30.0576	1.87843e-06	0.000123933
ENSMUSG00000061983	Rps12	0.419221	6.79586	29.9775	1.92532e-06	0.000126444
ENSMUSG00000031229	Atrx	-0.285251	8.57682	29.9284	1.95459e-06	0.000127297
ENSMUSG00000020265	Sumo3	-0.373457	7.03297	29.926	1.95609e-06	0.000127297
ENSMUSG00000008730	Hipk1	-0.260677	9.08938	29.8729	1.98833e-06	0.00012881
ENSMUSG00000048616	Nog	0.703674	4.44557	29.8534	2.00033e-06	0.000129003
ENSMUSG00000040624	Plekhg1	-0.726672	4.72513	29.7139	2.08827e-06	0.000133833
ENSMUSG00000024083	Pja2	-0.267524	8.85893	29.6925	2.10211e-06	0.000133833
ENSMUSG00000019373	Cops3	-0.333249	7.1645	29.6907	2.10327e-06	0.000133833
ENSMUSG00000030591	Psmd8	0.434672	6.49741	29.4904	2.23774e-06	0.00014176
ENSMUSG00000074781	Ube2n	-0.262179	8.26115	29.4521	2.26449e-06	0.000142822
ENSMUSG00000030341	Tnfrsf1a	0.608636	5.54606	29.4074	2.29607e-06	0.000143971
ENSMUSG00000032405	Pias1	-0.332257	7.60372	29.398	2.30281e-06	0.000143971
ENSMUSG00000013698	Pea15a	0.267944	11.0228	30.0403	2.31338e-06	0.000144003
ENSMUSG00000024287	Thoc1	-0.323872	7.62849	29.091	2.53347e-06	0.000156563
ENSMUSG00000052139	Babam2	-0.376481	6.98844	29.0865	2.53703e-06	0.000156563
ENSMUSG00000032925	Itgbl1	-1.15072	3.39367	29.0389	2.57498e-06	0.000158223
ENSMUSG00000038481	Cdk19	-0.292178	7.9431	28.9846	2.61897e-06	0.000160238
ENSMUSG00000030061	Uba3	-0.264463	8.3751	28.9583	2.64055e-06	0.000160872
ENSMUSG00000057766	Ankrd29	-0.309968	8.95893	29.0621	2.65601e-06	0.000161128
ENSMUSG00000040370	Etfrf1	-0.379502	7.94002	29.5565	2.67373e-06	0.000161518
ENSMUSG00000028076	Cd1d1	-0.615985	5.11416	28.8707	2.71376e-06	0.000162668
ENSMUSG00000002617	Zfp40	-0.4779	6.49632	28.8687	2.71548e-06	0.000162668
ENSMUSG00000047139	Cd24a	-0.353359	6.96849	28.8526	2.72918e-06	0.000162807
ENSMUSG00000025817	Nudt5	-0.381319	6.39554	28.6462	2.91149e-06	0.000172962
ENSMUSG00000075706	Gpx4	0.380964	7.84879	29.0462	2.98147e-06	0.000176387
ENSMUSG00000035133	Arhgap5	-0.400011	7.5478	28.8902	3.06192e-06	0.000180401
ENSMUSG00000032047	Acat1	-0.269593	8.33573	28.4183	3.12755e-06	0.000183513
ENSMUSG00000037855	Zfp365	0.482272	5.95459	28.3477	3.19795e-06	0.000186878
ENSMUSG00000041540	Sox5	-0.47951	6.09721	28.332	3.21374e-06	0.000187037
ENSMUSG00000005779	Psmb4	0.561542	5.92467	28.2743	3.35181e-06	0.000194283
ENSMUSG00000027447	Cst3	0.512543	11.3342	40.5619	3.53569e-06	0.000204115
ENSMUSG00000057604	Lmcd1	0.813264	4.28331	27.9929	3.57717e-06	0.00020568
ENSMUSG00000022789	Dnm1l	-0.30809	8.09253	27.9774	3.59479e-06	0.000205866
ENSMUSG00000017453	Pipox	-0.339355	7.21624	27.9127	3.66926e-06	0.000209294
ENSMUSG00000022231	Sema5a	-0.323548	7.58046	27.8807	3.70665e-06	0.000210588
ENSMUSG00000048458	Inka2	0.718453	4.61832	27.8439	3.75018e-06	0.000212219
ENSMUSG00000051223	Bzw1	-0.2919	9.73758	28.2821	3.81975e-06	0.000215305
ENSMUSG00000046160	Olig1	0.844709	5.92867	34.589	3.84617e-06	0.000215507
ENSMUSG00000022186	Oxct1	0.286725	7.96174	27.7584	3.85344e-06	0.000215507
ENSMUSG00000025871	4833439L19Rik	0.317973	7.3641	27.6962	3.93048e-06	0.00021896
ENSMUSG00000027663	Zmat3	0.455106	6.34688	27.587	4.06948e-06	0.000225825
ENSMUSG00000020385	Clk4	-0.313975	8.07865	27.5492	4.11888e-06	0.000227683
ENSMUSG00000031274	Col4a5	0.332785	8.36605	27.6445	4.14079e-06	0.000228014
ENSMUSG00000028228	Cpne3	-0.279046	7.81307	27.5049	4.17748e-06	0.000229153
ENSMUSG00000024997	Prdx3	-0.267388	8.17572	27.4499	4.25147e-06	0.000232322
ENSMUSG00000020128	Vps54	-0.447655	6.22923	27.1952	4.6123e-06	0.000251081
ENSMUSG00000022893	Adamts1	0.406887	7.26648	27.3145	4.77448e-06	0.000258925
ENSMUSG00000005813	Metap1	-0.371178	6.47788	27.0127	4.89063e-06	0.000263738
ENSMUSG00000025040	Fundc1	-0.321484	7.67999	26.9978	4.91407e-06	0.000263738
ENSMUSG00000072501	Phf20l1	-0.354485	7.82948	27.096	4.92951e-06	0.000263738
ENSMUSG00000026563	Tada1	-0.371206	6.82408	26.9551	4.98207e-06	0.000263738
ENSMUSG00000020650	Bcap29	-0.401829	6.99162	26.9519	4.98719e-06	0.000263738
ENSMUSG00000041912	Tdrkh	-0.400424	6.37719	26.9504	4.98957e-06	0.000263738
ENSMUSG00000000740	Rpl13	0.546485	6.01876	27.1911	4.99541e-06	0.000263738
ENSMUSG00000022471	Xrcc6	-0.361874	7.25609	26.9373	5.01061e-06	0.000263738
ENSMUSG00000075031	H2bc3	2.03277	1.49016	26.8843	5.09689e-06	0.000267297
ENSMUSG00000041028	Ghitm	-0.218972	10.1415	26.8045	5.22963e-06	0.000273258
ENSMUSG00000017677	Wsb1	-0.26558	8.97592	26.7313	5.35448e-06	0.000278208
ENSMUSG00000025626	Phf6	-0.42575	6.74258	26.7263	5.36323e-06	0.000278208
ENSMUSG00000034560	Washc4	-0.338693	8.01867	26.7533	5.43545e-06	0.000280936
ENSMUSG00000031878	Nae1	-0.371224	7.04958	26.641	5.513e-06	0.00028392
ENSMUSG00000041957	Pkp2	0.822377	3.95	26.6192	5.55195e-06	0.0002849
ENSMUSG00000033364	Usp37	-0.384466	6.42734	26.6043	5.57887e-06	0.000285259
ENSMUSG00000027620	Rbm39	-0.275469	9.5033	26.5374	5.70105e-06	0.000290469
ENSMUSG00000021025	Nfkbia	0.552219	5.67588	26.4903	5.78848e-06	0.000293878
ENSMUSG00000031565	Fgfr1	0.371894	6.4578	26.4141	5.93336e-06	0.000299648
ENSMUSG00000079555	Haus3	-0.386769	6.35235	26.4086	5.94399e-06	0.000299648
ENSMUSG00000057522	Spop	-0.312051	7.42507	26.3905	5.97883e-06	0.000300347
ENSMUSG00000060802	B2m	0.308299	8.59253	26.4177	6.00055e-06	0.000300384
ENSMUSG00000022664	Slc35a5	-0.347507	7.57096	26.343	6.07173e-06	0.000302888
ENSMUSG00000030103	Bhlhe40	-0.370235	7.94958	27.1016	6.20858e-06	0.00030864
ENSMUSG00000064370	CYTB	-0.154003	14.6559	26.2221	6.31505e-06	0.000312846
ENSMUSG00000024493	Lars	-0.352651	7.0569	26.1717	6.41959e-06	0.000316929
ENSMUSG00000021701	Plk2	0.627579	5.37039	26.2094	6.55471e-06	0.0003219
ENSMUSG00000042063	Zfp386	-0.3359	7.01026	26.1028	6.56526e-06	0.0003219
ENSMUSG00000038844	Kif16b	-0.925806	3.87686	25.9684	6.85953e-06	0.00033518
ENSMUSG00000031278	Acsl4	-0.378559	6.95968	25.9023	7.00928e-06	0.000341333
ENSMUSG00000032076	Cadm1	-0.28579	8.39668	25.8335	7.16879e-06	0.000346859
ENSMUSG00000003617	Cp	-0.233721	10.456	25.8325	7.17121e-06	0.000346859
ENSMUSG00000022332	Khdrbs3	0.585953	5.49227	25.7552	7.35493e-06	0.000354547
ENSMUSG00000014313	Cox6c	0.213698	9.92923	25.7309	7.41378e-06	0.000355348
ENSMUSG00000078307	AI593442	-0.712093	5.26477	26.9873	7.42118e-06	0.000355348
ENSMUSG00000026761	Orc4	-0.371725	7.18245	25.7011	7.48667e-06	0.000356714
ENSMUSG00000041360	Pum3	-0.359183	7.21062	25.6958	7.49954e-06	0.000356714
ENSMUSG00000031555	Adam9	0.344281	7.39058	25.6834	7.5301e-06	0.000356981
ENSMUSG00000046985	Tapt1	0.325223	7.25227	25.6686	7.56685e-06	0.00035754
ENSMUSG00000026696	Vamp4	-0.296364	7.68705	25.6155	7.7e-06	0.000362634
ENSMUSG00000033880	Lgals3bp	0.764405	4.74276	25.5251	7.93205e-06	0.00037152
ENSMUSG00000022240	Ctnnd2	0.249963	7.82666	25.5218	7.94056e-06	0.00037152
ENSMUSG00000000308	Ckmt1	1.37991	2.18616	25.4394	8.15896e-06	0.000380495
ENSMUSG00000066150	Slc31a1	-0.287156	8.30051	25.4129	8.23054e-06	0.000382587
ENSMUSG00000022884	Eif4a2	-0.231461	9.25585	25.3869	8.30122e-06	0.000383855
ENSMUSG00000010608	Rbm25	-0.264928	8.2694	25.3832	8.31146e-06	0.000383855
ENSMUSG00000022674	Ube2v2	-0.465925	6.23664	25.3051	8.5282e-06	0.000392599
ENSMUSG00000007777	0610009B22Rik	-0.300155	7.39873	25.2727	8.61983e-06	0.000395081
ENSMUSG00000030671	Pde3b	-0.460482	6.32623	25.2661	8.63864e-06	0.000395081
ENSMUSG00000024592	C330018D20Rik	-0.42775	6.45812	25.2569	8.66489e-06	0.000395081
ENSMUSG00000035293	G2e3	-0.526182	5.93799	25.2393	8.71567e-06	0.000396134
ENSMUSG00000030978	Rrm1	-0.308451	7.64743	25.2225	8.76397e-06	0.000397069
ENSMUSG00000022309	Angpt1	-0.509039	5.95856	25.1281	9.0418e-06	0.000407828
ENSMUSG00000022899	Slc15a2	-0.297793	7.81471	25.1226	9.0584e-06	0.000407828
ENSMUSG00000028576	Ift74	-0.342627	7.21826	25.0562	9.25959e-06	0.000415578
ENSMUSG00000027803	Wwtr1	0.304454	7.49364	25.0371	9.31841e-06	0.000416911
ENSMUSG00000045871	Slitrk6	-0.855199	5.29422	27.7461	9.47933e-06	0.00042279
ENSMUSG00000044934	Zfp367	-0.398968	6.76935	24.9667	9.53845e-06	0.000424105
ENSMUSG00000003072	Atp5d	0.633763	5.58871	25.6227	9.61192e-06	0.000424475
ENSMUSG00000041734	Kirrel	0.841055	3.45283	24.938	9.62983e-06	0.000424475
ENSMUSG00000033460	Armcx1	-0.53518	5.36656	24.9361	9.63571e-06	0.000424475
ENSMUSG00000067212	H2-T23	0.99732	3.83501	24.9054	9.73448e-06	0.000427511
ENSMUSG00000027714	Exosc9	-0.395356	6.38465	24.8887	9.78851e-06	0.000428569
ENSMUSG00000025962	Fastkd2	-0.437858	6.41164	24.8783	9.82246e-06	0.000428744
ENSMUSG00000026361	Cdc73	-0.412747	6.55196	24.839	9.95156e-06	0.000433059
ENSMUSG00000042851	Zc3h6	-0.65064	4.55933	24.8062	1.00607e-05	0.000436483
ENSMUSG00000020949	Fkbp3	-0.277235	8.32048	24.71	1.0388e-05	0.000448085
ENSMUSG00000060510	Zfp266	-0.337134	7.38231	24.7092	1.03907e-05	0.000448085
ENSMUSG00000028445	Enho	1.32622	3.06763	24.7507	1.04773e-05	0.000450462
ENSMUSG00000020863	Luc7l3	-0.467212	9.6192	31.7342	1.07462e-05	0.000459853
ENSMUSG00000004771	Rab11a	0.328787	7.1443	24.599	1.07797e-05	0.000459853
ENSMUSG00000038127	Ccdc50	-0.375763	7.31464	24.6867	1.07921e-05	0.000459853
ENSMUSG00000032116	Stt3a	-0.273977	8.69462	24.5802	1.08475e-05	0.000460842
ENSMUSG00000038503	Mesd	-0.270012	7.80475	24.5327	1.10206e-05	0.000466812
ENSMUSG00000028128	F3	0.302434	7.35161	24.4757	1.12328e-05	0.000474395
ENSMUSG00000017485	Top2b	-0.326323	7.52972	24.3959	1.15367e-05	0.000485795
ENSMUSG00000022234	Cct5	-0.254761	9.14577	24.3817	1.15917e-05	0.000486001
ENSMUSG00000028737	Aldh4a1	0.904272	3.63215	24.3771	1.16094e-05	0.000486001
ENSMUSG00000018770	Atp5g3	0.342034	7.40547	24.3013	1.19079e-05	0.000497043
ENSMUSG00000015222	Map2	-0.250795	9.17144	24.2845	1.19751e-05	0.000498393
ENSMUSG00000047842	Diras2	0.431911	5.83167	24.2695	1.20357e-05	0.000498538
ENSMUSG00000030717	Nupr1	-0.689508	4.91141	24.2664	1.20482e-05	0.000498538
ENSMUSG00000042408	Zmym6	-0.562965	5.93043	24.5647	1.27694e-05	0.000526828
ENSMUSG00000052146	Rps10	0.736702	4.42953	24.0849	1.28055e-05	0.000526828
ENSMUSG00000024253	Dync2li1	-0.480001	5.84456	24.0072	1.3145e-05	0.000539248
ENSMUSG00000032253	Phip	-0.29447	7.80351	23.8681	1.37762e-05	0.000563524
ENSMUSG00000025532	Crcp	-0.786005	4.07735	23.8519	1.38515e-05	0.000564991
ENSMUSG00000041954	Tnfrsf18	1.57421	1.34044	23.8046	1.40744e-05	0.000570952
ENSMUSG00000012422	Tmem167	-0.260687	7.94333	23.804	1.40774e-05	0.000570952
ENSMUSG00000004945	Tmem242	-0.290548	7.82023	23.7918	1.41357e-05	0.000571696
ENSMUSG00000026578	Ccdc181	-0.487633	5.72552	23.7742	1.42201e-05	0.00057349
ENSMUSG00000032409	Atr	-0.42717	6.0342	23.758	1.42981e-05	0.000575017
ENSMUSG00000035455	Fignl1	-0.609136	5.47895	24.3382	1.44876e-05	0.000581004
ENSMUSG00000053931	Cnn3	0.21444	9.39004	23.6585	1.4788e-05	0.000591395
ENSMUSG00000093862	Gm5117	3.50635	0.261357	23.5797	1.51879e-05	0.000605699
ENSMUSG00000031767	Nudt7	-0.607893	4.99658	23.5532	1.53251e-05	0.000609469
ENSMUSG00000060679	Mrps9	-0.413031	6.43859	23.5064	1.55704e-05	0.00061751
ENSMUSG00000025132	Arhgdia	0.532177	5.37332	23.4929	1.56423e-05	0.000618647
ENSMUSG00000025766	D3Ertd751e	-0.501272	6.0289	23.513	1.57782e-05	0.000622305
ENSMUSG00000000247	Lhx2	0.503453	5.11197	23.3553	1.6391e-05	0.000643931
ENSMUSG00000025035	Arl3	-0.309668	8.2209	23.4337	1.64165e-05	0.000643931
ENSMUSG00000021427	Ssr1	-0.277229	8.75349	23.3268	1.6551e-05	0.000647432
ENSMUSG00000040651	Tasor	-0.359929	6.36759	23.233	1.70888e-05	0.000664988
ENSMUSG00000020982	Nemf	-0.290552	7.38833	23.2323	1.70927e-05	0.000664988
ENSMUSG00000026932	Nacc2	0.369903	6.59762	23.1086	1.78301e-05	0.000691799
ENSMUSG00000022159	Rab2b	-0.390336	6.40847	23.0797	1.80071e-05	0.000696776
ENSMUSG00000030020	Prickle2	-0.48988	5.46668	23.062	1.81165e-05	0.00069912
ENSMUSG00000097145	9230114K14Rik	0.395095	6.00729	23.0512	1.81829e-05	0.000699798
ENSMUSG00000027993	Trim2	-0.295603	8.44008	23.0208	1.87035e-05	0.000717903
ENSMUSG00000040044	Orc3	-0.319019	7.25463	22.9231	1.89987e-05	0.000725936
ENSMUSG00000021094	Dhrs7	-0.252231	8.25649	22.9207	1.90142e-05	0.000725936
ENSMUSG00000024854	Pold4	-0.301365	7.79427	22.8672	1.93661e-05	0.000737405
ENSMUSG00000038602	Slc35f1	0.291118	7.44884	22.8095	1.97535e-05	0.000750161
ENSMUSG00000097040	2610316D01Rik	-0.545933	4.93395	22.7925	1.9869e-05	0.000751194
ENSMUSG00000032396	Dis3l	-0.72763	4.25012	22.7865	1.99104e-05	0.000751194
ENSMUSG00000020402	Vdac1	0.25291	8.05263	22.7824	1.99381e-05	0.000751194
ENSMUSG00000028108	Ecm1	0.648391	5.39315	23.2073	2.00446e-05	0.000752018
ENSMUSG00000066829	Zfp810	-1.32847	2.66671	22.7623	2.00764e-05	0.000752018
ENSMUSG00000031818	Cox4i1	0.203254	9.26686	22.7564	2.01175e-05	0.000752018
ENSMUSG00000027165	Iftap	-0.304196	7.08665	22.7228	2.0351e-05	0.000758763
ENSMUSG00000054752	Fsd1l	-0.643586	4.96167	22.7034	2.04875e-05	0.00076101
ENSMUSG00000051391	Ywhag	0.347732	6.6399	22.6991	2.05176e-05	0.00076101
ENSMUSG00000022744	Cldnd1	-0.309088	8.7492	23.3687	2.06848e-05	0.00076523
ENSMUSG00000025995	Wdr75	-0.399909	5.98436	22.667	2.07457e-05	0.000765505
ENSMUSG00000044708	Kcnj10	-0.609504	4.82588	22.5945	2.127e-05	0.000782834
ENSMUSG00000027804	Ppid	-0.283033	7.2962	22.5861	2.13316e-05	0.000783088
ENSMUSG00000040952	Rps19	0.259685	8.08118	22.5657	2.1482e-05	0.000786593
ENSMUSG00000015837	Sqstm1	0.339342	6.41852	22.5429	2.16521e-05	0.000789647
ENSMUSG00000049421	Zfp260	-0.355545	7.36957	22.6174	2.16757e-05	0.000789647
ENSMUSG00000026781	Acbd5	-0.277398	7.91433	22.5177	2.18412e-05	0.000793655
ENSMUSG00000038079	Tmem237	-0.317699	6.93606	22.3738	2.29543e-05	0.00083199
ENSMUSG00000015757	Ppil4	-0.373784	7.14316	22.4275	2.32347e-05	0.000840027
ENSMUSG00000038267	Slc22a23	0.62241	4.74347	22.3216	2.3372e-05	0.000842863
ENSMUSG00000021072	Tmx1	-0.287039	8.23531	22.256	2.39094e-05	0.000860078
ENSMUSG00000028189	Ctbs	-0.58445	5.27257	22.1046	2.51996e-05	0.000904216
ENSMUSG00000025986	Slc39a10	-0.310665	7.46369	22.0808	2.54084e-05	0.000909431
ENSMUSG00000002379	Ndufa11	0.270689	7.79362	22.0418	2.57556e-05	0.000918659
ENSMUSG00000021589	Rhobtb3	-0.290748	7.29753	22.0358	2.58095e-05	0.000918659
ENSMUSG00000032902	Slc16a1	0.200997	10.0073	22.0303	2.58588e-05	0.000918659
ENSMUSG00000032407	U2surp	-0.272295	8.48034	22.0148	2.59984e-05	0.000921333
ENSMUSG00000018442	Derl2	-0.256836	7.82249	21.9343	2.6737e-05	0.000943528
ENSMUSG00000027752	Exosc8	-0.322045	6.85891	21.926	2.6815e-05	0.000943528
ENSMUSG00000041702	Btbd7	1.095	2.63102	21.9252	2.68224e-05	0.000943528
ENSMUSG00000053870	Fpgt	-0.486466	5.85706	21.8649	2.73923e-05	0.000960089
ENSMUSG00000008575	Nfib	-0.210659	9.65539	21.8558	2.7479e-05	0.000960089
ENSMUSG00000070493	Chchd2	0.635931	5.70271	23.1691	2.74943e-05	0.000960089
ENSMUSG00000040289	Hey1	0.38407	6.18133	21.8266	2.77606e-05	0.000965487
ENSMUSG00000079034	Gm8300	6.53974	-0.686231	23.7504	2.77838e-05	0.000965487
ENSMUSG00000022353	Mtss1	0.587496	4.73904	21.8137	2.7886e-05	0.000966693
ENSMUSG00000001508	Sgca	1.45001	2.15756	21.7149	2.88656e-05	0.000998233
ENSMUSG00000087651	1500009L16Rik	0.999774	3.34784	21.697	2.9047e-05	0.00100209
ENSMUSG00000027589	Pcmtd2	-0.309168	7.48928	21.6882	2.91361e-05	0.00100274
ENSMUSG00000055022	Cntn1	-0.272071	8.75187	21.6628	2.93965e-05	0.00100719
ENSMUSG00000028419	Chmp5	-0.21825	8.80428	21.6619	2.94061e-05	0.00100719
ENSMUSG00000032449	Slc25a36	-0.32118	7.36385	21.6244	2.97944e-05	0.00101806
ENSMUSG00000090386	Mir99ahg	-0.276199	8.0447	21.6073	2.99729e-05	0.00102089
ENSMUSG00000033965	Slc16a2	0.315929	7.61672	21.5955	3.00973e-05	0.00102089
ENSMUSG00000052125	F730043M19Rik	1.05213	2.80805	21.5954	3.00989e-05	0.00102089
ENSMUSG00000056216	Cebpg	-0.417007	6.77775	21.961	3.01822e-05	0.00102089
ENSMUSG00000026034	Clk1	-0.208716	9.1239	21.5826	3.02338e-05	0.00102089
ENSMUSG00000046138	9930021J03Rik	-0.393594	6.18851	21.5672	3.0397e-05	0.00102398
ENSMUSG00000025609	Mkln1	-0.218027	8.71157	21.5417	3.06708e-05	0.00103079
ENSMUSG00000001173	Ocrl	-0.383328	6.4065	21.5326	3.07686e-05	0.00103165
ENSMUSG00000078190	Dnm3os	0.761671	3.88647	21.4708	3.14429e-05	0.00105179
ENSMUSG00000005873	Reep5	0.32873	7.14753	21.4502	3.16717e-05	0.00105698
ENSMUSG00000027012	Dync1i2	-0.232778	9.00681	21.4155	3.20595e-05	0.00106743
ENSMUSG00000018848	Rars	-0.302006	7.02402	21.3792	3.24723e-05	0.00107653
ENSMUSG00000026914	Psmd14	-0.212015	8.72399	21.3782	3.24831e-05	0.00107653
ENSMUSG00000038070	Cntln	-0.654402	4.59635	21.343	3.28885e-05	0.00108531
ENSMUSG00000028411	Aptx	-0.377884	6.11192	21.342	3.28996e-05	0.00108531
ENSMUSG00000045671	Spred2	0.449303	5.15914	21.2762	3.36703e-05	0.00110818
ENSMUSG00000007682	Dio2	-0.35966	7.92531	22.1677	3.43007e-05	0.00112634
ENSMUSG00000030697	Ppp4c	0.702896	4.00626	21.2001	3.45866e-05	0.00113313
ENSMUSG00000049112	Oxtr	1.28812	2.24855	21.0992	3.58409e-05	0.00117154
ENSMUSG00000038122	Tbc1d32	-0.599163	5.84364	22.0801	3.61064e-05	0.00117753
ENSMUSG00000040249	Lrp1	0.76952	5.23746	22.4618	3.62571e-05	0.00117976
ENSMUSG00000032216	Nedd4	-0.228861	9.25446	21.0439	3.65476e-05	0.00118651
ENSMUSG00000070047	Fat1	0.277959	7.65818	21.0167	3.69009e-05	0.00119465
ENSMUSG00000020610	Amz2	-0.415991	5.87395	21.0118	3.69651e-05	0.00119465
ENSMUSG00000035601	Trmt10b	-0.526907	4.93014	20.961	3.76358e-05	0.00121359
ENSMUSG00000008167	Fbxw9	0.743654	4.04102	20.941	3.79043e-05	0.0012195
ENSMUSG00000054405	Dnajc8	-0.3254	8.07084	21.445	3.82192e-05	0.00122687
ENSMUSG00000029422	Rsrc2	-0.251029	7.69519	20.9023	3.84275e-05	0.0012308
ENSMUSG00000023827	Agpat4	0.846755	3.53102	20.8846	3.86699e-05	0.0012358
ENSMUSG00000052676	Zmat1	-0.463454	5.77966	20.8228	3.95268e-05	0.00126037
ENSMUSG00000031284	Pak3	-0.378918	6.26672	20.8086	3.9727e-05	0.00126394
ENSMUSG00000030852	Tacc2	0.669644	3.98827	20.786	4.00466e-05	0.00127036
ENSMUSG00000031843	Mphosph6	-0.314823	6.7791	20.7818	4.01065e-05	0.00127036
ENSMUSG00000042662	Dusp15	2.90424	0.59692	20.7593	4.04288e-05	0.00127774
ENSMUSG00000021474	Sfxn1	-0.256873	7.48779	20.7493	4.05722e-05	0.00127945
ENSMUSG00000026150	Mff	0.383342	6.99871	20.9153	4.0704e-05	0.00128079
ENSMUSG00000047945	Marcksl1	0.485266	5.48761	20.6931	4.13915e-05	0.00129957
ENSMUSG00000034488	Edil3	-0.740024	5.26188	21.7266	4.2132e-05	0.00131992
ENSMUSG00000032580	Rbm5	-0.339844	7.97381	21.406	4.22726e-05	0.00132143
ENSMUSG00000034544	Rsrc1	-0.351192	7.1032	20.5914	4.29196e-05	0.00133874
ENSMUSG00000041245	Wnk3	-0.605244	4.6221	20.5288	4.38878e-05	0.00136596
ENSMUSG00000025651	Uqcrc1	0.688517	5.98083	23.8697	4.42965e-05	0.00137569
ENSMUSG00000044340	Phlpp1	0.485512	5.51024	20.4959	4.44064e-05	0.00137612
ENSMUSG00000020620	Abca8b	0.66975	4.14592	20.4211	4.56076e-05	0.00140493
ENSMUSG00000039634	Zfp189	-0.870364	4.50355	21.461	4.56148e-05	0.00140493
ENSMUSG00000074909	Ranbp6	-0.349938	6.95215	20.4197	4.56307e-05	0.00140493
ENSMUSG00000027708	Dcun1d1	-0.353855	6.71615	20.3881	4.61495e-05	0.00141786
ENSMUSG00000026748	Plxdc2	1.6866	2.73622	22.1598	4.63893e-05	0.0014195
ENSMUSG00000026427	Eif2d	0.403146	5.5431	20.3729	4.64014e-05	0.0014195
ENSMUSG00000027829	Ccnl1	-0.329246	6.99605	20.3372	4.69987e-05	0.00143294
ENSMUSG00000050587	Lrrc4c	-0.262074	7.96405	20.3347	4.70408e-05	0.00143294
ENSMUSG00000051695	Pcbp1	0.428996	5.82156	20.3197	4.7294e-05	0.0014376
ENSMUSG00000015668	Pdzd11	-0.267485	7.30185	20.2291	4.88537e-05	0.00148186
ENSMUSG00000029245	Epha5	-0.240177	7.89542	20.2178	4.90533e-05	0.00148477
ENSMUSG00000026817	Ak1	0.4182	6.34323	20.2701	4.92512e-05	0.00148762
ENSMUSG00000031467	Agpat5	0.335799	7.22224	20.1662	5.0195e-05	0.00151273
ENSMUSG00000025893	Kbtbd3	-0.3792	6.01135	20.1482	5.02941e-05	0.00151273
ENSMUSG00000038291	Snx25	0.629356	4.80448	20.1409	5.04263e-05	0.00151303
ENSMUSG00000042302	Ehbp1	0.666995	4.48593	20.136	5.05152e-05	0.00151303
ENSMUSG00000051855	Mest	1.12058	2.19528	20.1234	5.07444e-05	0.00151672
ENSMUSG00000027952	Pmvk	-0.283718	7.41635	20.1046	5.10887e-05	0.00152383
ENSMUSG00000049299	Trappc1	-0.28854	7.09896	20.0128	5.28031e-05	0.00156917
ENSMUSG00000064368	ND6	0.166843	10.5964	20.0115	5.28282e-05	0.00156917
ENSMUSG00000026822	Lcn2	-0.534037	4.79225	19.943	5.41492e-05	0.00160508
ENSMUSG00000015882	Lcorl	-0.500189	5.60293	19.9103	5.47906e-05	0.00162074
ENSMUSG00000022385	Gtse1	1.18753	2.57987	19.8305	5.63918e-05	0.00166466
ENSMUSG00000091811	Inafm1	1.2681	2.09725	19.8222	5.65616e-05	0.00166624
ENSMUSG00000048550	Thnsl1	-0.369827	6.30814	19.7882	5.72601e-05	0.00168335
ENSMUSG00000031886	Ces2e	2.1607	1.14715	19.8406	5.74419e-05	0.00168524
ENSMUSG00000022452	Smdt1	0.524364	5.53624	19.8121	5.76817e-05	0.00168881
ENSMUSG00000027797	Dclk1	-0.157706	11.238	19.7444	5.8174e-05	0.00169975
ENSMUSG00000009394	Syn2	0.86343	3.65836	19.7329	5.84178e-05	0.0017034
ENSMUSG00000040936	Ulk4	-2.0388	1.71141	19.7777	5.87551e-05	0.00170975
ENSMUSG00000024290	Rock1	-0.290016	7.99176	19.7181	5.89974e-05	0.00171332
ENSMUSG00000071533	Pcnp	-0.285686	8.40847	19.8419	5.94848e-05	0.00172169
ENSMUSG00000029426	Scarb2	0.434014	5.52164	19.6755	5.96438e-05	0.00172169
ENSMUSG00000013160	Atp6v0d1	0.367176	6.40418	19.6754	5.96463e-05	0.00172169
ENSMUSG00000032301	Psma4	-0.260739	7.64945	19.6681	5.98036e-05	0.00172275
ENSMUSG00000037475	Thoc2	-0.276731	8.19578	19.6317	6.05972e-05	0.00174211
ENSMUSG00000002326	Gmpr2	-0.402399	5.75249	19.6156	6.09522e-05	0.0017488
ENSMUSG00000034858	Fam214a	0.470661	5.48565	19.5756	6.18424e-05	0.00176879
ENSMUSG00000042505	Sdhaf3	-0.5979	4.69184	19.5732	6.1896e-05	0.00176879
ENSMUSG00000019960	Dusp6	0.409849	6.09988	19.563	6.21275e-05	0.00177187
ENSMUSG00000040037	Negr1	-0.48124	5.90246	19.5419	6.26042e-05	0.00178128
ENSMUSG00000040374	Pex2	-0.209179	8.50956	19.5374	6.27064e-05	0.00178128
ENSMUSG00000000127	Fer	-0.341717	6.43024	19.5283	6.29145e-05	0.00178366
ENSMUSG00000020719	Ddx5	-0.201366	9.36292	19.4626	6.44339e-05	0.00182312
ENSMUSG00000072946	Ptgr2	-0.255169	7.99982	19.4289	6.52283e-05	0.00184196
ENSMUSG00000025724	Sec11a	-0.233835	7.66863	19.3412	6.73444e-05	0.00189797
ENSMUSG00000049354	Dcaf7	0.417927	5.93558	19.2776	6.8924e-05	0.00193504
ENSMUSG00000046432	Bex3	0.498977	4.94339	19.2774	6.89301e-05	0.00193504
ENSMUSG00000048100	Taf13	-0.323536	6.78936	19.2642	6.9262e-05	0.00194056
ENSMUSG00000041264	Uspl1	-0.376337	5.9994	19.2309	7.01086e-05	0.00196044
ENSMUSG00000042208	0610010F05Rik	-0.503788	4.90727	19.2216	7.03483e-05	0.00196331
ENSMUSG00000064289	Tank	-0.350376	7.0219	19.263	7.0599e-05	0.00196647
ENSMUSG00000021578	Ccdc127	-0.301058	7.29681	19.1996	7.09152e-05	0.00197144
ENSMUSG00000050043	Tmx2	-0.208846	8.8742	19.1878	7.12214e-05	0.00197612
ENSMUSG00000024666	Tmem138	-0.436858	5.69308	19.1762	7.15227e-05	0.00198064
ENSMUSG00000028603	Scp2	-0.248774	7.77709	19.1137	7.31771e-05	0.00202254
ENSMUSG00000093930	Hmgcs1	-0.261467	10.2174	20.2391	7.34966e-05	0.00202746
ENSMUSG00000032412	Atp1b3	0.428926	6.25538	19.1455	7.38615e-05	0.0020335
ENSMUSG00000025428	Atp5a1	0.166965	9.97491	19.0808	7.40634e-05	0.0020335
ENSMUSG00000021748	Pdhb	-0.225721	8.04615	19.0779	7.41417e-05	0.0020335
ENSMUSG00000055373	Fut9	-0.297713	8.1974	19.3513	7.50589e-05	0.0020516
ENSMUSG00000013663	Pten	-0.24733	8.37438	19.0433	7.50881e-05	0.0020516
ENSMUSG00000026879	Gsn	0.73697	4.22386	19.0334	7.5361e-05	0.00205211
ENSMUSG00000053768	Chchd3	0.355787	7.16717	19.3282	7.53934e-05	0.00205211
ENSMUSG00000024974	Smc3	-0.312066	7.06776	19.0198	7.57358e-05	0.00205751
ENSMUSG00000056673	Kdm5d	-0.629022	4.7737	18.9715	7.70889e-05	0.00209031
ENSMUSG00000017754	Pltp	1.34882	2.5747	18.9659	7.886e-05	0.00213366
ENSMUSG00000024190	Dusp1	0.700274	3.58248	18.9053	7.89857e-05	0.00213366
ENSMUSG00000022323	Rida	-0.20716	9.96522	18.8764	7.98291e-05	0.00214972
ENSMUSG00000078317	F8a	1.2057	2.05601	18.8746	7.98805e-05	0.00214972
ENSMUSG00000029298	Gbp9	-0.489083	6.26498	19.6195	8.02738e-05	0.00215625
ENSMUSG00000095432	Zfp748	-0.53296	5.46603	18.8861	8.11924e-05	0.00217684
ENSMUSG00000021322	Aoah	-1.64299	1.57155	18.8517	8.1937e-05	0.00218907
ENSMUSG00000053166	Cdh22	0.620867	4.63847	18.8049	8.19546e-05	0.00218907
ENSMUSG00000034723	Tmx4	-0.30351	6.89657	18.7915	8.23605e-05	0.00219454
ENSMUSG00000021572	Cep72	-0.914554	2.94539	18.7878	8.24707e-05	0.00219454
ENSMUSG00000036782	Klhl13	-0.298919	7.2684	18.7829	8.26192e-05	0.00219454
ENSMUSG00000033208	S100b	0.428934	5.74966	18.7727	8.29313e-05	0.00219875
ENSMUSG00000033768	Nrxn2	0.761796	3.57911	18.7492	8.36526e-05	0.00221274
ENSMUSG00000031246	Sh3bgrl	-0.212314	9.86914	18.7454	8.37677e-05	0.00221274
ENSMUSG00000016637	Ift27	0.398704	5.71403	18.7002	8.51737e-05	0.00224573
ENSMUSG00000074892	B3galt5	-5.42192	0.447391	18.9302	8.6439e-05	0.0022749
ENSMUSG00000025939	Ube2w	-0.265516	8.03281	18.6422	8.70164e-05	0.00228462
ENSMUSG00000025094	Slc18a2	-0.412392	5.98653	18.6377	8.71608e-05	0.00228462
ENSMUSG00000042659	Arrdc4	-0.463516	5.63366	18.6338	8.72871e-05	0.00228462
ENSMUSG00000026047	Poglut2	-0.418911	6.20814	18.653	8.78084e-05	0.00229161
ENSMUSG00000036591	Arhgap21	0.416516	5.93977	18.6107	8.80333e-05	0.00229161
ENSMUSG00000055761	Nkain3	0.973824	3.35554	18.6088	8.80964e-05	0.00229161
ENSMUSG00000025203	Scd2	0.172648	11.2442	18.6058	8.81942e-05	0.00229161
ENSMUSG00000078511	Pramel16	6.27421	-0.87216	20.0229	8.84927e-05	0.00229245
ENSMUSG00000002413	Braf	-0.304135	7.57511	18.6263	8.86751e-05	0.00229245
ENSMUSG00000030965	Abraxas2	-0.337143	6.81596	18.5901	8.87069e-05	0.00229245
ENSMUSG00000035530	Eif1	0.382271	6.26598	18.5798	8.90434e-05	0.002297
ENSMUSG00000041396	Mettl18	-0.666372	4.15137	18.5355	9.05137e-05	0.00233073
ENSMUSG00000063063	Ctnna2	0.731208	4.39727	18.4817	9.23326e-05	0.0023733
ENSMUSG00000036790	Slitrk2	-0.353879	6.6334	18.4706	9.27131e-05	0.0023764
ENSMUSG00000048756	Foxo3	0.321665	6.58636	18.4647	9.29157e-05	0.0023764
ENSMUSG00000033554	Dph5	-0.407449	5.51051	18.4636	9.29514e-05	0.0023764
ENSMUSG00000008540	Mgst1	-0.197482	9.93204	18.4469	9.35298e-05	0.00238693
ENSMUSG00000050890	Pdik1l	-0.649984	5.1603	19.1357	9.43547e-05	0.00240369
ENSMUSG00000006800	Sulf2	0.195085	9.03881	18.389	9.55563e-05	0.00242998
ENSMUSG00000060098	Prmt7	-0.522493	5.54977	18.6124	9.7454e-05	0.00247385
ENSMUSG00000015806	Qdpr	0.403829	5.70342	18.3279	9.77478e-05	0.00247691
ENSMUSG00000029084	Cd38	-0.394556	7.11376	19.3304	9.82138e-05	0.00248432
ENSMUSG00000037049	Smpd1	0.464852	5.49228	18.307	9.85085e-05	0.00248738
ENSMUSG00000066441	Rdh11	-0.291987	7.0455	18.2729	9.97617e-05	0.00251076
ENSMUSG00000057506	Bloc1s2	0.472309	5.04189	18.2723	9.97851e-05	0.00251076
ENSMUSG00000021485	Mxd3	3.98658	-0.197452	18.2542	0.000100459	0.00252329
ENSMUSG00000040591	1110051M20Rik	-0.305927	7.16269	18.245	0.000100804	0.00252751
ENSMUSG00000024993	Dennd10	-0.246298	7.55565	18.2297	0.000101376	0.00253742
ENSMUSG00000028607	Cpt2	-0.60282	4.64982	18.2238	0.0001016	0.00253859
ENSMUSG00000036766	Dner	0.200447	8.99851	18.207	0.000102237	0.00255005
ENSMUSG00000021846	Peli2	-0.470726	5.50406	18.1784	0.000103329	0.0025728
ENSMUSG00000028364	Tnc	0.561772	4.57418	18.1529	0.000104314	0.00259282
ENSMUSG00000043733	Ptpn11	0.551966	4.85228	18.1374	0.00010492	0.00260337
ENSMUSG00000022982	Sod1	0.382376	6.69967	18.2461	0.000105399	0.00261073
ENSMUSG00000059834	Sclt1	-0.61552	4.69992	18.0717	0.000107521	0.00265498
ENSMUSG00000037149	Ddx1	-0.204398	8.84182	18.0708	0.000107557	0.00265498
ENSMUSG00000054452	Tle5	0.599635	4.59914	18.0008	0.000110401	0.00272049
ENSMUSG00000032336	Nptn	0.207482	8.28371	17.9813	0.000111209	0.0027357
ENSMUSG00000074247	Dda1	0.717549	3.64772	17.9659	0.000111848	0.00274469
ENSMUSG00000023913	Pla2g7	-0.281774	7.06906	17.9633	0.000111958	0.00274469
ENSMUSG00000004937	Sgta	0.756763	4.19295	18.0249	0.000112722	0.0027587
ENSMUSG00000031827	Cotl1	0.589419	4.55297	17.9394	0.000112961	0.00275983
ENSMUSG00000056268	Dennd1b	-0.412475	6.09441	17.9126	0.000114101	0.00278294
ENSMUSG00000053062	Jam2	0.242107	8.11853	17.8911	0.000115021	0.00279821
ENSMUSG00000030084	Plxna1	0.896229	3.06089	17.8856	0.000115257	0.00279821
ENSMUSG00000025323	Sp4	-0.492739	5.2982	17.8843	0.000115314	0.00279821
ENSMUSG00000042363	Lgalsl	-0.310541	7.3182	17.8838	0.000116759	0.00282667
ENSMUSG00000031748	Gnao1	0.554845	4.84147	17.8482	0.000116881	0.00282667
ENSMUSG00000035171	1110059E24Rik	-0.323473	7.13201	17.85	0.000117623	0.0028398
ENSMUSG00000024966	Stip1	-0.305	7.2364	17.8161	0.000118297	0.00285127
ENSMUSG00000021670	Hmgcr	-0.267159	7.87504	17.775	0.000120129	0.00289056
ENSMUSG00000055660	Mettl4	-0.760346	3.83091	17.7636	0.000120645	0.00289811
ENSMUSG00000044018	Mrpl50	-0.254803	7.41487	17.7491	0.000121302	0.002909
ENSMUSG00000025980	Hspd1	-0.276561	7.11538	17.6557	0.000125631	0.00300778
ENSMUSG00000050931	Sgms2	-0.486219	5.53552	17.6371	0.000126513	0.00302385
ENSMUSG00000058258	Idi1	-0.479396	5.17653	17.6292	0.000126886	0.00302771
ENSMUSG00000029761	Cald1	0.247207	7.25009	17.5658	0.000129948	0.00309118
ENSMUSG00000022022	Mtrf1	-0.613068	4.36373	17.5652	0.000129978	0.00309118
ENSMUSG00000073792	Alg6	-0.509741	5.54646	17.5901	0.000130316	0.00309409
ENSMUSG00000027424	Mgme1	-0.531075	4.94302	17.5468	0.000130884	0.00310214
ENSMUSG00000042213	Zfand4	-0.718609	3.94278	17.5411	0.000131164	0.00310214
ENSMUSG00000023944	Hsp90ab1	-0.165219	10.4513	17.5382	0.000131305	0.00310214
ENSMUSG00000014932	Yes1	-0.397124	6.16769	17.5298	0.000131724	0.00310692
ENSMUSG00000034083	Ccdc174	-0.345882	6.82904	17.5108	0.000132668	0.00312403
ENSMUSG00000022300	Dcaf13	-0.294899	6.94112	17.4944	0.000133489	0.00313821
ENSMUSG00000006494	Pdk1	-0.300355	7.23353	17.4813	0.000134152	0.00314302
ENSMUSG00000020664	Dld	-0.222242	8.85177	17.4748	0.000134479	0.00314302
ENSMUSG00000024691	Fam111a	-0.712328	4.14775	17.5224	0.000134533	0.00314302
ENSMUSG00000036264	Fstl4	1.72509	1.24572	17.473	0.000134572	0.00314302
ENSMUSG00000064115	Cadm2	0.462566	5.56637	17.4093	0.000137846	0.0032142
ENSMUSG00000025283	Sat1	0.177072	9.46965	17.405	0.000138069	0.0032142
ENSMUSG00000046434	Hnrnpa1	-0.344016	6.30341	17.3112	0.00014305	0.00332408
ENSMUSG00000039735	Fnbp1l	0.280233	6.73581	17.3074	0.000143253	0.00332408
ENSMUSG00000051515	Fam181b	0.598782	4.51745	17.303	0.000143491	0.00332422
ENSMUSG00000032112	Trappc4	-0.272412	7.11463	17.2397	0.000146973	0.00339937
ENSMUSG00000026021	Sumo1	-0.228547	8.67861	17.2188	0.000148137	0.00342076
ENSMUSG00000021619	Atg10	-0.3906	5.67709	17.2028	0.000149037	0.00343602
ENSMUSG00000033906	Zdhhc15	-0.485689	5.0741	17.1772	0.000150493	0.003464
ENSMUSG00000070934	Rraga	0.537163	5.19826	17.1607	0.000151437	0.00348013
ENSMUSG00000032329	Hmg20a	-0.463698	5.59352	17.1477	0.000152184	0.00349169
ENSMUSG00000031174	Rpgr	-0.459286	5.36285	17.1401	0.000152623	0.00349616
ENSMUSG00000031634	Ufsp2	-0.292663	6.44518	17.1318	0.000153104	0.00350158
ENSMUSG00000026154	Sdhaf4	-0.265199	7.16737	17.12	0.000153793	0.00351173
ENSMUSG00000025759	Mfsd8	-0.367433	6.05211	17.0969	0.000155148	0.00353192
ENSMUSG00000062234	Gak	0.692195	3.91029	17.0965	0.000155171	0.00353192
ENSMUSG00000033964	Zbtb41	-0.347463	6.92106	17.1358	0.000155605	0.00353618
ENSMUSG00000040046	Tph1	-1.33612	1.96576	17.1263	0.000156165	0.00354031
ENSMUSG00000007783	Cpt1c	0.442539	5.50468	17.0777	0.000156281	0.00354031
ENSMUSG00000042156	Dzip1	0.597075	4.65842	17.0679	0.000156863	0.00354787
ENSMUSG00000021236	Entpd5	0.380889	6.40299	17.0108	0.000160304	0.00361999
ENSMUSG00000034220	Gpc1	0.788282	3.52827	17.0048	0.000160671	0.00362255
ENSMUSG00000028673	Fuca1	0.55864	6.97315	20.2365	0.000162583	0.00365992
ENSMUSG00000031311	Nono	-0.29799	7.22749	16.9605	0.000163403	0.00367258
ENSMUSG00000040511	Pvr	-0.575945	4.05815	16.9261	0.000165558	0.00371518
ENSMUSG00000044475	Ascc1	-0.384545	5.5839	16.9169	0.000166136	0.00372233
ENSMUSG00000057147	Dph6	-0.467352	5.36631	16.9125	0.000166416	0.00372277
ENSMUSG00000031201	Brcc3	-0.366575	6.2408	16.907	0.000166767	0.00372481
ENSMUSG00000075703	Selenoi	-0.476607	5.15216	16.8954	0.000167506	0.00373548
ENSMUSG00000029778	Adcyap1r1	0.378578	6.02398	16.8679	0.000169272	0.00376899
ENSMUSG00000007739	Cct4	0.293292	6.88826	16.8593	0.000169824	0.00377542
ENSMUSG00000033715	Akr1c14	5.52367	-0.107143	17.0486	0.00017202	0.0038133
ENSMUSG00000042682	Selenok	-0.188631	9.41696	16.825	0.00017206	0.0038133
ENSMUSG00000021996	Esd	0.20269	8.5498	16.7636	0.000176144	0.00389394
ENSMUSG00000047757	Fancb	-1.01107	2.49784	16.7621	0.000176243	0.00389394
ENSMUSG00000020248	Nfyb	-0.331041	6.78308	16.7295	0.000178456	0.00393677
ENSMUSG00000000168	Dlat	0.455233	5.47288	16.7121	0.000179646	0.0039569
ENSMUSG00000022892	App	0.177413	9.49167	16.7003	0.000180459	0.00396871
ENSMUSG00000025147	Mob2	0.511584	5.04202	16.6913	0.000181078	0.00397621
ENSMUSG00000037965	Zc3h7a	-0.327285	7.17011	16.8294	0.000181715	0.00398044
ENSMUSG00000036885	Arhgef26	-0.203124	8.60997	16.6804	0.000181838	0.00398044
ENSMUSG00000036781	Rps27l	0.182608	8.86944	16.6766	0.000182105	0.00398044
ENSMUSG00000021147	Wdr37	-0.28601	6.75605	16.6716	0.00018245	0.00398191
ENSMUSG00000069601	Ank3	0.249722	7.12615	16.6566	0.000183498	0.00399677
ENSMUSG00000025337	Sbds	-0.303489	6.58447	16.6539	0.000183689	0.00399677
ENSMUSG00000030532	Hddc3	-0.507475	4.73803	16.6319	0.000185244	0.00401935
ENSMUSG00000029029	Wrap73	0.738	4.05745	16.6511	0.000185288	0.00401935
ENSMUSG00000030243	Recql	-0.449581	5.22508	16.6049	0.000187171	0.00405406
ENSMUSG00000091512	Lamtor3	-0.274166	7.30342	16.5725	0.000189507	0.00409549
ENSMUSG00000020708	Psmc5	-0.237997	8.11299	16.5705	0.000189656	0.00409549
ENSMUSG00000086382	Chrna1os	-1.05596	2.48462	16.5279	0.000192781	0.00415669
ENSMUSG00000055531	Cpsf6	-0.242658	7.62502	16.5078	0.000194272	0.00418255
ENSMUSG00000031760	Mt3	0.398074	8.23294	19.0229	0.000194842	0.00418852
ENSMUSG00000032386	Trip4	-0.365182	6.30355	16.485	0.000195977	0.00420031
ENSMUSG00000039100	Marchf6	-0.241241	7.99729	16.4817	0.000196227	0.00420031
ENSMUSG00000002844	Adprh	0.561492	4.7452	16.4811	0.000196271	0.00420031
ENSMUSG00000048076	Arf1	0.309911	6.67029	16.4431	0.000199162	0.00425583
ENSMUSG00000026617	Bpnt1	-0.336768	6.00394	16.4195	0.00020098	0.00428312
ENSMUSG00000025393	Atp5b	0.26042	9.78472	17.4012	0.000201038	0.00428312
ENSMUSG00000054871	Tmem158	0.388201	6.19494	16.4525	0.000201386	0.00428417
ENSMUSG00000022677	Cep20	-0.215231	8.04195	16.3913	0.000203173	0.00431576
ENSMUSG00000037966	Ninj1	0.761977	5.30349	18.6664	0.000204218	0.00432367
ENSMUSG00000057440	Mpp7	1.0164	3.05411	16.4905	0.000204276	0.00432367
ENSMUSG00000026585	Kifap3	-0.264654	7.32791	16.375	0.000204451	0.00432367
ENSMUSG00000027327	1700037H04Rik	0.660623	3.90513	16.3682	0.000204986	0.0043286
ENSMUSG00000046351	Zfp322a	-0.440795	6.06617	16.5825	0.000205736	0.00433804
ENSMUSG00000052337	Immt	-0.217841	8.016	16.3439	0.000206912	0.00435641
ENSMUSG00000031119	Gpc4	0.584167	4.62947	16.3258	0.000208355	0.00437803
ENSMUSG00000027206	Cops2	-0.207767	8.29912	16.321	0.000208741	0.00437803
ENSMUSG00000066392	Nrxn3	-0.277729	6.98566	16.3196	0.000208856	0.00437803
ENSMUSG00000005583	Mef2c	-0.312877	6.69719	16.3005	0.000210395	0.00440385
ENSMUSG00000050248	Evc2	-1.51391	1.6659	16.2894	0.000211297	0.00441216
ENSMUSG00000017412	Cacnb4	-0.927245	3.27161	16.2881	0.000211409	0.00441216
ENSMUSG00000019558	Slc6a8	0.237045	7.6535	16.2777	0.000212257	0.0044184
ENSMUSG00000041426	Hibch	-0.278405	6.68605	16.2769	0.000212325	0.0044184
ENSMUSG00000025372	Baiap2	0.764239	3.59778	16.2648	0.000213317	0.0044311
ENSMUSG00000079017	Ifi27l2a	1.41212	2.72082	16.2809	0.000213554	0.0044311
ENSMUSG00000027200	Sema6d	0.263656	7.32172	16.2322	0.000216019	0.0044756
ENSMUSG00000070733	Fryl	0.35608	6.25472	16.2285	0.000216324	0.0044756
ENSMUSG00000032526	Ss18l2	0.288854	6.76773	16.2111	0.000217785	0.00449932
ENSMUSG00000027429	Sec23b	-0.356775	7.00834	16.6526	0.000219608	0.00453044
ENSMUSG00000021555	Naa35	-0.274086	6.80422	16.1794	0.000220467	0.00454162
ENSMUSG00000060961	Slc4a4	-0.219153	9.14057	16.1711	0.000221168	0.00454952
ENSMUSG00000027822	Slc33a1	0.402139	5.97049	16.1108	0.00022639	0.00465025
ENSMUSG00000030107	Usp18	0.708608	4.34722	16.1045	0.000230204	0.00472181
ENSMUSG00000048960	Prex2	-0.234472	8.26703	16.063	0.000230617	0.00472353
ENSMUSG00000021102	Glrx5	0.761148	3.5578	16.0491	0.000231862	0.00474225
ENSMUSG00000031639	Tlr3	-0.272228	7.12606	16.0335	0.000233267	0.00476417
ENSMUSG00000024187	Fam234a	0.476623	5.3472	16.014	0.000235038	0.00479351
ENSMUSG00000074415	Mir100hg	-0.320741	6.87112	16.0001	0.000236303	0.00481245
ENSMUSG00000020409	Slu7	-0.264497	7.50021	15.9933	0.000236932	0.00481352
ENSMUSG00000020962	Gtf2a1	-0.338394	7.60633	16.8119	0.000237028	0.00481352
ENSMUSG00000029385	Ccng2	0.509284	4.73669	15.9818	0.000237991	0.00482624
ENSMUSG00000033763	Mtss2	0.517435	5.07387	15.9688	0.000239192	0.00484372
ENSMUSG00000063568	Jazf1	1.01353	2.61179	15.9581	0.000240184	0.00485694
ENSMUSG00000019763	Rmnd1	-0.386423	5.99915	15.9453	0.000241388	0.00487439
ENSMUSG00000004233	Wars2	-0.532477	4.54753	15.9303	0.000242789	0.00489241
ENSMUSG00000008892	Vdac3	-0.205011	8.46721	15.9252	0.000243275	0.00489241
ENSMUSG00000023284	Zfp605	-1.00667	2.87506	15.9249	0.000243305	0.00489241
ENSMUSG00000036202	Rif1	-0.412713	6.09432	15.9372	0.000246015	0.00493996
ENSMUSG00000022340	Sybu	-0.404523	6.36403	16.1248	0.000246923	0.00495126
ENSMUSG00000001166	Oas1c	-2.4085	0.928259	15.8786	0.000247717	0.00496023
ENSMUSG00000042675	Ypel3	1.03573	3.09337	15.8713	0.000248422	0.00496741
ENSMUSG00000038462	Uqcrfs1	0.563088	6.53761	18.4392	0.00025001	0.00498114
ENSMUSG00000067931	Zfp948	-0.442479	5.96574	16.052	0.000250141	0.00498114
ENSMUSG00000064037	Gpn1	-0.272951	6.75225	15.8513	0.000250361	0.00498114
ENSMUSG00000039168	Dap	0.317463	6.55829	15.8499	0.000250501	0.00498114
ENSMUSG00000021765	Fst	1.18537	1.86737	15.8058	0.000254831	0.00506022
ENSMUSG00000021047	Nova1	-0.352775	6.54115	15.7918	0.000256222	0.00508078
ENSMUSG00000032281	Acsbg1	0.426862	7.7714	18.3471	0.000257416	0.00509278
ENSMUSG00000038143	Stox2	0.405167	5.438	15.7787	0.000257538	0.00509278
ENSMUSG00000015733	Capza2	-0.154863	10.3801	15.7501	0.000260423	0.00514272
ENSMUSG00000064307	Lrrc51	-0.322131	6.105	15.7439	0.000261052	0.00514805
ENSMUSG00000023235	Ccl25	-0.659249	3.84927	15.7328	0.000262182	0.00515866
ENSMUSG00000028796	Phc2	0.620514	3.72229	15.7308	0.000262386	0.00515866
ENSMUSG00000041685	Fcho2	-0.252561	7.59461	15.7269	0.000262786	0.00515866
ENSMUSG00000048234	Rnf149	0.441903	5.05243	15.7245	0.000263031	0.00515866
ENSMUSG00000034867	Ankrd27	-0.611387	4.0342	15.7205	0.000263438	0.00515957
ENSMUSG00000024539	Ptpn2	-0.282906	6.5293	15.7093	0.000264591	0.00516966
ENSMUSG00000016541	Atxn10	0.201999	8.27685	15.7085	0.000264675	0.00516966
ENSMUSG00000032641	Gpr19	-0.323408	6.28167	15.7014	0.000265406	0.00517686
ENSMUSG00000044573	Acp1	-0.242646	7.01868	15.6644	0.000269269	0.00523924
ENSMUSG00000036022	Fam122b	0.745467	3.69976	15.6637	0.000269336	0.00523924
ENSMUSG00000032606	Nicn1	-0.26131	7.05295	15.6365	0.00027222	0.00528816
ENSMUSG00000031109	Enox2	-0.469955	5.29442	15.6149	0.000274521	0.00532563
ENSMUSG00000021711	Trappc13	-0.249117	7.41091	15.5975	0.00027639	0.00535464
ENSMUSG00000025894	Aasdhppt	-0.275456	7.24309	15.5845	0.000277808	0.00537483
ENSMUSG00000024661	Fth1	0.514379	11.9873	20.0524	0.000279502	0.00540031
ENSMUSG00000041889	Shisa4	0.581442	5.62088	16.5914	0.00028354	0.00547096
ENSMUSG00000034259	Exosc4	1.0423	2.74583	15.4928	0.000287951	0.00554858
ENSMUSG00000037573	Tob1	0.393272	5.95298	15.4859	0.000288725	0.00555602
ENSMUSG00000030057	Cnbp	-0.134917	10.6575	15.48	0.000289397	0.0055569
ENSMUSG00000052684	Jun	0.513277	4.67632	15.4763	0.000289815	0.0055569
ENSMUSG00000040795	Iqcc	-0.458081	5.42518	15.4731	0.000290185	0.0055569
ENSMUSG00000028478	Clta	0.388188	5.51194	15.4718	0.000290324	0.0055569
ENSMUSG00000029512	Ulk1	0.746576	3.58929	15.4591	0.000291773	0.00557719
ENSMUSG00000022064	Pibf1	-0.371762	5.59866	15.432	0.000294893	0.00562931
ENSMUSG00000029199	Lias	-0.313924	6.40791	15.4235	0.000295874	0.00564052
ENSMUSG00000046240	Hepacam	0.366405	6.40851	15.4351	0.00029743	0.00566263
ENSMUSG00000056201	Cfl1	0.29134	9.03041	16.6857	0.000298088	0.00566285
ENSMUSG00000013662	Atad1	-0.258703	8.30574	15.5657	0.000298822	0.00566285
ENSMUSG00000033970	Rfc3	-0.328863	6.11994	15.3951	0.000299193	0.00566285
ENSMUSG00000021643	Serf1	0.338924	6.20712	15.3912	0.000299645	0.00566285
ENSMUSG00000018209	Stk4	0.593893	4.59039	15.3906	0.00029972	0.00566285
ENSMUSG00000025041	Nt5c2	-0.386416	5.89379	15.3898	0.000299814	0.00566285
ENSMUSG00000022476	Polr3h	0.407445	5.09213	15.3846	0.000300429	0.00566698
ENSMUSG00000057554	Lgals8	-0.183511	8.56381	15.3569	0.000303709	0.00572132
ENSMUSG00000029657	Hsph1	-0.246097	7.03511	15.3232	0.00030776	0.00579001
ENSMUSG00000031429	Psmd10	-0.313819	6.40008	15.3157	0.000308667	0.00579866
ENSMUSG00000056313	Tcim	-0.828859	2.8305	15.3127	0.000309029	0.00579866
ENSMUSG00000020849	Ywhae	-0.189019	11.5192	15.5978	0.000313387	0.00587273
ENSMUSG00000060128	Gm2710	-0.328405	6.2313	15.2565	0.000315929	0.00591262
ENSMUSG00000033585	Ndn	0.706159	3.3305	15.2392	0.000318094	0.00594536
ENSMUSG00000032400	Zwilch	-0.53231	4.30177	15.211	0.00032164	0.0060003
ENSMUSG00000050714	Zbtb26	-0.474049	5.12199	15.2075	0.000322089	0.0060003
ENSMUSG00000005142	Man2b1	0.673576	4.58132	15.3695	0.00032229	0.0060003
ENSMUSG00000032997	Chpf	0.765701	3.2981	15.196	0.000323554	0.00601601
ENSMUSG00000057858	Fam204a	-0.260875	6.93243	15.188	0.000324575	0.00602716
ENSMUSG00000028035	Dnajb4	-0.219787	8.00896	15.159	0.000328305	0.00608853
ENSMUSG00000068923	Syt11	0.169436	9.482	15.1362	0.000331266	0.00613549
ENSMUSG00000098912	1500004A13Rik	-0.420779	5.00601	15.1329	0.000331704	0.00613566
ENSMUSG00000002233	Rhoc	0.358126	6.27344	15.1287	0.000332251	0.00613786
ENSMUSG00000058975	Kcnc1	0.818443	3.03012	15.1246	0.000332784	0.00613979
ENSMUSG00000028318	Polr1e	0.613321	4.2083	15.1133	0.00033427	0.00615927
ENSMUSG00000033411	Ctdspl2	-0.38456	6.59076	15.5183	0.000335752	0.00617862
ENSMUSG00000035678	Tnfsf9	-0.500791	4.38249	15.0925	0.000337021	0.006194
ENSMUSG00000029387	Gtf2h3	-0.298869	6.15653	15.0892	0.000337467	0.00619424
ENSMUSG00000015889	Lta4h	-0.246465	7.22556	15.0857	0.00033793	0.00619481
ENSMUSG00000006010	Odr4	-0.265553	7.02092	15.0765	0.000339166	0.00620218
ENSMUSG00000031197	Vbp1	-0.232559	8.11592	15.0762	0.000339199	0.00620218
ENSMUSG00000073421	H2-Ab1	5.73069	-0.263356	15.2399	0.000341597	0.00623807
ENSMUSG00000020042	Btbd11	0.45055	4.88115	15.0548	0.000342085	0.00623903
ENSMUSG00000017943	Gdap1l1	1.94871	1.25916	15.044	0.000343549	0.00625774
ENSMUSG00000036095	Dgkb	-0.453026	7.04271	16.8148	0.000345716	0.00628921
ENSMUSG00000025220	Oga	-0.23923	7.3156	15.0178	0.000347118	0.0063067
ENSMUSG00000014813	Stc1	-0.434462	5.40204	14.9892	0.000351061	0.00637028
ENSMUSG00000019966	Kitl	-0.251294	8.79019	15.3785	0.000352653	0.00639106
ENSMUSG00000039887	Alg14	-0.331089	5.96225	14.9736	0.000353238	0.00639357
ENSMUSG00000070902	Zfp352	3.21274	-0.418396	15.1496	0.000353743	0.00639462
ENSMUSG00000027243	Harbi1	-0.748811	3.64926	14.9542	0.000355961	0.00642199
ENSMUSG00000005968	Tuft1	1.63912	1.40677	14.9528	0.000356154	0.00642199
ENSMUSG00000031592	Pcm1	-0.232013	7.75893	14.9142	0.000361651	0.00650164
ENSMUSG00000021033	Gstz1	-0.314281	6.87848	14.9274	0.000361674	0.00650164
ENSMUSG00000042613	Pbxip1	0.25883	7.16901	14.9122	0.000361934	0.00650164
ENSMUSG00000004032	Gstm5	-0.198618	8.05162	14.9055	0.000362899	0.00650315
ENSMUSG00000047714	Ppp1r2	0.443861	5.32752	14.9053	0.000362926	0.00650315
ENSMUSG00000025931	Paqr8	0.189561	8.71774	14.8961	0.000364253	0.00651219
ENSMUSG00000041147	Brca2	-0.842894	3.48411	14.9476	0.00036434	0.00651219
ENSMUSG00000043190	Rfesd	-0.444332	4.9665	14.8613	0.000369304	0.00659267
ENSMUSG00000021022	Ppp2r3c	-0.323257	6.30968	14.8494	0.000371058	0.00661573
ENSMUSG00000019970	Sgk1	0.555513	7.57655	18.5639	0.000373396	0.00664915
ENSMUSG00000033633	Clec18a	1.21805	1.83829	14.8205	0.000375336	0.00667538
ENSMUSG00000020571	Pdia6	-0.215538	9.96785	15.1212	0.000377276	0.00670156
ENSMUSG00000036860	Mrpl55	-0.284093	6.55425	14.7996	0.000378461	0.00670797
ENSMUSG00000051811	Cox6b2	0.601623	4.56347	14.7943	0.000379261	0.00670797
ENSMUSG00000021302	Ggps1	-0.344169	6.0267	14.7939	0.000379316	0.00670797
ENSMUSG00000026831	1700007K13Rik	1.49662	1.31995	14.7926	0.000379511	0.00670797
ENSMUSG00000031517	Gpm6a	-0.16851	10.2083	14.7689	0.000383112	0.00675346
ENSMUSG00000031200	Mtcp1	-1.01815	3.35847	15.0572	0.000383393	0.00675346
ENSMUSG00000001270	Ckb	0.52999	10.9399	18.8019	0.000383499	0.00675346
ENSMUSG00000028180	Zranb2	-0.269875	8.46925	15.213	0.000388434	0.00683195
ENSMUSG00000026112	Coa5	-0.256691	7.27619	14.7283	0.000389343	0.006838
ENSMUSG00000026782	Abi2	-0.200374	8.12971	14.7257	0.000389742	0.006838
ENSMUSG00000069520	Tmem19	0.364216	6.17687	14.7227	0.000390211	0.006838
ENSMUSG00000032727	Mier3	-0.281871	6.66728	14.7119	0.00039188	0.00685886
ENSMUSG00000024949	Sf1	0.49137	4.69498	14.6933	0.000394795	0.00690145
ENSMUSG00000022111	Uchl3	0.385688	6.18994	14.7614	0.000396667	0.00692352
ENSMUSG00000054321	Taf4b	-0.477234	5.05616	14.6792	0.000397025	0.00692352
ENSMUSG00000020380	Rad50	-0.535537	4.85503	14.6667	0.000398996	0.00694943
ENSMUSG00000019124	Scrn1	0.363693	5.77205	14.6251	0.000405664	0.00705698
ENSMUSG00000025086	Trub1	-0.552448	4.19501	14.6213	0.000406284	0.00705918
ENSMUSG00000045333	Zfp423	0.697474	3.95183	14.6206	0.000408484	0.0070888
ENSMUSG00000027430	Dtd1	-0.346776	5.72415	14.599	0.000409905	0.00710485
ENSMUSG00000006373	Pgrmc1	0.343747	6.98539	14.8813	0.000413593	0.00716011
ENSMUSG00000032557	Uba5	0.449763	5.15221	14.5727	0.000414227	0.00716243
ENSMUSG00000079029	Gm5662	5.83662	-1.12753	15.8136	0.00041723	0.00720309
ENSMUSG00000001525	Tubb5	-0.283608	8.71012	15.5517	0.000417902	0.00720309
ENSMUSG00000042831	Alkbh6	0.64958	4.18748	14.5495	0.000418088	0.00720309
ENSMUSG00000068391	Chrac1	-0.400946	5.31946	14.5297	0.000421395	0.00725133
ENSMUSG00000026586	Prrx1	-0.951616	2.69952	14.5059	0.00042542	0.00731181
ENSMUSG00000036502	Tmem255a	-1.4548	1.59943	14.5022	0.000426061	0.00731405
ENSMUSG00000020964	Sel1l	0.284724	6.67213	14.4913	0.000427913	0.00733705
ENSMUSG00000030682	Cdipt	0.542589	4.39944	14.4816	0.000429575	0.00735674
ENSMUSG00000037235	Mxd4	0.591362	4.15693	14.4176	0.000440709	0.00753839
ENSMUSG00000003380	Rabac1	0.472996	4.73598	14.3889	0.000445804	0.00761184
ENSMUSG00000028145	Them4	-0.337961	6.40308	14.3868	0.00044618	0.00761184
ENSMUSG00000054808	Actn4	0.465872	4.45349	14.3844	0.000446598	0.00761184
ENSMUSG00000039531	Zup1	-0.378057	5.48541	14.3532	0.000452227	0.00769861
ENSMUSG00000008393	Carhsp1	0.491576	5.74674	14.7285	0.000455341	0.00774241
ENSMUSG00000021039	Snw1	-0.303113	6.99469	14.3407	0.000456758	0.0077573
ENSMUSG00000049047	Armcx3	-0.471098	5.006	14.2948	0.000462935	0.00785289
ENSMUSG00000073481	Mtarc2	0.486396	5.1593	14.2788	0.000465912	0.00789404
ENSMUSG00000026185	Igfbp5	-0.2101	8.03394	14.271	0.000467383	0.00790961
ENSMUSG00000031622	Sin3b	0.325201	5.7774	14.2553	0.000470334	0.00794833
ENSMUSG00000031196	F8	-0.844075	3.27417	14.2529	0.000470782	0.00794833
ENSMUSG00000015709	Arnt2	0.393296	5.25699	14.2441	0.000472451	0.00796069
ENSMUSG00000019210	Atp6v1e1	0.204484	8.77214	14.2432	0.000472626	0.00796069
ENSMUSG00000032458	Copb2	-0.23647	8.44029	14.3109	0.000473343	0.0079634
ENSMUSG00000021719	Rgs7bp	-0.66718	3.58584	14.2135	0.000478305	0.00803744
ENSMUSG00000030844	Rgs10	0.681144	3.77933	14.2018	0.000480556	0.00806579
ENSMUSG00000015749	Anp32e	-0.245241	7.36616	14.1857	0.000483666	0.00810849
ENSMUSG00000075486	Commd6	-0.182028	8.44489	14.162	0.000488314	0.00817684
ENSMUSG00000017670	Elmo2	0.444525	5.80835	14.3815	0.000489429	0.00818593
ENSMUSG00000022817	Itgb5	0.739945	3.21736	14.1392	0.000492803	0.00823275
ENSMUSG00000059939	9430015G10Rik	-0.755235	3.64972	14.124	0.000495836	0.00827375
ENSMUSG00000023092	Fhl1	0.231737	8.58973	14.1656	0.000497759	0.00829617
ENSMUSG00000041840	Haus1	-0.299674	6.61993	14.1065	0.000499338	0.00831282
ENSMUSG00000001870	Ltbp1	0.280726	6.53856	14.0957	0.00050152	0.00833906
ENSMUSG00000028062	Lamtor2	-0.498648	6.93076	16.3201	0.00050208	0.00833906
ENSMUSG00000049775	Tmsb4x	0.206592	13.128	15.664	0.000503707	0.00835639
ENSMUSG00000024878	Cbwd1	-0.400776	5.4827	14.0767	0.000505377	0.00837441
ENSMUSG00000024422	Dhx16	0.736681	3.08984	14.0636	0.000508048	0.00840892
ENSMUSG00000095653	Gm21818	5.80191	-1.06995	14.6237	0.000510325	0.00842765
ENSMUSG00000003402	Prkcsh	0.517476	4.57284	14.0512	0.000510585	0.00842765
ENSMUSG00000028331	Trmo	-0.83631	2.67336	14.0495	0.000510945	0.00842765
ENSMUSG00000030802	Bckdk	0.497013	4.76111	14.0455	0.000511771	0.00843156
ENSMUSG00000024789	Jak2	-0.231204	7.00554	14.0059	0.000520015	0.00855484
ENSMUSG00000066149	Cdc26	-0.280753	6.44246	14.0031	0.000520596	0.00855484
ENSMUSG00000040771	Oard1	-0.349462	6.01107	14.001	0.000521047	0.00855484
ENSMUSG00000027018	Hat1	-0.241334	6.73614	13.9837	0.000524694	0.00860487
ENSMUSG00000001783	Rtcb	-0.278262	8.43536	14.6699	0.000528666	0.00866007
ENSMUSG00000013736	Trnt1	-0.269247	6.88603	13.959	0.000529959	0.00867133
ENSMUSG00000026074	Map4k4	0.241123	7.17968	13.9526	0.000531314	0.00868359
ENSMUSG00000030759	Far1	-0.253814	7.59025	13.9423	0.000533532	0.00870815
ENSMUSG00000068882	Ssb	-0.225331	7.73805	13.94	0.000534034	0.00870815
ENSMUSG00000033773	Rpap2	-0.372344	5.45963	13.9351	0.000535085	0.00871537
ENSMUSG00000037355	Uvssa	-0.467626	5.19171	13.9318	0.000535801	0.00871712
ENSMUSG00000027276	Jag1	0.391047	5.72919	13.9322	0.000537156	0.00872924
ENSMUSG00000000355	Mcts1	-0.284374	6.34563	13.9183	0.000538749	0.00873865
ENSMUSG00000020950	Foxg1	0.420866	5.0312	13.9173	0.000538956	0.00873865
ENSMUSG00000072595	4930503E14Rik	5.48501	-0.681446	14.0669	0.000540511	0.00875395
ENSMUSG00000010095	Slc3a2	0.215258	7.88272	13.9041	0.000541849	0.00876572
ENSMUSG00000064061	Dzip3	-0.253872	6.98691	13.8917	0.000544572	0.00879982
ENSMUSG00000054793	Cadm4	0.833009	3.31049	13.8703	0.000549313	0.00886499
ENSMUSG00000034706	Dnaic2	-2.23515	1.1465	14.0775	0.000549843	0.00886499
ENSMUSG00000068457	Uty	-0.428754	6.27775	14.4292	0.000550895	0.00887196
ENSMUSG00000020774	Aspa	-0.396879	5.26531	13.8393	0.000556241	0.00894431
ENSMUSG00000004347	Pde1c	-0.257405	6.82202	13.836	0.000556989	0.00894431
ENSMUSG00000051285	Pcmtd1	-0.252715	7.42582	13.8348	0.000557262	0.00894431
ENSMUSG00000031095	Cul4b	-0.389876	6.22414	14.0058	0.00055822	0.00894964
ENSMUSG00000028300	C9orf72	-0.30537	6.18599	13.8211	0.000560346	0.00897368
ENSMUSG00000053985	Zfp14	-1.03252	2.83178	13.7944	0.000569689	0.00910978
ENSMUSG00000036330	Slc18a1	-5.61541	-1.01452	14.1134	0.000570117	0.00910978
ENSMUSG00000024513	Mbd2	0.33992	5.88257	13.7408	0.000578907	0.00923993
ENSMUSG00000028182	Lrriq3	-0.754488	3.2077	13.7112	0.000585891	0.00934098
ENSMUSG00000014850	Msh3	-0.717113	3.7888	13.7046	0.000587472	0.00935576
ENSMUSG00000025647	Shisa5	0.532986	4.40027	13.6919	0.000590516	0.0093938
ENSMUSG00000005054	Cstb	-0.250739	7.08453	13.6605	0.000598086	0.00950366
ENSMUSG00000025860	Xiap	-0.252444	7.13291	13.6438	0.00060218	0.00955811
ENSMUSG00000026385	Dbi	0.126793	12.6941	13.6359	0.000604099	0.00957104
ENSMUSG00000030738	Eif3c	-0.198211	7.89112	13.635	0.000604332	0.00957104
ENSMUSG00000073791	Efcab7	-0.538313	4.72205	13.6291	0.000605779	0.00958336
ENSMUSG00000069045	Ddx3y	-0.253263	7.43275	13.6092	0.000610695	0.00965047
ENSMUSG00000027534	Snx16	0.498511	4.59221	13.6063	0.00061143	0.00965143
ENSMUSG00000074968	Ano3	0.384273	6.28416	13.8844	0.000612261	0.0096539
ENSMUSG00000074918	Inafm2	-0.276694	8.20436	14.2004	0.000613472	0.00966235
ENSMUSG00000020290	Xpo1	-0.192443	8.59192	13.594	0.000614501	0.00966792
ENSMUSG00000019868	Vta1	-0.184152	8.15783	13.5908	0.000615296	0.0096698
ENSMUSG00000024091	Vapa	0.273472	7.08571	13.5833	0.000617181	0.0096888
ENSMUSG00000002900	Lamb1	0.752552	2.94033	13.5776	0.000618626	0.00969272
ENSMUSG00000090093	Gm14393	-0.693209	3.1562	13.5729	0.000619808	0.00969272
ENSMUSG00000030960	Eef1akmt2	-0.282389	6.98827	13.5722	0.000619966	0.00969272
ENSMUSG00000019986	Ahi1	-0.238484	7.13505	13.5706	0.000620377	0.00969272
ENSMUSG00000028568	Btf3l4	-0.271305	6.67123	13.5689	0.000620816	0.00969272
ENSMUSG00000031697	Orc6	-0.308963	6.44542	13.5655	0.000621679	0.00969562
ENSMUSG00000052534	Pbx1	-0.161706	9.22774	13.559	0.00062331	0.00971048
ENSMUSG00000015755	Tab2	-0.161874	8.75845	13.5545	0.000624469	0.00971796
ENSMUSG00000018293	Pfn1	0.370941	6.32414	13.7743	0.00062652	0.00973929
ENSMUSG00000035805	Mlc1	0.174093	8.69339	13.527	0.00063149	0.0098059
ENSMUSG00000032235	Ice2	-0.445936	5.13125	13.5199	0.000633335	0.00982389
ENSMUSG00000017721	Pigt	1.18827	1.68814	13.513	0.000635128	0.00983419
ENSMUSG00000030605	Mfge8	0.799511	5.76154	16.3074	0.000635407	0.00983419
ENSMUSG00000027601	Mtfr1	-0.391847	5.8013	13.5094	0.000636059	0.00983419
ENSMUSG00000031925	Maml2	-0.272556	7.23433	13.5041	0.000637437	0.00984486
ENSMUSG00000017707	Serinc3	0.174487	8.54172	13.495	0.000639795	0.00986748
ENSMUSG00000005951	Shpk	0.802884	2.6837	13.4932	0.00064028	0.00986748
ENSMUSG00000056895	H2bu2	1.3573	1.41943	13.478	0.000644247	0.00991794
ENSMUSG00000025534	Gusb	0.467864	5.17098	13.4661	0.000647388	0.00995559
ENSMUSG00000035941	Ibtk	-0.464322	5.30064	13.4322	0.000663529	0.0101929
ENSMUSG00000031232	Magt1	-0.2833	7.02715	13.3996	0.00066521	0.0102077
ENSMUSG00000035473	Galm	-0.492399	5.19297	13.4015	0.000667681	0.0102254
ENSMUSG00000055041	Commd5	0.561609	3.79006	13.3901	0.000667792	0.0102254
ENSMUSG00000024065	Ehd3	0.40452	5.46285	13.3731	0.000672461	0.0102859
ENSMUSG00000021715	Cwc27	-0.350865	5.94251	13.3695	0.000673447	0.01029
ENSMUSG00000034438	Gbp8	-0.903947	3.1293	13.3478	0.000679452	0.0103707
ENSMUSG00000024587	Nars	-0.238957	7.29215	13.3342	0.000683244	0.0104074
ENSMUSG00000034324	Tmem132c	5.58343	-1.03811	13.8519	0.000683309	0.0104074
ENSMUSG00000038497	Tmco3	0.330273	6.56017	13.3231	0.000694669	0.0105692
ENSMUSG00000034620	Rxylt1	0.440138	5.00065	13.2451	0.000708673	0.0107708
ENSMUSG00000042078	Svop	0.825565	2.90003	13.2402	0.000710078	0.0107807
ENSMUSG00000031819	Emc8	0.519871	4.47889	13.2197	0.000716072	0.0108479
ENSMUSG00000033769	Exoc6b	0.403192	5.03536	13.2191	0.000716265	0.0108479
ENSMUSG00000019948	Actr6	-0.260837	7.36159	13.2173	0.00071678	0.0108479
ENSMUSG00000047638	Nr1h4	-5.27221	-1.04934	13.5228	0.000718057	0.0108558
ENSMUSG00000074457	S100a16	0.278325	7.53735	13.3516	0.000721541	0.0108969
ENSMUSG00000038612	Mcl1	0.235171	7.11529	13.1622	0.000733184	0.0110611
ENSMUSG00000044562	Rasip1	-0.495711	4.43151	13.1578	0.000734519	0.0110696
ENSMUSG00000033849	B3galt2	-0.521148	5.87202	13.9434	0.000741127	0.0111574
ENSMUSG00000029048	Rer1	0.417932	5.28878	13.1029	0.000751291	0.0112986
ENSMUSG00000046324	Ermp1	-0.197639	7.76482	13.0869	0.000756258	0.0113613
ENSMUSG00000032911	Cspg4	1.17544	2.04807	13.0835	0.000757302	0.0113644
ENSMUSG00000026131	Dst	0.213793	7.58162	13.0788	0.000758764	0.0113644
ENSMUSG00000033161	Atp1a1	0.312363	6.15598	13.0786	0.000758847	0.0113644
ENSMUSG00000032527	Pccb	-0.328321	5.78468	13.0675	0.000762327	0.0114046
ENSMUSG00000026078	Pdcl3	-0.219111	7.82235	13.0508	0.000767574	0.0114711
ENSMUSG00000035704	Alg8	-0.5526	4.3714	13.0183	0.000777913	0.0115949
ENSMUSG00000028232	Tmem68	-0.331025	6.47396	13.0462	0.000778051	0.0115949
ENSMUSG00000014599	Csf1	0.405041	5.22714	13.0165	0.000778511	0.0115949
ENSMUSG00000027007	Itprid2	0.23434	7.39325	13.0146	0.000779095	0.0115949
ENSMUSG00000057835	Zfp119a	-0.50607	4.38577	12.9985	0.000784315	0.0116605
ENSMUSG00000030064	Frmd4b	-0.599453	4.2755	12.9945	0.00078559	0.0116673
ENSMUSG00000025016	Tm9sf3	-0.163017	9.3557	12.9849	0.000788712	0.0117015
ENSMUSG00000003226	Ranbp2	-0.258375	6.94678	12.9764	0.00079149	0.0117306
ENSMUSG00000029581	Fscn1	0.760945	3.26215	12.9714	0.000793128	0.0117383
ENSMUSG00000029174	Tbc1d1	0.414013	5.18788	12.9698	0.000793646	0.0117383
ENSMUSG00000090714	Zscan4d	5.49973	-0.971677	13.2612	0.000796119	0.0117627
ENSMUSG00000038174	Fam126b	-0.308337	6.59586	12.9564	0.000798024	0.0117787
ENSMUSG00000061887	Ssbp3	0.299069	6.04607	12.9419	0.000802828	0.0118374
ENSMUSG00000051469	Zfp24	-0.232468	7.89466	12.9343	0.000805351	0.0118624
ENSMUSG00000050312	Nsun3	-0.422226	5.3579	12.9243	0.000808697	0.0118994
ENSMUSG00000020541	Tom1l1	-0.317897	6.12844	12.9104	0.000813355	0.0119557
ENSMUSG00000075232	Amd1	-0.257455	6.58824	12.9017	0.000816261	0.0119861
ENSMUSG00000029616	Erp29	0.598927	4.85598	13.3908	0.000817782	0.0119937
ENSMUSG00000021906	Oxnad1	-0.554147	5.8715	14.2994	0.000818704	0.0119937
ENSMUSG00000024538	Ppic	0.338418	6.87546	13.2512	0.000819291	0.0119937
ENSMUSG00000022765	Snap29	0.817061	2.77052	12.8835	0.000822429	0.0120273
ENSMUSG00000032952	Ap4b1	-0.499596	4.66151	12.8741	0.000825644	0.012062
ENSMUSG00000031148	Gpkow	-0.275937	6.85222	12.8598	0.00083055	0.0121213
ENSMUSG00000052962	Mrpl35	-0.246586	7.05168	12.8561	0.000831821	0.0121275
ENSMUSG00000037349	Nudt22	0.648355	4.02713	12.8487	0.00083438	0.0121524
ENSMUSG00000024146	Cript	-0.184536	7.9664	12.8278	0.000841601	0.0122451
ENSMUSG00000021684	Pde8b	-1.0013	2.90529	12.8467	0.000844591	0.0122761
ENSMUSG00000044148	1810030O07Rik	-0.362372	6.06891	12.8138	0.000846494	0.0122913
ENSMUSG00000075270	Pde11a	3.3185	-0.200473	12.8073	0.000848769	0.0122937
ENSMUSG00000025533	Asl	-0.408503	5.86309	12.8536	0.000849144	0.0122937
ENSMUSG00000026688	Mgst3	0.317256	6.33106	12.806	0.000849232	0.0122937
ENSMUSG00000085112	A530072M11Rik	-1.62424	1.28604	12.7903	0.000854782	0.0123615
ENSMUSG00000001123	Lgals9	1.06532	2.9597	12.8019	0.000856918	0.0123799
ENSMUSG00000019779	Frk	-0.732921	3.21388	12.7793	0.000858669	0.0123826
ENSMUSG00000067377	Tspan6	-0.191864	8.18973	12.7789	0.000858832	0.0123826
ENSMUSG00000041633	Kctd12b	-0.416181	5.44141	12.7629	0.000864524	0.0124408
ENSMUSG00000001891	Ugp2	0.17082	9.36549	12.7627	0.00086461	0.0124408
ENSMUSG00000024758	Rtn3	0.213387	7.35795	12.7497	0.000869258	0.0124951
ENSMUSG00000079317	Trappc2	-0.230248	6.90169	12.7429	0.000871743	0.0125183
ENSMUSG00000028261	Ndufaf4	-0.259432	6.44902	12.7305	0.000876218	0.01257
ENSMUSG00000058440	Nrf1	0.530483	4.22547	12.726	0.000877856	0.0125808
ENSMUSG00000022679	Mpv17l	-0.493043	4.99807	12.7192	0.00088033	0.0125919
ENSMUSG00000043336	Filip1l	-1.58054	1.31064	12.7438	0.000881239	0.0125919
ENSMUSG00000032403	2300009A05Rik	1.21521	1.6957	12.7167	0.000881267	0.0125919
ENSMUSG00000022427	Tomm22	0.327103	5.95355	12.6918	0.000890392	0.0127096
ENSMUSG00000067215	Usp51	1.82931	0.694914	12.6888	0.000891503	0.0127128
ENSMUSG00000047694	Yipf6	-0.267308	7.08256	12.6779	0.000895553	0.0127578
ENSMUSG00000073616	Cops9	0.19467	8.32186	12.665	0.000900386	0.012811
ENSMUSG00000008822	Acyp1	-0.223473	7.56217	12.6631	0.000901075	0.012811
ENSMUSG00000079316	Rab9	0.271229	6.84461	12.6599	0.000902264	0.0128152
ENSMUSG00000028992	Nmnat1	-0.422489	4.85387	12.6512	0.000905541	0.0128486
ENSMUSG00000031666	Rbl2	-0.365249	5.59014	12.6489	0.000906412	0.0128486
ENSMUSG00000037111	Setd7	0.342441	5.7586	12.6398	0.000909859	0.0128775
ENSMUSG00000022414	Tab1	1.09321	2.26765	12.6387	0.000910247	0.0128775
ENSMUSG00000097585	E230029C05Rik	1.6723	0.979882	12.6005	0.00092484	0.0130592
ENSMUSG00000039270	Megf9	0.262903	7.20867	12.5989	0.000925448	0.0130592
ENSMUSG00000090083	Rnf8	1.00635	2.19799	12.5979	0.000925828	0.0130592
ENSMUSG00000021615	Xrcc4	-0.300025	6.05749	12.5943	0.00092724	0.0130662
ENSMUSG00000052957	Gas1	0.307674	6.22128	12.5873	0.000929936	0.0130913
ENSMUSG00000043671	Dpy19l3	0.549934	4.29613	12.5642	0.000938904	0.0132046
ENSMUSG00000027177	Hipk3	-0.343257	6.2119	12.5562	0.000942029	0.0132216
ENSMUSG00000083816	Gm13033	-1.55465	0.953405	12.5536	0.000943086	0.0132216
ENSMUSG00000026885	Ttll11	1.92411	0.804542	12.5518	0.000943779	0.0132216
ENSMUSG00000032679	Cd59a	0.511409	4.81857	12.5517	0.000943808	0.0132216
ENSMUSG00000025102	3110040N11Rik	-0.471369	4.68443	12.5351	0.000950348	0.0133002
ENSMUSG00000022722	Arl6	-0.312217	6.16806	12.5241	0.000954707	0.0133482
ENSMUSG00000020149	Rab1a	0.183191	7.60833	12.5202	0.000956281	0.0133571
ENSMUSG00000031283	Chrdl1	-0.295984	6.72766	12.518	0.000958879	0.0133804
ENSMUSG00000064302	Clasp1	0.458503	4.6132	12.4887	0.000968904	0.0134895
ENSMUSG00000027293	Ehd4	1.04562	1.90878	12.4877	0.000969314	0.0134895
ENSMUSG00000040549	Ckap5	-0.197475	9.18871	12.4969	0.000969529	0.0134895
ENSMUSG00000004098	Col5a3	1.84241	0.585131	12.4808	0.000972123	0.0135125
ENSMUSG00000016481	Cr1l	-0.248739	6.53464	12.4762	0.000973965	0.013525
ENSMUSG00000040859	Bsdc1	0.495163	4.61269	12.4717	0.000975813	0.0135375
ENSMUSG00000053141	Ptprt	1.58316	1.31517	12.465	0.000978559	0.0135601
ENSMUSG00000028885	Smpdl3b	0.836407	2.93361	12.4631	0.000979334	0.0135601
ENSMUSG00000031790	Mmp15	0.627426	3.39095	12.4405	0.000988609	0.0136753
ENSMUSG00000013236	Ptprs	0.66529	6.7445	15.1327	0.000990646	0.0136902
ENSMUSG00000029283	Cdc7	-0.563126	4.41458	12.4468	0.000996735	0.0137515
ENSMUSG00000027881	Prpf38b	-0.355574	5.71735	12.4202	0.000997004	0.0137515
ENSMUSG00000004768	Rab23	0.425525	5.03268	12.3956	0.0010073	0.0138802
ENSMUSG00000028088	Fmo5	-0.778681	2.67478	12.3802	0.00101382	0.0139367
ENSMUSG00000005125	Ndrg1	0.535719	4.13648	12.3745	0.00101622	0.0139367
ENSMUSG00000021069	Pygl	-1.54012	0.790711	12.3716	0.00101747	0.0139367
ENSMUSG00000027832	Ptx3	0.365358	5.45829	12.3711	0.00101767	0.0139367
ENSMUSG00000030451	Herc2	0.342811	5.56274	12.3701	0.0010181	0.0139367
ENSMUSG00000021115	Vrk1	-0.331787	6.05058	12.37	0.00101814	0.0139367
ENSMUSG00000028195	Ccn1	0.532154	3.83274	12.3695	0.00101837	0.0139367
ENSMUSG00000028745	Capzb	0.213908	7.83815	12.3676	0.00101919	0.0139367
ENSMUSG00000050410	Tcf19	0.456666	4.40034	12.3211	0.0010392	0.0141968
ENSMUSG00000028521	Slc35d1	0.336854	5.57395	12.3169	0.00104101	0.0142079
ENSMUSG00000018846	Pank3	-0.277181	7.09875	12.3334	0.00104492	0.0142477
ENSMUSG00000021877	Arf4	0.192047	8.14068	12.2954	0.00105043	0.0143092
ENSMUSG00000041891	Lman1	-0.301723	6.56448	12.2905	0.00105258	0.0143113
ENSMUSG00000031428	Zcchc18	-0.289363	7.10273	12.4216	0.0010529	0.0143113
ENSMUSG00000031010	Usp9x	-0.317235	6.91125	12.5266	0.00105423	0.0143113
ENSMUSG00000036949	Slc39a12	0.654001	4.02799	12.286	0.00105458	0.0143113
ENSMUSG00000007817	Zmiz1	0.296229	5.91959	12.2757	0.00105914	0.0143596
ENSMUSG00000024413	Npc1	-0.19856	7.98166	12.2725	0.00106057	0.0143654
ENSMUSG00000035798	Zdhhc17	-0.26344	6.78599	12.2399	0.00107516	0.0145492
ENSMUSG00000037347	Chst7	0.640983	3.07881	12.2364	0.00107672	0.0145566
ENSMUSG00000019433	Gipc1	1.04579	2.10218	12.2298	0.0010797	0.0145831
ENSMUSG00000032128	Robo3	2.08102	0.435081	12.2162	0.0010859	0.0146527
ENSMUSG00000028174	Rpe65	-5.1071	-0.998895	12.4817	0.0010869	0.0146527
ENSMUSG00000040151	Hs2st1	0.211146	7.10472	12.2079	0.00108969	0.0146765
ENSMUSG00000095821	Tcstv3	5.35703	-1.22554	12.8519	0.00109089	0.0146789
ENSMUSG00000040681	Hmgn1	0.317032	6.25323	12.1814	0.00110185	0.0148124
ENSMUSG00000020523	Fam114a2	-0.312341	5.91423	12.1603	0.00111167	0.0149303
ENSMUSG00000027618	Nfs1	0.640928	4.25553	12.1724	0.00111763	0.0149963
ENSMUSG00000025743	Sdc3	0.584594	3.75233	12.1424	0.00112007	0.015015
ENSMUSG00000023070	Rgn	-5.09381	-1.05247	12.3975	0.00112444	0.0150595
ENSMUSG00000023031	Cela1	-0.399188	5.09405	12.1204	0.00113046	0.015126
ENSMUSG00000028530	Jak1	-0.201437	7.45861	12.1093	0.00113575	0.0151826
ENSMUSG00000015653	Steap2	-0.446204	5.03679	12.0972	0.00114157	0.0152462
ENSMUSG00000025202	Scd3	2.40818	-0.0856264	12.0941	0.00114303	0.0152515
ENSMUSG00000058569	Tmed9	0.300004	6.85242	12.1391	0.0011489	0.0153038
ENSMUSG00000028312	Smc2	-0.272282	6.57464	12.0816	0.00114909	0.0153038
ENSMUSG00000025474	Tubgcp2	0.382403	5.44571	12.0764	0.00115158	0.0153226
ENSMUSG00000053119	Chmp3	-0.198388	7.42191	12.0284	0.00117509	0.015621
ENSMUSG00000034390	Cmip	0.504233	4.18071	12.0168	0.00118087	0.0156833
ENSMUSG00000042029	Ncapg2	-0.381832	5.58267	12.0092	0.00118466	0.015719
ENSMUSG00000024983	Vti1a	-0.660601	3.4495	11.9993	0.0011896	0.0157699
ENSMUSG00000037152	Ndufc1	-0.173267	9.32128	11.9955	0.00119149	0.0157803
ENSMUSG00000019952	Poc1b	-0.322915	5.50537	11.9622	0.00120835	0.0159889
ENSMUSG00000034781	Gna11	0.682661	4.991	13.1715	0.00121206	0.0160231
ENSMUSG00000031381	Piga	-0.719134	3.21995	11.9515	0.00121385	0.016032
ENSMUSG00000023039	Krt7	3.60913	-0.722789	12.0353	0.0012313	0.0162359
ENSMUSG00000020705	Ddx42	-0.302742	6.27142	11.9172	0.00123156	0.0162359
ENSMUSG00000051224	Tceanc	-0.624067	4.39434	12.085	0.0012338	0.0162506
ENSMUSG00000022842	Ece2	0.594292	3.60335	11.9094	0.00123562	0.0162595
ENSMUSG00000056073	Grik2	-1.77322	0.722104	11.9069	0.00123692	0.0162616
ENSMUSG00000031841	Cdh13	-0.212385	8.36422	11.8955	0.00125399	0.016471
ENSMUSG00000004591	Pkn2	-0.245204	6.84924	11.8709	0.00125589	0.0164808
ENSMUSG00000037725	Ckap2	0.283071	6.33605	11.8672	0.00125785	0.0164914
ENSMUSG00000034868	Myl12b	-0.234165	7.60963	11.8537	0.00126501	0.0165702
ENSMUSG00000022106	Rcbtb2	-0.411846	5.1438	11.8497	0.00126716	0.0165831
ENSMUSG00000049321	Zfp2	-0.459133	5.20556	11.8364	0.00127433	0.0166618
ENSMUSG00000019837	Gtf3c6	-0.243219	6.74132	11.8299	0.00127783	0.0166922
ENSMUSG00000019891	Dcbld1	0.410592	4.5327	11.8268	0.00127954	0.0166993
ENSMUSG00000020601	Trib2	0.273577	6.41717	11.8213	0.00128253	0.0167231
ENSMUSG00000042155	Klhl23	-0.320065	6.46423	11.8235	0.00129414	0.0168338
ENSMUSG00000054428	Atpif1	0.183242	8.18835	11.796	0.00129633	0.0168338
ENSMUSG00000050471	Fam118b	-0.382167	5.37499	11.7957	0.00129649	0.0168338
ENSMUSG00000022816	Fstl1	0.269493	6.92065	11.7951	0.00129683	0.0168338
ENSMUSG00000038530	Rgs4	-0.214501	8.56628	11.8522	0.00129771	0.0168338
ENSMUSG00000035212	Leprot	-0.21259	7.38769	11.7928	0.00129807	0.0168338
ENSMUSG00000041417	Pik3r1	0.346427	5.63246	11.7847	0.00130252	0.0168713
ENSMUSG00000097649	Gm10561	-2.51355	0.137657	11.7829	0.00130354	0.0168713
ENSMUSG00000019864	Rtn4ip1	-0.404836	5.72506	11.9564	0.00130484	0.0168713
ENSMUSG00000022557	Bop1	0.849653	2.05002	11.779	0.00130568	0.0168713
ENSMUSG00000073411	H2-D1	0.67985	3.49191	11.7765	0.00130705	0.0168738
ENSMUSG00000054146	Krt15	5.28558	-0.885713	11.8816	0.00131255	0.0169295
ENSMUSG00000034007	Scaper	-0.383392	5.95791	11.8638	0.00131506	0.0169467
ENSMUSG00000022517	Mgrn1	0.352388	5.77952	11.75	0.00132185	0.01701
ENSMUSG00000041548	Hspb8	0.25745	7.38019	11.7724	0.00132236	0.01701
ENSMUSG00000026028	Trak2	0.382417	5.19174	11.7448	0.00132477	0.0170209
ENSMUSG00000030393	Zik1	-0.488468	4.75077	11.7417	0.0013265	0.0170209
ENSMUSG00000001666	Ddt	0.724062	3.34571	11.7397	0.00132762	0.0170209
ENSMUSG00000029817	Tra2a	0.313335	5.6798	11.7391	0.00132795	0.0170209
ENSMUSG00000025937	Lactb2	-0.300473	6.28845	11.7195	0.00133902	0.0171378
ENSMUSG00000019710	Mrpl24	-0.268637	6.37995	11.7187	0.00133947	0.0171378
ENSMUSG00000022956	Atp5o	0.138764	9.79776	11.7102	0.00134436	0.017185
ENSMUSG00000004558	Ndrg2	-0.267996	6.9661	11.7062	0.00134661	0.0171985
ENSMUSG00000033355	Rtp4	0.567846	4.07663	11.7025	0.00134876	0.0172105
ENSMUSG00000022723	Crybg3	0.609436	3.75276	11.6906	0.00135559	0.0172738
ENSMUSG00000018411	Mapt	-0.36865	5.80251	11.6896	0.00135613	0.0172738
ENSMUSG00000075012	Fjx1	0.439004	4.53657	11.6853	0.0013586	0.0172747
ENSMUSG00000045498	Pcdhb3	1.23626	2.14608	11.6853	0.00135862	0.0172747
ENSMUSG00000019370	Calm3	0.255729	7.36429	11.7019	0.00136236	0.0173061
ENSMUSG00000027287	Snap23	-0.249746	6.85998	11.6769	0.0013635	0.0173061
ENSMUSG00000094796	BC147527	5.26075	-1.28624	12.2667	0.00136634	0.0173267
ENSMUSG00000031931	Ankrd49	-0.37061	5.66807	11.6545	0.0013765	0.0174402
ENSMUSG00000031021	Tmem9b	0.253137	6.50773	11.6517	0.00137816	0.0174457
ENSMUSG00000042228	Lyn	0.225991	6.94438	11.6493	0.00137957	0.0174481
ENSMUSG00000003068	Stk11	0.4573	4.5989	11.6385	0.0013859	0.0175128
ENSMUSG00000042035	Igsf3	-0.195696	8.01609	11.6359	0.00138747	0.0175171
ENSMUSG00000061079	Zfp143	-0.457181	4.69586	11.632	0.00138973	0.0175302
ENSMUSG00000029312	Klhl8	0.787432	3.60253	11.7437	0.00139395	0.0175679
ENSMUSG00000026490	Cdc42bpa	0.29293	5.96902	11.6017	0.00140777	0.0177265
ENSMUSG00000043262	Uevld	-0.491169	4.31055	11.5478	0.00144044	0.0181219
ENSMUSG00000033306	Lpp	-0.264779	6.95135	11.5387	0.00144606	0.0181766
ENSMUSG00000037062	Sh3glb1	0.21078	7.40637	11.5228	0.00145589	0.0182842
ENSMUSG00000062270	Morf4l1	-0.251196	6.83282	11.5186	0.00145845	0.0183003
ENSMUSG00000022130	Tgds	-0.373444	5.06471	11.5016	0.00146907	0.0184174
ENSMUSG00000022797	Tfrc	-0.215901	7.88637	11.4996	0.00147036	0.0184174
ENSMUSG00000040462	Os9	0.459125	4.69162	11.4957	0.00147278	0.0184317
ENSMUSG00000039117	Taf4	0.754814	3.31162	11.4788	0.00148346	0.0185491
ENSMUSG00000030051	Aplf	0.697829	3.2891	11.4205	0.00152085	0.0189841
ENSMUSG00000027104	Atf2	-0.280398	6.7097	11.4202	0.00152099	0.0189841
ENSMUSG00000051278	Zgrf1	-0.653775	3.73595	11.4405	0.00152223	0.0189841
ENSMUSG00000021250	Fos	0.433523	4.94943	11.4141	0.00152496	0.0190016
ENSMUSG00000009585	Apobec3	-0.486039	4.47272	11.4115	0.00152667	0.0190063
ENSMUSG00000022751	Nit2	-0.308749	5.79297	11.4087	0.00152852	0.0190128
ENSMUSG00000046364	Rpl27a	0.349355	5.32192	11.4056	0.00153057	0.0190219
ENSMUSG00000028804	Csmd2	0.516502	3.77188	11.4015	0.0015332	0.0190381
ENSMUSG00000031865	Dctn1	0.799745	2.8459	11.3952	0.00153734	0.0190729
ENSMUSG00000059208	Hnrnpm	0.472408	5.11383	11.5052	0.00154303	0.0191269
ENSMUSG00000020585	Laptm4a	0.172703	10.7003	11.5197	0.00154479	0.0191321
ENSMUSG00000024477	Pggt1b	-0.325916	5.43056	11.373	0.00155203	0.0192052
ENSMUSG00000019872	Smpdl3a	-0.268526	6.44132	11.368	0.00155534	0.0192174
ENSMUSG00000030105	Arl8b	0.229172	7.30735	11.3675	0.0015557	0.0192174
ENSMUSG00000004665	Cnn2	0.78101	2.95047	11.3593	0.00156418	0.0193054
ENSMUSG00000022377	Asap1	0.331967	5.45519	11.3488	0.00156816	0.0193252
ENSMUSG00000031791	Tmem38a	0.39243	6.10228	11.6236	0.00156848	0.0193252
ENSMUSG00000038510	Rpf2	-0.273999	5.99213	11.3344	0.00157789	0.0194133
ENSMUSG00000028382	Ptbp3	-0.277112	6.57988	11.3337	0.00157834	0.0194133
ENSMUSG00000039579	Grin3a	0.312864	6.12836	11.3155	0.0015907	0.0195341
ENSMUSG00000025823	Pdia4	-0.23098	8.56343	11.608	0.00159089	0.0195341
ENSMUSG00000005413	Hmox1	0.405978	5.99818	11.65	0.00159895	0.0196162
ENSMUSG00000035649	Zcchc7	-0.270279	6.52707	11.2569	0.00163116	0.0199943
ENSMUSG00000001847	Rac1	0.169196	8.21091	11.2465	0.00163843	0.0200662
ENSMUSG00000038527	C1rl	-1.40286	1.51046	11.2421	0.00164156	0.0200874
ENSMUSG00000036863	Syde2	1.06316	2.26966	11.2382	0.00164427	0.0201033
ENSMUSG00000028289	Epha7	-3.60365	0.348654	11.9159	0.00164813	0.0201334
ENSMUSG00000018599	Mief2	0.784984	3.25834	11.2372	0.00165328	0.020179
ENSMUSG00000025903	Lypla1	-0.206131	7.56994	11.2193	0.00165766	0.0202153
ENSMUSG00000062762	Ei24	0.263621	6.47857	11.215	0.00166075	0.0202357
ENSMUSG00000031403	Dkc1	-0.312474	5.67808	11.1942	0.00167563	0.0203997
ENSMUSG00000021536	Adcy2	2.33961	1.17276	11.6002	0.00168421	0.0204792
ENSMUSG00000001089	Luzp1	0.450907	4.64079	11.1812	0.00168502	0.0204792
ENSMUSG00000022965	Ifngr2	0.465418	4.48981	11.1744	0.00168997	0.0205214
ENSMUSG00000010755	Cars	0.52468	4.3715	11.1725	0.00169136	0.0205214
ENSMUSG00000004788	Eif2b2	0.274949	6.50401	11.1632	0.00169814	0.0205861
ENSMUSG00000084957	Bbip1	-0.188124	7.79457	11.1529	0.00170565	0.0206398
ENSMUSG00000031730	Dhodh	0.716411	3.15404	11.1527	0.00170581	0.0206398
ENSMUSG00000068922	Msto1	0.59157	3.40598	11.1502	0.00170763	0.0206398
ENSMUSG00000062627	Mysm1	-0.206538	8.3233	11.1571	0.00170833	0.0206398
ENSMUSG00000026374	Tsn	-0.152352	8.83121	11.145	0.00171147	0.0206603
ENSMUSG00000015013	Trappc2l	-0.253528	6.52124	11.1422	0.00171348	0.0206671
ENSMUSG00000043154	Ppp2r3a	-0.248613	8.26263	11.4917	0.00172024	0.0207313
ENSMUSG00000042289	Hsd3b7	-0.288484	6.39424	11.1298	0.00172263	0.0207426
ENSMUSG00000025241	Fyco1	-0.295505	6.02451	11.112	0.00173592	0.020885
ENSMUSG00000048490	Nrip1	-0.302226	6.43203	11.1054	0.00174671	0.0209972
ENSMUSG00000024498	Tcerg1	-0.311304	5.73268	11.0813	0.00175899	0.0211132
ENSMUSG00000030079	Ruvbl1	0.556078	3.87451	11.0809	0.00175931	0.0211132
ENSMUSG00000056234	Ncoa4	-0.362441	5.68496	11.0783	0.00176125	0.0211187
ENSMUSG00000021518	Ptdss1	0.277333	6.14091	11.0569	0.00177761	0.0212971
ENSMUSG00000072964	Bhlhb9	-0.264282	6.7197	11.0487	0.00178389	0.021342
ENSMUSG00000048388	Fam171b	-0.180774	7.68973	11.0481	0.00178434	0.021342
ENSMUSG00000059974	Ntm	-0.242915	7.51065	11.0419	0.00178912	0.0213814
ENSMUSG00000021488	Nsd1	-0.280455	6.434	11.0193	0.00180662	0.0215584
ENSMUSG00000010064	Slc38a3	0.43189	4.61137	11.0189	0.00180694	0.0215584
ENSMUSG00000022836	Mylk	-0.639097	3.3822	11.0044	0.00181831	0.0216759
ENSMUSG00000049878	Rlf	-0.416371	5.24055	11.0016	0.0018205	0.0216839
ENSMUSG00000024210	Ip6k3	-0.688414	3.65529	10.9912	0.00182867	0.0217632
ENSMUSG00000019478	Rab4a	0.862713	3.33507	11.24	0.00183021	0.0217634
ENSMUSG00000032265	Tent5a	-0.603838	4.503	11.2329	0.001833	0.0217785
ENSMUSG00000030868	Dctn5	-0.239498	6.88604	10.9707	0.00184492	0.021902
ENSMUSG00000054517	Trim65	-1.33204	1.23668	10.9639	0.00185034	0.021948
ENSMUSG00000019853	Hebp2	1.67355	1.29868	10.9541	0.00185821	0.0220232
ENSMUSG00000055553	Kxd1	-0.250268	6.49067	10.9367	0.00187225	0.0221712
ENSMUSG00000030256	Bhlhe41	-0.220535	6.75218	10.9334	0.00187491	0.0221844
ENSMUSG00000012535	Tnpo3	-0.294673	6.34709	10.9292	0.00187828	0.0222059
ENSMUSG00000058655	Eif4b	0.227115	6.79958	10.9234	0.00188301	0.0222435
ENSMUSG00000061787	Rps17	0.255117	6.63771	10.9161	0.00188896	0.0222954
ENSMUSG00000025208	Mrpl43	0.406314	5.10331	10.8987	0.00190326	0.0224434
ENSMUSG00000015994	Fnta	0.295987	6.08244	10.8953	0.00190603	0.0224434
ENSMUSG00000044791	Setd2	-0.300568	6.0663	10.8951	0.00190621	0.0224434
ENSMUSG00000015804	Med28	0.301977	5.88125	10.8877	0.0019123	0.0224912
ENSMUSG00000029173	Sepsecs	-0.389641	5.22544	10.8864	0.00191341	0.0224912
ENSMUSG00000001729	Akt1	0.632188	3.91953	10.9013	0.00191787	0.0225201
ENSMUSG00000028800	Hdac1	-0.264126	6.61875	10.8796	0.00191901	0.0225201
ENSMUSG00000024081	Cebpz	-0.331546	5.75109	10.8677	0.00192897	0.0226126
ENSMUSG00000036466	Megf11	-0.468035	4.27221	10.8652	0.00193099	0.0226126
ENSMUSG00000022665	Ccdc80	1.04425	1.77626	10.8645	0.00193164	0.0226126
ENSMUSG00000022564	Grina	0.334037	6.05098	10.859	0.00193626	0.022625
ENSMUSG00000026245	Farsb	-0.269712	6.74155	10.8587	0.0019365	0.022625
ENSMUSG00000033917	Gde1	0.293739	6.21115	10.8575	0.00193744	0.022625
ENSMUSG00000029209	Gnpda2	-0.298537	5.93148	10.855	0.00193961	0.0226285
ENSMUSG00000098973	Mir6236	1.13303	1.88055	10.8526	0.00194156	0.0226285
ENSMUSG00000091337	Eid1	0.228552	7.13106	10.85	0.00194378	0.0226285
ENSMUSG00000029068	Ccnl2	-0.261797	6.58037	10.8497	0.00194406	0.0226285
ENSMUSG00000038418	Egr1	0.987496	2.33147	10.8535	0.00195009	0.0226803
ENSMUSG00000030979	Uros	-0.310067	6.15195	10.8348	0.00195658	0.0227191
ENSMUSG00000042133	Ppig	-0.176593	7.83312	10.8348	0.0019566	0.0227191
ENSMUSG00000002524	Puf60	0.430546	5.68591	11.1421	0.0019661	0.0227941
ENSMUSG00000030876	Mettl9	0.259756	6.65265	10.8235	0.00196624	0.0227941
ENSMUSG00000018449	Rpain	-0.230222	6.88363	10.8132	0.00197505	0.0228704
ENSMUSG00000013275	Slc41a1	0.359748	5.22933	10.812	0.00197602	0.0228704
ENSMUSG00000021273	Fdft1	-0.196269	7.95429	10.8071	0.00198021	0.0229004
ENSMUSG00000029005	Draxin	0.335349	5.44564	10.8042	0.00198273	0.0229073
ENSMUSG00000028416	Bag1	0.332757	5.32634	10.8027	0.00198401	0.0229073
ENSMUSG00000021710	Nln	-0.208504	6.89896	10.7973	0.0019887	0.0229308
ENSMUSG00000095139	Pou3f2	-0.285534	6.14776	10.7966	0.00198925	0.0229308
ENSMUSG00000043881	Kbtbd7	-0.392155	5.40591	10.7928	0.0019926	0.0229502
ENSMUSG00000015247	Nipsnap3b	-0.225649	7.31288	10.791	0.00199414	0.0229502
ENSMUSG00000046982	Tshz1	0.28411	5.88758	10.782	0.00200192	0.0230213
ENSMUSG00000065431	Mir186	-1.96923	0.293902	10.7765	0.00200673	0.0230581
ENSMUSG00000034912	Mdga2	-0.282391	5.7958	10.7722	0.00201048	0.0230826
ENSMUSG00000029167	Ppargc1a	0.262437	6.77994	10.764	0.00201764	0.0231462
ENSMUSG00000030172	Erc1	0.308306	5.97771	10.7592	0.00202184	0.0231646
ENSMUSG00000025144	Cenpx	-0.217839	6.47987	10.7585	0.00202248	0.0231646
ENSMUSG00000014773	Dll1	1.51692	1.25889	10.7501	0.00202981	0.0232301
ENSMUSG00000071691	Gm960	-1.41883	1.25725	10.7456	0.00203379	0.023257
ENSMUSG00000025162	Csnk1d	0.474273	4.36803	10.7432	0.00203587	0.0232616
ENSMUSG00000027079	Clp1	-0.419811	4.36435	10.7415	0.00203744	0.0232616
ENSMUSG00000026156	B3gat2	-1.08333	2.19155	10.7153	0.00206075	0.0235089
ENSMUSG00000025701	Alox5	3.29306	-0.502507	10.7121	0.00206355	0.0235163
ENSMUSG00000032328	Tmem30a	0.165944	8.41161	10.7077	0.00206756	0.0235163
ENSMUSG00000030074	Gxylt2	0.670025	3.0136	10.7075	0.0020677	0.0235163
ENSMUSG00000031068	Glrx3	0.236403	7.11533	10.7064	0.00206867	0.0235163
ENSMUSG00000027303	Ptpra	0.21105	6.98036	10.7039	0.00207095	0.0235163
ENSMUSG00000035413	Tmem98	0.937222	2.64996	10.7036	0.00207125	0.0235163
ENSMUSG00000032359	Ctsh	0.42948	4.84853	10.6985	0.00207581	0.0235494
ENSMUSG00000032113	Chek1	-0.54223	3.64855	10.6928	0.00208099	0.0235895
ENSMUSG00000051518	Rps19bp1	0.648246	3.41355	10.6685	0.00210308	0.0238211
ENSMUSG00000030614	Tmem126b	-0.311039	6.37888	10.6786	0.00212383	0.024037
ENSMUSG00000046230	Vps13a	-0.364816	5.49696	10.6438	0.00212583	0.0240407
ENSMUSG00000065979	Cpped1	0.344048	5.81266	10.6242	0.00214401	0.0242271
ENSMUSG00000011884	Gltp	0.430034	5.08584	10.6203	0.00214766	0.0242493
ENSMUSG00000053333	Dis3l2	-0.912914	2.33593	10.6149	0.0021527	0.024287
ENSMUSG00000042750	Bex2	0.483791	4.43943	10.6097	0.00215757	0.0243125
ENSMUSG00000030629	Zfand6	-0.178493	7.73718	10.6084	0.00215884	0.0243125
ENSMUSG00000030486	Zfp108	-1.19548	1.85632	10.6071	0.00216005	0.0243125
ENSMUSG00000030407	Qpctl	0.82845	2.50166	10.5948	0.00217168	0.0244242
ENSMUSG00000020609	Apob	-5.00502	-1.26135	10.6869	0.00217402	0.0244299
ENSMUSG00000025421	Hdhd2	-0.160921	8.2816	10.5906	0.0021756	0.0244299
ENSMUSG00000026333	Gin1	-0.405822	4.8554	10.587	0.00217903	0.0244492
ENSMUSG00000037815	Ctnna1	-0.153307	9.20968	10.5822	0.00218362	0.0244815
ENSMUSG00000061517	Sox21	0.422423	4.72904	10.5662	0.00219893	0.0246278
ENSMUSG00000018923	Med11	0.467719	4.1815	10.5631	0.00220186	0.0246278
ENSMUSG00000096727	Psmb9	0.740907	2.81798	10.5615	0.00220338	0.0246278
ENSMUSG00000027635	Dsn1	-0.387549	4.7182	10.5613	0.00220355	0.0246278
ENSMUSG00000063882	Uqcrh	0.165145	8.63199	10.5478	0.00221659	0.0247543
ENSMUSG00000018362	Kpna2	-0.220469	6.83975	10.5419	0.00222228	0.0247984
ENSMUSG00000035642	Aamdc	0.259282	6.92739	10.5351	0.00222895	0.0248535
ENSMUSG00000044147	Arf6	0.270104	6.3078	10.5261	0.00223769	0.0249315
ENSMUSG00000027078	Ube2l6	0.405445	4.96261	10.5221	0.00224162	0.0249559
ENSMUSG00000028494	Plin2	-0.281121	6.16395	10.5202	0.00224345	0.0249568
ENSMUSG00000022551	Cyc1	0.288378	6.22595	10.5142	0.00224939	0.0249983
ENSMUSG00000025204	Ndufb8	0.230281	7.30308	10.5114	0.00225212	0.0249983
ENSMUSG00000053436	Mapk14	0.417794	5.40656	10.5301	0.00225242	0.0249983
ENSMUSG00000049488	Tmem67	-0.401581	5.20333	10.5072	0.00225621	0.0250211
ENSMUSG00000023826	Prkn	3.49099	-0.342756	10.5039	0.00225947	0.0250278
ENSMUSG00000031610	Scrg1	0.155582	8.61593	10.5031	0.00226031	0.0250278
ENSMUSG00000029810	Tmem176b	-0.123678	10.7017	10.4853	0.00227787	0.0252027
ENSMUSG00000020167	Tcf3	0.583392	3.60474	10.4823	0.00228093	0.0252171
ENSMUSG00000019883	Echdc1	-0.325823	5.59101	10.4736	0.00228958	0.0252931
ENSMUSG00000079215	Zfp664	0.331008	5.58144	10.4655	0.00229769	0.0253631
ENSMUSG00000042726	Trafd1	0.537751	3.44645	10.458	0.00230529	0.0254094
ENSMUSG00000024902	Mrpl11	-0.241514	6.46941	10.4578	0.00230543	0.0254094
ENSMUSG00000045636	Mtus1	-0.649077	3.50837	10.4549	0.00230838	0.0254125
ENSMUSG00000030120	Mlf2	0.349999	5.05843	10.454	0.00230926	0.0254125
ENSMUSG00000001942	Siae	-0.389326	5.29337	10.4449	0.00231849	0.0254945
ENSMUSG00000036585	Fgf1	0.260201	7.63829	10.7564	0.00232228	0.0255165
ENSMUSG00000022614	Lmf2	0.658155	3.18132	10.4277	0.00233596	0.0256472
ENSMUSG00000025246	Tbl1x	-0.225459	6.7481	10.4255	0.00233822	0.0256523
ENSMUSG00000022141	Nipbl	-0.21792	7.16626	10.4217	0.00234218	0.0256761
ENSMUSG00000041828	Abca8a	0.525271	4.35745	10.4205	0.00235392	0.025785
ENSMUSG00000045102	Poln	-0.96873	2.01545	10.4051	0.0023592	0.0258231
ENSMUSG00000021091	Serpina3n	0.273298	10.1178	11.7921	0.00236228	0.025837
ENSMUSG00000021884	Hacl1	-0.279273	6.27872	10.3999	0.00236463	0.0258431
ENSMUSG00000020846	Rflnb	0.813864	2.63275	10.3815	0.0023837	0.0260316
ENSMUSG00000037606	Osbpl5	0.636194	3.62648	10.3772	0.00238821	0.0260472
ENSMUSG00000039067	Psmd7	0.209197	7.24647	10.3767	0.00238877	0.0260472
ENSMUSG00000092212	Slc22a13b	-4.68929	-0.380782	10.4546	0.00240234	0.0261752
ENSMUSG00000029598	Plbd2	0.358939	5.32272	10.3612	0.00240497	0.026184
ENSMUSG00000039166	Akap7	-0.426892	4.93094	10.3544	0.00241222	0.026243
ENSMUSG00000038506	Dcun1d2	-0.427646	4.95257	10.3386	0.00242894	0.0264048
ENSMUSG00000029290	Zfp326	0.45568	4.19663	10.3357	0.00243208	0.0264188
ENSMUSG00000038346	Zfp384	0.753907	2.60063	10.33	0.00243812	0.0264607
ENSMUSG00000029249	Rest	-0.26737	6.12077	10.3283	0.00243994	0.0264607
ENSMUSG00000020413	Hus1	-0.420232	4.63916	10.3269	0.00244148	0.0264607
ENSMUSG00000025066	Sfr1	-0.160142	8.40566	10.3115	0.00245802	0.0266173
ENSMUSG00000030512	Snrpa1	-0.245998	6.47476	10.31	0.00245964	0.0266173
ENSMUSG00000020986	Sec23a	-0.198572	7.71318	10.3064	0.00246353	0.02662
ENSMUSG00000034832	Tet3	0.50858	3.84891	10.3059	0.00246408	0.02662
ENSMUSG00000001986	Gria3	0.185365	7.8226	10.3046	0.00246547	0.02662
ENSMUSG00000031548	Sfrp1	-2.3513	0.494792	10.3	0.00247041	0.026647
ENSMUSG00000018572	Phf23	0.540075	3.91245	10.2988	0.00247173	0.026647
ENSMUSG00000057054	Inca1	-0.434672	4.42271	10.2959	0.00247489	0.026647
ENSMUSG00000086859	Snhg20	0.857177	2.65843	10.2954	0.00247541	0.026647
ENSMUSG00000022548	Apod	1.78895	0.281436	10.2922	0.00247894	0.0266649
ENSMUSG00000017978	Cadps2	-5.33673	-0.57297	10.5401	0.0024817	0.0266745
ENSMUSG00000028423	Nfx1	-0.256583	6.30547	10.2797	0.00249255	0.0267711
ENSMUSG00000085156	Snhg15	0.431427	4.15335	10.2447	0.0025312	0.0271658
ENSMUSG00000018238	Gdf9	0.936481	2.33764	10.2404	0.00253602	0.0271971
ENSMUSG00000074733	Zfp950	-0.250783	6.76813	10.2339	0.0025432	0.0272538
ENSMUSG00000027884	Clcc1	-0.244688	6.17766	10.213	0.00256674	0.0274855
ENSMUSG00000038302	Afg1l	-0.453561	4.83176	10.2035	0.00257748	0.0275798
ENSMUSG00000050697	Prkaa1	-0.286356	6.64602	10.24	0.002585	0.0276397
ENSMUSG00000020142	Slc1a4	0.327136	5.76292	10.1845	0.00259906	0.0277692
ENSMUSG00000007950	Abhd8	1.06026	1.68973	10.1825	0.0026014	0.0277735
ENSMUSG00000022201	Zfr	-0.161054	8.61561	10.1775	0.00260706	0.0278132
ENSMUSG00000046192	Iqub	-0.363641	5.5097	10.1742	0.00261094	0.0278282
ENSMUSG00000040564	Apoc1	-0.682298	3.36405	10.1729	0.00261235	0.0278282
ENSMUSG00000071708	Sms	-0.334133	5.51539	10.1692	0.00261665	0.0278532
ENSMUSG00000035234	Abraxas1	-0.388927	4.6244	10.1601	0.00262718	0.0279445
ENSMUSG00000050730	Arhgap42	-0.276602	6.32458	10.1499	0.00263895	0.0280489
ENSMUSG00000019659	Ccdc12	0.764279	3.15373	10.1541	0.00264753	0.0281193
ENSMUSG00000037750	Fam222b	-0.539516	3.49889	10.1359	0.00265529	0.0281807
ENSMUSG00000005846	Rsl1d1	-0.246018	7.24523	10.1641	0.00265828	0.0281916
ENSMUSG00000038736	Nudcd1	-0.357084	5.7896	10.1848	0.00266657	0.0282586
ENSMUSG00000025792	Slc25a10	0.55993	3.45512	10.115	0.00267984	0.0283782
ENSMUSG00000000600	Krit1	-0.24308	6.91138	10.1117	0.00268379	0.028399
ENSMUSG00000025757	Hspa4l	-0.212077	7.01698	10.1083	0.00268786	0.0284211
ENSMUSG00000027067	Ssrp1	-0.232094	6.7764	10.0852	0.0027153	0.02869
ENSMUSG00000006304	Arpc2	0.175172	8.09338	10.0829	0.0027181	0.0286985
ENSMUSG00000074030	Exoc8	0.435153	4.27069	10.0782	0.00272371	0.0287364
ENSMUSG00000005362	Crbn	-0.239233	7.19444	10.0723	0.00273081	0.0287901
ENSMUSG00000006699	Cdc42	-0.136522	9.92575	10.0613	0.00274418	0.0288868
ENSMUSG00000051396	Hspa14	-0.212464	6.76995	10.0607	0.00274486	0.0288868
ENSMUSG00000042275	Pelo	0.651273	3.05278	10.0597	0.00274603	0.0288868
ENSMUSG00000031078	Cttn	0.23447	6.87865	10.0454	0.00276352	0.0290494
ENSMUSG00000002996	Hbp1	-0.194451	8.27125	10.0361	0.00277484	0.029147
ENSMUSG00000031516	Dctn6	-0.206436	6.8987	10.0184	0.00279662	0.0293423
ENSMUSG00000043929	Klhl15	-0.54345	4.50283	10.0896	0.00279753	0.0293423
ENSMUSG00000000148	Brat1	0.812127	2.47385	10.012	0.00280454	0.0293707
ENSMUSG00000054499	Dedd2	-1.39346	0.948135	10.0119	0.00280475	0.0293707
ENSMUSG00000025200	Cwf19l1	-0.475361	4.25279	10.0105	0.00280639	0.0293707
ENSMUSG00000029462	Vps29	-0.135884	9.12153	9.98692	0.00283584	0.0296573
ENSMUSG00000067430	Zfp763	-0.337291	5.84504	9.98201	0.00284201	0.0296949
ENSMUSG00000025544	Tm9sf2	0.222963	7.10557	9.97999	0.00284455	0.0296949
ENSMUSG00000062078	Qk	-0.270735	12.1662	11.7116	0.00284566	0.0296949
ENSMUSG00000035237	Lcat	-0.248996	9.23596	10.8348	0.00284853	0.0297032
ENSMUSG00000044788	Fads6	1.19483	1.0811	9.9685	0.00285905	0.0297804
ENSMUSG00000037605	Adgrl3	0.385508	4.78229	9.96557	0.00286276	0.0297804
ENSMUSG00000034135	Sik3	0.303306	5.93008	9.96447	0.00286415	0.0297804
ENSMUSG00000020111	Micu1	0.378132	5.59707	9.98163	0.00286426	0.0297804
ENSMUSG00000030067	Foxp1	-0.494535	4.1678	9.9618	0.00286755	0.0297929
ENSMUSG00000037938	Chchd5	-0.313352	5.66919	9.94884	0.00288405	0.0299426
ENSMUSG00000031214	Ophn1	-0.371978	5.53917	9.94196	0.00290485	0.0301368
ENSMUSG00000030317	Timp4	0.28896	7.08889	10.2635	0.00290981	0.0301664
ENSMUSG00000024378	Stard4	-0.310925	5.68128	9.92352	0.00291656	0.0302083
ENSMUSG00000032135	Mcam	0.426043	4.39448	9.92235	0.00291807	0.0302083
ENSMUSG00000031825	Crispld2	-0.759591	2.45336	9.91804	0.00292365	0.0302388
ENSMUSG00000025271	Pfkfb1	-1.27364	1.26278	9.91681	0.00292525	0.0302388
ENSMUSG00000020607	Lratd1	0.218658	8.66937	10.2004	0.00293278	0.0302948
ENSMUSG00000025907	Rb1cc1	-0.212322	7.16209	9.90899	0.0029354	0.0303
ENSMUSG00000056204	Pgpep1	0.547645	4.26426	9.901	0.00294581	0.0303856
ENSMUSG00000075602	Ly6a	5.0251	-0.79407	9.98048	0.002951	0.0304172
ENSMUSG00000036040	Adamtsl2	3.19763	-0.610813	9.88958	0.00296077	0.0304959
ENSMUSG00000061518	Cox5b	0.338951	5.68294	9.88576	0.00296579	0.0305257
ENSMUSG00000031574	Star	-1.10478	1.89234	9.87679	0.00297761	0.0306253
ENSMUSG00000018417	Myo1b	-0.543507	4.92437	10.2885	0.00298714	0.0307013
ENSMUSG00000018412	Kansl1	0.370938	4.8619	9.86676	0.00299089	0.0307178
ENSMUSG00000058799	Nap1l1	-0.161423	8.34283	9.86509	0.00299311	0.0307186
ENSMUSG00000019647	Sema6a	0.229037	6.73819	9.84708	0.00301713	0.0309429
ENSMUSG00000025582	Nptx1	0.284031	5.62676	9.84504	0.00301985	0.0309486
ENSMUSG00000045515	Pou3f3	0.3797	5.23841	9.83947	0.00302734	0.0310032
ENSMUSG00000029763	Exoc4	0.187681	7.93009	9.83496	0.0030334	0.0310257
ENSMUSG00000034634	Ly6d	4.63135	-0.917931	10.0136	0.00303387	0.0310257
ENSMUSG00000026889	Rbm18	-0.182229	7.48371	9.83076	0.00303907	0.0310567
ENSMUSG00000010911	Apip	0.242336	6.30575	9.82426	0.00304785	0.0311242
ENSMUSG00000028780	Sema3c	-0.822891	2.79699	9.82248	0.00305027	0.0311266
ENSMUSG00000044864	Ankrd50	0.330139	5.21711	9.82004	0.00305357	0.0311381
ENSMUSG00000024907	Gal	-3.65123	-1.20123	9.98772	0.00306784	0.0312551
ENSMUSG00000030917	Tmem159	-0.415367	4.62444	9.8083	0.00306954	0.0312551
ENSMUSG00000025917	Cops5	-0.16738	8.48596	9.8068	0.00307159	0.0312551
ENSMUSG00000026618	Iars2	-0.358093	5.35953	9.80414	0.00307523	0.0312699
ENSMUSG00000072582	Ptrh2	-0.30809	5.29413	9.7929	0.00309062	0.0314042
ENSMUSG00000040596	Pogk	-0.369796	5.0599	9.78245	0.00310501	0.031528
ENSMUSG00000050891	Tatdn1	-0.325422	5.36633	9.77774	0.00311152	0.0315717
ENSMUSG00000024026	Glo1	-0.166574	8.41346	9.7666	0.00312698	0.031698
ENSMUSG00000066043	Phactr4	-0.616846	3.45881	9.76472	0.00312959	0.031698
ENSMUSG00000031785	Adgrg1	0.418697	4.68578	9.76399	0.00313061	0.031698
ENSMUSG00000026858	Miga2	0.797981	2.42121	9.74574	0.00315613	0.0319338
ENSMUSG00000040466	Blvrb	0.60288	4.22162	9.82943	0.00316715	0.0320064
ENSMUSG00000029833	Trim24	-0.29902	5.96866	9.73746	0.00316778	0.0320064
ENSMUSG00000059743	Fdps	-0.17116	7.83498	9.7294	0.00317917	0.0320989
ENSMUSG00000028070	Naxe	0.444003	5.68194	10.1132	0.00318329	0.0321179
ENSMUSG00000092341	Malat1	-0.136655	14.0674	10.1155	0.00318682	0.0321308
ENSMUSG00000097574	C920006O11Rik	-0.563586	3.83041	9.71168	0.00320435	0.0322848
ENSMUSG00000041720	Pi4ka	0.271438	5.8521	9.70899	0.00320819	0.0323008
ENSMUSG00000060336	Zfp937	-0.389184	5.07718	9.70443	0.00321472	0.0323437
ENSMUSG00000029469	Ift81	-0.233201	6.6607	9.68533	0.00324221	0.0325974
ENSMUSG00000036606	Plxnb2	0.494139	4.64523	9.70768	0.00324679	0.0326206
ENSMUSG00000037685	Atp8a1	-0.236341	7.03746	9.67908	0.00325126	0.0326425
ENSMUSG00000051648	Kctd19	2.34822	-0.303708	9.66924	0.00326554	0.0327629
ENSMUSG00000020895	Tmem107	-0.292589	5.66758	9.66659	0.00326941	0.0327788
ENSMUSG00000057234	Mettl15	-0.302616	5.91135	9.66282	0.0032749	0.0328109
ENSMUSG00000028176	Lrrc7	0.693076	2.79348	9.66091	0.00327769	0.0328159
ENSMUSG00000022419	Deptor	-0.702591	3.06675	9.64614	0.00329936	0.0330098
ENSMUSG00000015002	Efr3a	0.194189	7.36423	9.6445	0.00330178	0.0330109
ENSMUSG00000025409	Mbd6	0.731872	2.54211	9.64194	0.00330555	0.0330255
ENSMUSG00000033538	Casp4	1.86739	0.453614	9.63864	0.00331043	0.0330512
ENSMUSG00000057103	Nat8f1	-0.288499	6.12561	9.63404	0.00331723	0.0330822
ENSMUSG00000020372	Rack1	0.158118	7.95092	9.63164	0.00332079	0.0330822
ENSMUSG00000020652	Cenpo	-0.678856	2.87376	9.63064	0.00332226	0.0330822
ENSMUSG00000031079	Zfp300	-0.90248	2.57219	9.62843	0.00332557	0.0330822
ENSMUSG00000092165	Gm5930	-1.74569	0.278584	9.62775	0.00332655	0.0330822
ENSMUSG00000032009	Sesn3	0.695412	3.13294	9.62718	0.0033274	0.0330822
ENSMUSG00000062380	Tubb3	0.612573	3.19762	9.60151	0.00336576	0.0334404
ENSMUSG00000056515	Rab31	0.121352	10.0091	9.5891	0.00338447	0.033603
ENSMUSG00000020121	Srgap1	0.330687	5.45036	9.56919	0.00341474	0.03388
ENSMUSG00000040675	Mthfd1l	-0.435273	4.17811	9.56203	0.00342568	0.033965
ENSMUSG00000026604	Ptpn14	0.611842	3.04488	9.55614	0.00343472	0.034031
ENSMUSG00000022710	Usp7	0.306237	5.57774	9.55136	0.00344206	0.0340802
ENSMUSG00000051331	Cacna1c	0.572055	2.98775	9.54652	0.00344953	0.0341305
ENSMUSG00000045140	Pigw	-1.03455	1.66135	9.53911	0.00346097	0.0342201
ENSMUSG00000000001	Gnai3	-0.197257	7.43034	9.53572	0.00346624	0.0342334
ENSMUSG00000058976	Usp17lc	5.03863	-1.20508	9.81232	0.0034671	0.0342334
ENSMUSG00000026103	Gls	-0.209617	7.61347	9.5318	0.00347231	0.0342612
ENSMUSG00000048581	E130311K13Rik	-0.504116	4.18586	9.52884	0.00347693	0.0342832
ENSMUSG00000019832	Rab32	0.569848	3.61917	9.5244	0.00348384	0.0342863
ENSMUSG00000021868	Ppif	0.658297	3.11802	9.52425	0.00348407	0.0342863
ENSMUSG00000032030	Cul5	-0.324767	7.7575	10.5058	0.00348443	0.0342863
ENSMUSG00000024759	Atl3	-0.359254	5.03662	9.52194	0.00348768	0.0342947
ENSMUSG00000018427	Ypel2	0.719523	3.04014	9.51072	0.00350524	0.0344437
ENSMUSG00000040010	Slc7a5	0.348404	5.22626	9.50084	0.00352078	0.0345728
ENSMUSG00000028152	Tspan5	0.283999	5.78908	9.48833	0.00354057	0.0347432
ENSMUSG00000028945	Rheb	0.225438	7.23953	9.48116	0.00355195	0.0348088
ENSMUSG00000031156	Slc35a2	0.524802	3.72402	9.47999	0.00355382	0.0348088
ENSMUSG00000055717	Slain1	0.237986	6.52924	9.47953	0.00355455	0.0348088
ENSMUSG00000069539	Scyl2	0.488262	3.73388	9.47605	0.00356009	0.0348123
ENSMUSG00000066324	Bpnt2	-0.148213	8.97096	9.47567	0.00356071	0.0348123
ENSMUSG00000032939	Nup93	-0.211025	6.92602	9.47204	0.0035665	0.0348123
ENSMUSG00000052751	Repin1	0.416607	4.57997	9.47177	0.00356693	0.0348123
ENSMUSG00000073555	Gm4951	0.528739	4.24309	9.47169	0.00356706	0.0348123
ENSMUSG00000039195	1110008P14Rik	0.70874	3.47847	9.59836	0.00357221	0.034832
ENSMUSG00000023272	Creld2	0.480467	4.3118	9.46738	0.00357395	0.034832
ENSMUSG00000039753	Fbxl5	-0.257405	6.61766	9.46305	0.0035809	0.034861
ENSMUSG00000024614	Tmx3	-0.184909	8.59163	9.47265	0.00358179	0.034861
ENSMUSG00000030847	Bag3	0.378502	4.65976	9.45963	0.00358641	0.0348822
ENSMUSG00000047888	Tnrc6b	0.240013	6.39649	9.45117	0.00360002	0.0349909
ENSMUSG00000044600	Smim7	-0.175193	8.39982	9.44588	0.00360858	0.0350502
ENSMUSG00000093483	AA465934	0.259265	6.19322	9.44134	0.00361594	0.0350979
ENSMUSG00000018076	Med13l	0.367611	4.95311	9.43809	0.00362122	0.0351253
ENSMUSG00000019066	Rab3d	0.795646	2.65267	9.43576	0.003625	0.0351382
ENSMUSG00000045294	Insig1	-0.228869	6.26812	9.42857	0.00363671	0.0352278
ENSMUSG00000030835	Nomo1	0.516745	4.073	9.42197	0.00364749	0.0353084
ENSMUSG00000026495	Efcab2	-0.453774	4.6252	9.4089	0.00366895	0.0354922
ENSMUSG00000085260	Med9os	-0.718286	2.7332	9.40666	0.00367265	0.0355039
ENSMUSG00000068328	Aup1	0.650755	3.84534	9.57039	0.00367925	0.0355438
ENSMUSG00000022565	Plec	0.553338	3.59172	9.39971	0.00368413	0.0355669
ENSMUSG00000036872	Abcc12	0.480948	3.76778	9.39791	0.00368711	0.0355716
ENSMUSG00000020015	Cdk17	-0.172851	8.06629	9.3953	0.00369143	0.0355776
ENSMUSG00000021258	Ccnk	0.506162	3.67436	9.39454	0.00369269	0.0355776
ENSMUSG00000024921	Smarca2	-0.172446	7.67995	9.39121	0.00369822	0.0356069
ENSMUSG00000033628	Pik3c3	-0.235068	6.61099	9.38874	0.00370232	0.0356189
ENSMUSG00000026158	Ogfrl1	-0.264254	6.43683	9.38747	0.00370444	0.0356189
ENSMUSG00000027823	Gmps	-0.184962	7.84482	9.38335	0.00371129	0.0356608
ENSMUSG00000042216	Sgsm1	1.20383	1.18256	9.37886	0.0037188	0.0356976
ENSMUSG00000041559	Fmod	0.705447	3.23902	9.37807	0.00372011	0.0356976
ENSMUSG00000030824	Nucb1	0.436151	4.42325	9.36709	0.00373852	0.0358332
ENSMUSG00000051098	Mblac2	-0.350925	5.35506	9.36666	0.00373924	0.0358332
ENSMUSG00000030304	Ergic2	-0.165079	7.82581	9.36305	0.0037453	0.035853
ENSMUSG00000028161	Ppp3ca	0.139319	8.81819	9.36245	0.00374632	0.035853
ENSMUSG00000022443	Myh9	0.40965	5.19453	9.37874	0.00377538	0.036107
ENSMUSG00000028479	Gne	0.678292	3.19228	9.33768	0.00378827	0.036206
ENSMUSG00000079658	Eloc	-0.155908	8.35509	9.3286	0.00380378	0.0363301
ENSMUSG00000054843	Atrnl1	0.364478	5.55573	9.33916	0.00381183	0.0363826
ENSMUSG00000026409	Pfkfb2	0.240744	6.2072	9.31769	0.0038225	0.0364372
ENSMUSG00000030022	Adamts9	-0.387591	5.31758	9.31666	0.00382428	0.0364372
ENSMUSG00000044626	Liph	-0.677913	2.97211	9.31613	0.00382518	0.0364372
ENSMUSG00000026600	Soat1	-0.204939	6.82734	9.31262	0.00383123	0.0364706
ENSMUSG00000021238	Aldh6a1	-0.179786	8.34173	9.30305	0.00384777	0.0366037
ENSMUSG00000054604	Cggbp1	-0.221652	7.25182	9.28494	0.00387928	0.0368777
ENSMUSG00000062981	Mrpl42	-0.172805	8.77071	9.28354	0.00388173	0.0368777
ENSMUSG00000000149	Gna12	0.246653	6.02426	9.26659	0.00391147	0.0371356
ENSMUSG00000004069	Dnaja3	-0.36714	4.77059	9.26269	0.00391837	0.0371764
ENSMUSG00000059475	Zfp426	-0.449142	4.88276	9.29161	0.00393695	0.037328
ENSMUSG00000050244	Heatr1	-0.510674	3.94476	9.24927	0.00394213	0.0373524
ENSMUSG00000090247	Bloc1s1	-0.386167	4.78748	9.2415	0.00395597	0.0374408
ENSMUSG00000014602	Kif1a	0.250513	6.36781	9.24109	0.00395669	0.0374408
ENSMUSG00000050188	Lsm10	-0.261333	6.47161	9.23835	0.0039616	0.0374625
ENSMUSG00000089696	Spopfm1	4.97952	-1.28742	9.61985	0.00396587	0.0374782
ENSMUSG00000032463	Faim	0.375737	4.91256	9.23142	0.003974	0.0375302
ENSMUSG00000019777	Hdac2	0.231238	6.48604	9.2243	0.00398677	0.0376235
ENSMUSG00000089824	Rbm12	0.500898	3.83012	9.22299	0.00398914	0.0376235
ENSMUSG00000059900	Tmem40	-0.464076	3.73767	9.21436	0.0040047	0.0377295
ENSMUSG00000024072	Yipf4	0.292225	5.97002	9.21377	0.00400576	0.0377295
ENSMUSG00000003452	Bicd1	-0.23351	6.9058	9.21238	0.00400828	0.0377295
ENSMUSG00000032540	Abhd5	-0.273619	5.89883	9.19905	0.00403246	0.0379321
ENSMUSG00000034675	Dbn1	0.768918	2.60762	9.19695	0.00403628	0.0379432
ENSMUSG00000054469	Lclat1	-0.350467	5.43513	9.18877	0.00405123	0.0380392
ENSMUSG00000040265	Dnm3	0.492903	4.71048	9.28918	0.00405245	0.0380392
ENSMUSG00000038677	Scube3	2.2622	-0.184358	9.18577	0.00405671	0.0380392
ENSMUSG00000029111	Nelfa	0.740413	2.7285	9.18428	0.00405945	0.0380392
ENSMUSG00000033365	Ipo13	0.445487	4.35302	9.18346	0.00406095	0.0380392
ENSMUSG00000027581	Stmn3	0.712349	3.25217	9.19748	0.00406244	0.0380392
ENSMUSG00000020458	Rtn4	0.155526	8.84955	9.17836	0.00407031	0.038088
ENSMUSG00000066442	Mthfs	-0.401554	4.59626	9.17511	0.00407629	0.0381191
ENSMUSG00000039109	F13a1	1.73924	0.546607	9.16129	0.00410183	0.0383326
ENSMUSG00000030423	Pop4	-0.227097	6.6357	9.15986	0.00410448	0.0383326
ENSMUSG00000041849	Card6	1.44526	1.2918	9.15539	0.00411278	0.0383851
ENSMUSG00000063253	Scoc	-0.203554	6.9912	9.15227	0.00411859	0.0384142
ENSMUSG00000028347	Tmeff1	0.689865	2.92042	9.14945	0.00412383	0.0384381
ENSMUSG00000070319	Eif3g	0.591066	3.35922	9.14645	0.00412944	0.0384653
ENSMUSG00000053279	Aldh1a1	-0.266991	7.12967	9.2784	0.00413458	0.0384882
ENSMUSG00000023977	Ubr2	0.435538	4.3991	9.13306	0.0041545	0.0386484
ENSMUSG00000059586	Nsmce2	-0.232665	6.93112	9.12899	0.00416215	0.0386696
ENSMUSG00000032816	Igdcc4	0.23352	6.66976	9.12898	0.00416217	0.0386696
ENSMUSG00000031478	Nek3	0.569172	3.25665	9.12405	0.00417148	0.0387309
ENSMUSG00000026753	Ppp6c	-0.194759	7.77291	9.12195	0.00417544	0.038732
ENSMUSG00000055720	Ubl7	0.475111	4.44647	9.12004	0.00417905	0.038732
ENSMUSG00000046152	Fut10	-0.334465	5.89595	9.13407	0.00418063	0.038732
ENSMUSG00000038679	Trps1	-0.204098	7.62893	9.11826	0.00418242	0.038732
ENSMUSG00000001021	S100a3	-0.307099	4.99308	9.11135	0.00419551	0.0388281
ENSMUSG00000070345	Hsf5	-2.11833	-0.124581	9.10852	0.00420088	0.0388388
ENSMUSG00000027977	Ndst3	-3.64207	-0.677381	9.10789	0.00420209	0.0388388
ENSMUSG00000021987	Mtmr6	-0.206317	7.84854	9.12025	0.00420635	0.0388531
ENSMUSG00000056043	Rgs9bp	1.85813	0.328656	9.10272	0.00421193	0.0388796
ENSMUSG00000038467	Chmp4b	0.48366	3.75699	9.09738	0.00422211	0.038905
ENSMUSG00000051185	Fam174a	0.443242	4.2432	9.09716	0.00422253	0.038905
ENSMUSG00000046822	Slc39a3	0.981868	1.82047	9.09701	0.00422283	0.038905
ENSMUSG00000053414	Hunk	0.481677	3.91637	9.09508	0.00422652	0.038908
ENSMUSG00000062184	Hs6st2	1.21668	1.71349	9.16789	0.00423155	0.038908
ENSMUSG00000020114	Cand1	-0.158994	7.98611	9.09137	0.00423362	0.038908
ENSMUSG00000044807	Zfp354c	-0.321978	5.78586	9.09115	0.00423403	0.038908
ENSMUSG00000025151	Maged1	0.252133	9.25814	9.96372	0.00423899	0.0389148
ENSMUSG00000031858	Mau2	0.580098	3.99626	9.0936	0.0042418	0.0389148
ENSMUSG00000020647	Ncoa1	0.227942	6.75653	9.08513	0.0042456	0.0389148
ENSMUSG00000021189	Atxn3	-0.375584	5.06072	9.0851	0.00424565	0.0389148
ENSMUSG00000040722	Scamp5	0.411645	4.22772	9.0818	0.004252	0.0389481
ENSMUSG00000041058	Wwp1	-0.24651	6.70772	9.07783	0.00425966	0.0389933
ENSMUSG00000063558	Aox1	0.263732	6.29479	9.07568	0.0042638	0.0390062
ENSMUSG00000024583	Txnl1	0.26393	6.52291	9.06764	0.00427938	0.0391078
ENSMUSG00000037822	Smim14	0.20904	6.9957	9.06712	0.00428036	0.0391078
ENSMUSG00000033075	Senp1	-0.360431	5.27939	9.05267	0.00430848	0.0393396
ENSMUSG00000020929	Eftud2	0.194743	7.68229	9.04944	0.0043148	0.0393647
ENSMUSG00000022673	Mcm4	-0.236177	6.60855	9.04836	0.00431691	0.0393647
ENSMUSG00000079669	Gm17396	1.93456	0.705153	9.06148	0.00431948	0.0393647
ENSMUSG00000073633	Fbxo36	-0.254137	6.47652	9.04411	0.00432523	0.0393853
ENSMUSG00000051671	Coa6	0.641833	3.5901	9.07082	0.00432724	0.0393853
ENSMUSG00000052013	Btla	-0.578634	3.52253	9.04137	0.00433061	0.0393909
ENSMUSG00000021712	Trim23	-0.278041	6.55362	9.04229	0.00435712	0.0396069
ENSMUSG00000022193	Psmb5	0.463759	4.3647	9.01989	0.004373	0.0397261
ENSMUSG00000005483	Dnajb1	0.451273	4.22132	9.0134	0.00438589	0.0398179
ENSMUSG00000021241	Isca2	-0.160479	7.56657	9.01108	0.00439051	0.0398345
ENSMUSG00000040548	Tex2	0.235057	6.95397	9.00824	0.00439616	0.0398606
ENSMUSG00000030469	Zfp719	-0.354286	5.60896	9.01701	0.00442321	0.0400804
ENSMUSG00000031060	Rbm10	0.68886	2.93792	8.98821	0.00443632	0.0401306
ENSMUSG00000024308	Tapbp	0.296674	5.50179	8.9881	0.00443653	0.0401306
ENSMUSG00000026975	Dph7	-0.364571	5.03775	8.98779	0.00443715	0.0401306
ENSMUSG00000083692	Gm9575	-0.96912	1.61576	8.98053	0.00445182	0.0402378
ENSMUSG00000020009	Ifngr1	0.249885	6.14651	8.97282	0.00446743	0.0403534
ENSMUSG00000022494	Shisa9	-1.4333	2.06827	9.63598	0.0044725	0.0403738
ENSMUSG00000030556	Lrrc28	0.27878	5.43405	8.96675	0.00447975	0.0403903
ENSMUSG00000027762	Sucnr1	1.6737	0.570202	8.9807	0.00448026	0.0403903
ENSMUSG00000028809	Srrm1	-0.194424	7.14392	8.96526	0.0044828	0.0403903
ENSMUSG00000040929	Rfx3	-0.224478	6.77659	8.95756	0.00449851	0.0405064
ENSMUSG00000038555	Reep2	1.14497	1.65461	8.94103	0.00453241	0.040786
ENSMUSG00000022255	Mtdh	0.197665	6.80872	8.93203	0.00455101	0.0409276
ENSMUSG00000016921	Srsf6	-0.233399	6.88023	8.92833	0.00455867	0.0409708
ENSMUSG00000020412	Ascc2	0.562577	3.38832	8.92588	0.00456375	0.0409907
ENSMUSG00000038876	Rnf146	-0.271296	5.94807	8.924	0.00456765	0.041
ENSMUSG00000018405	Mrm1	1.24658	1.87522	8.91523	0.00458591	0.0411381
ENSMUSG00000063296	Tmem117	-0.767045	3.0096	8.91049	0.00459582	0.0412012
ENSMUSG00000043131	Mob1a	-0.222281	6.28337	8.90756	0.00460195	0.0412303
ENSMUSG00000047030	Spata2	0.859778	2.48812	8.90454	0.00460826	0.0412611
ENSMUSG00000044067	Gpr22	-3.232	-0.282154	8.90172	0.00461419	0.0412883
ENSMUSG00000048439	Nupl2	-0.779549	2.26868	8.89704	0.00462402	0.0413505
ENSMUSG00000050840	Cdh20	0.521945	3.73062	8.8806	0.00465875	0.0416351
ENSMUSG00000081683	Fzd10	0.913689	1.85637	8.87774	0.00466482	0.0416633
ENSMUSG00000037419	Endod1	0.311752	5.81374	8.87199	0.00467705	0.0417271
ENSMUSG00000040170	Fmo2	-1.98482	0.299213	8.87138	0.00467836	0.0417271
ENSMUSG00000048371	Pdp2	-0.575749	3.26625	8.86903	0.00468336	0.0417271
ENSMUSG00000020063	Sirt1	-0.31055	5.4684	8.86891	0.00468363	0.0417271
ENSMUSG00000018326	Ywhab	0.226592	7.7837	9.03596	0.0046924	0.0417688
ENSMUSG00000029223	Uchl1	0.629135	5.82197	10.1937	0.00469414	0.0417688
ENSMUSG00000051705	Senp8	-0.403131	4.7989	8.85957	0.00470358	0.0418268
ENSMUSG00000028610	Dmrtb1	0.763855	2.46399	8.85774	0.00470752	0.0418358
ENSMUSG00000026836	Acvr1	0.35515	5.2344	8.85173	0.00472042	0.0419245
ENSMUSG00000017386	Traf4	1.02144	1.81946	8.84763	0.00472925	0.0419675
ENSMUSG00000004264	Phb2	0.343987	4.7885	8.84676	0.00473113	0.0419675
ENSMUSG00000041958	Pigs	0.292931	5.66755	8.84134	0.00474282	0.0420451
ENSMUSG00000028252	Ccnc	-0.235864	7.03008	8.84186	0.00477161	0.0422742
ENSMUSG00000034021	Pds5b	-0.22582	6.65471	8.82554	0.00477712	0.0422968
ENSMUSG00000029641	Rasl11a	0.290926	5.83051	8.82089	0.00478725	0.0423275
ENSMUSG00000020132	Rab21	0.224541	6.50543	8.81993	0.00478936	0.0423275
ENSMUSG00000021178	Psmc1	-0.158364	9.11638	8.81879	0.00479184	0.0423275
ENSMUSG00000047907	Tshz2	1.88386	0.371454	8.81853	0.00479241	0.0423275
ENSMUSG00000020014	Cfap54	-0.886027	2.51725	8.81308	0.00480434	0.0424067
ENSMUSG00000051344	Plekhm3	0.563687	3.84009	8.81042	0.00481016	0.042432
ENSMUSG00000017615	Tnfaip1	0.198812	6.91301	8.80842	0.00481457	0.0424447
ENSMUSG00000025465	Echs1	-0.242164	7.71261	9.04577	0.00482658	0.0425244
ENSMUSG00000008226	Scrn3	-0.291969	5.68784	8.79748	0.00483865	0.0426027
ENSMUSG00000037300	Ttc13	-0.345814	4.96004	8.79546	0.00484312	0.0426027
ENSMUSG00000074136	4930513N10Rik	-4.33849	-0.649531	8.86197	0.0048444	0.0426027
ENSMUSG00000028085	Gatb	-0.317263	5.43941	8.79039	0.00485434	0.0426327
ENSMUSG00000020021	Fgd6	0.42862	4.47226	8.78896	0.0048575	0.0426327
ENSMUSG00000020079	Supv3l1	-0.373237	4.52612	8.78713	0.00486156	0.0426327
ENSMUSG00000003534	Ddr1	0.475853	4.42918	8.78661	0.00486271	0.0426327
ENSMUSG00000071103	1700029J07Rik	-0.401249	4.79333	8.78575	0.00486462	0.0426327
ENSMUSG00000036873	2410004B18Rik	0.471733	3.5636	8.78528	0.00486567	0.0426327
ENSMUSG00000030655	Smg1	-0.291756	6.01721	8.78108	0.00487499	0.0426629
ENSMUSG00000034758	Tle6	-0.392886	4.91609	8.78046	0.00487638	0.0426629
ENSMUSG00000040430	Pitpnc1	-0.214466	7.20383	8.77971	0.00487806	0.0426629
ENSMUSG00000081534	Slc48a1	0.293376	5.49248	8.77667	0.00488482	0.042696
ENSMUSG00000035069	Oma1	-0.328984	5.32289	8.77111	0.00489724	0.0427784
ENSMUSG00000032777	Gtf3c1	0.699123	2.94076	8.7692	0.00490152	0.0427897
ENSMUSG00000037204	Atg101	0.474708	3.89883	8.76347	0.00491437	0.0428757
ENSMUSG00000021981	Cab39l	-0.207359	6.93191	8.75833	0.00492591	0.0429502
ENSMUSG00000068522	Aard	1.96917	0.296506	8.75418	0.00493526	0.0430055
ENSMUSG00000027654	Fam83d	0.319762	5.22452	8.74828	0.00494858	0.0430738
ENSMUSG00000050855	Zfp940	-0.637646	3.58234	8.74678	0.004952	0.0430738
ENSMUSG00000060227	Golm2	0.199251	7.46547	8.74556	0.00495474	0.0430738
ENSMUSG00000072889	Nfxl1	-0.439693	4.28131	8.74539	0.00495513	0.0430738
ENSMUSG00000047260	Emc6	0.401539	4.43671	8.74158	0.00496375	0.0430969
ENSMUSG00000006932	Ctnnb1	-0.142466	8.61642	8.74156	0.0049638	0.0430969
ENSMUSG00000044055	Otos	4.68561	-1.37114	8.87562	0.00498558	0.0432597
ENSMUSG00000036381	P2ry14	-1.29361	1.35641	8.73748	0.00500386	0.043392
ENSMUSG00000026418	Tnni1	0.467255	3.89509	8.71888	0.00501553	0.043467
ENSMUSG00000021326	Trim27	0.585366	3.48366	8.71277	0.00502957	0.0435622
ENSMUSG00000055447	Cd47	0.233911	6.19857	8.70126	0.00505613	0.0437658
ENSMUSG00000025171	Ubtd1	1.52925	0.539339	8.69781	0.00506412	0.0438084
ENSMUSG00000035901	Dennd5a	0.177059	7.57062	8.69119	0.00507948	0.0439148
ENSMUSG00000000724	Cryba1	4.71549	-1.28567	8.75536	0.00508286	0.0439175
ENSMUSG00000085438	Oip5os1	-0.199122	7.21122	8.68587	0.00509187	0.0439689
ENSMUSG00000014195	Dnajc7	-0.292387	5.98116	8.68099	0.00510325	0.0440406
ENSMUSG00000033316	Galnt9	1.20685	1.30626	8.67451	0.00511842	0.0441448
ENSMUSG00000026073	Il1r2	0.979612	1.37193	8.67142	0.00512567	0.0441807
ENSMUSG00000037236	Matr3	-0.144942	9.36794	8.66694	0.00513619	0.0442448
ENSMUSG00000049760	Micos13	-0.173723	7.64779	8.66489	0.00514102	0.0442597
ENSMUSG00000040407	Akap9	-0.267097	6.14074	8.66193	0.00514799	0.0442932
ENSMUSG00000058290	Espl1	1.55254	0.537674	8.65767	0.00515805	0.0443044
ENSMUSG00000021277	Traf3	0.379388	4.26804	8.65723	0.00515909	0.0443044
ENSMUSG00000022848	Slc49a4	0.303714	5.53097	8.65585	0.00516233	0.0443044
ENSMUSG00000040594	Ranbp17	1.00418	2.14266	8.65569	0.00516273	0.0443044
ENSMUSG00000001052	Sec24b	0.334254	5.4908	8.65483	0.00516477	0.0443044
ENSMUSG00000032393	Dpp8	-0.268047	6.72685	8.72169	0.00517449	0.0443389
ENSMUSG00000021975	Ints9	-0.312374	5.4721	8.65051	0.00517499	0.0443389
ENSMUSG00000036990	Otud4	-0.325966	5.8977	8.65183	0.00520336	0.0445554
ENSMUSG00000071637	Cebpd	0.450621	4.22164	8.637	0.00520712	0.0445609
ENSMUSG00000000296	Tpd52l1	1.5492	0.802574	8.63385	0.00521466	0.0445987
ENSMUSG00000032965	Ift57	0.361871	4.7009	8.62875	0.00522685	0.0446763
ENSMUSG00000031007	Atp6ap2	-0.146433	8.27782	8.62683	0.00523147	0.0446891
ENSMUSG00000037361	Sf3b6	-0.157519	8.32198	8.60755	0.00527793	0.0450591
ENSMUSG00000027610	Gss	0.376191	4.69455	8.60329	0.00528825	0.0451203
ENSMUSG00000031358	Msl3	-0.280629	5.98154	8.6007	0.00529454	0.045147
ENSMUSG00000023025	Larp4	-0.221106	6.72026	8.59643	0.00530492	0.0452086
ENSMUSG00000031447	Lamp1	0.251792	9.08123	9.36399	0.00531956	0.0452425
ENSMUSG00000046962	Zbtb21	-0.366718	4.90994	8.58888	0.00532332	0.0452425
ENSMUSG00000027405	Nop56	-0.273017	5.64335	8.58866	0.00532386	0.0452425
ENSMUSG00000004151	Etv1	-0.277108	5.9994	8.58842	0.00532446	0.0452425
ENSMUSG00000020486	Septin4	-0.613115	3.32433	8.5879	0.00532571	0.0452425
ENSMUSG00000026201	Stk16	0.418623	4.727	8.58703	0.00532785	0.0452425
ENSMUSG00000039220	Ppp1r10	0.490495	3.78384	8.585	0.00533281	0.0452577
ENSMUSG00000037493	Cib2	1.18979	1.31502	8.57822	0.00534944	0.045372
ENSMUSG00000027680	Fxr1	-0.216777	6.80444	8.57688	0.00535272	0.045373
ENSMUSG00000042590	Ipo11	-0.216217	6.20386	8.57446	0.00535867	0.0453965
ENSMUSG00000070709	Zfp974	-0.351415	5.02888	8.56691	0.00537728	0.0455245
ENSMUSG00000036707	Cab39	0.173193	7.41277	8.56576	0.00538013	0.0455245
ENSMUSG00000024097	Srsf7	-0.161948	8.14398	8.5575	0.00540059	0.0456706
ENSMUSG00000071711	Mpst	-0.931213	1.94772	8.55331	0.005411	0.0457315
ENSMUSG00000024870	Rab1b	0.438769	3.91276	8.55075	0.00541736	0.0457366
ENSMUSG00000054226	Tprkb	-0.200418	6.94652	8.5505	0.00541798	0.0457366
ENSMUSG00000069171	Nr2f1	0.233831	6.54293	8.54538	0.00543074	0.0458173
ENSMUSG00000028343	Erp44	0.215194	6.41999	8.54055	0.0054428	0.0458704
ENSMUSG00000026740	Dnajc1	0.249092	6.21754	8.54029	0.00544345	0.0458704
ENSMUSG00000006906	Stambp	-0.241275	6.44769	8.53786	0.00544954	0.0458749
ENSMUSG00000090862	Rps13	0.211122	6.63206	8.53752	0.00545038	0.0458749
ENSMUSG00000063904	Dpp3	0.614305	2.91817	8.52905	0.00547166	0.0460192
ENSMUSG00000029911	Ssbp1	-0.259636	6.11833	8.52765	0.00547519	0.0460192
ENSMUSG00000027180	Fbxo3	-0.191944	7.79837	8.52686	0.00547717	0.0460192
ENSMUSG00000037957	Wdr20	-0.339565	5.59008	8.53003	0.00548121	0.0460261
ENSMUSG00000025880	Smad7	0.401506	4.3401	8.51366	0.00551051	0.046245
ENSMUSG00000039942	Ptger4	-2.07374	-0.103782	8.49815	0.00554998	0.046527
ENSMUSG00000032399	Rpl4	-0.144867	9.86842	8.4979	0.00555061	0.046527
ENSMUSG00000097350	4732491K20Rik	-0.565399	2.9517	8.49315	0.00556275	0.0465671
ENSMUSG00000030638	Sh3gl3	2.97273	-0.391369	8.49235	0.00556481	0.0465671
ENSMUSG00000046782	Ttc6	3.08752	-0.793308	8.49221	0.00556515	0.0465671
ENSMUSG00000041361	Myzap	2.26763	-0.573931	8.49052	0.00556948	0.0465761
ENSMUSG00000045689	Pcdhb4	1.53879	1.57449	8.52156	0.00557612	0.0466044
ENSMUSG00000022800	Fyttd1	-0.177926	7.3412	8.48629	0.00558035	0.0466125
ENSMUSG00000022761	Lztr1	0.320756	5.21567	8.48446	0.00558506	0.0466246
ENSMUSG00000037434	Slc30a1	0.415988	4.26893	8.48246	0.0055902	0.0466404
ENSMUSG00000063887	Nlgn1	-0.230369	6.53836	8.48082	0.00559441	0.0466483
ENSMUSG00000040731	Eif4h	0.31187	6.13447	8.5429	0.00561682	0.0468019
ENSMUSG00000006301	Tmbim1	0.368821	5.49414	8.48394	0.00561936	0.0468019
ENSMUSG00000090952	Gm17251	1.46854	0.68966	8.4672	0.00562961	0.0468599
ENSMUSG00000037681	Esyt3	0.751575	2.58012	8.4612	0.00564519	0.0469623
ENSMUSG00000011427	Zfp790	-0.404993	4.86717	8.45148	0.00567051	0.0471456
ENSMUSG00000020658	Efr3b	-0.23655	6.08841	8.44853	0.00567823	0.0471823
ENSMUSG00000034818	Celf5	0.961648	1.9762	8.44707	0.00568205	0.0471867
ENSMUSG00000041482	Piezo2	0.766536	2.34275	8.43171	0.00572242	0.0474944
ENSMUSG00000021222	Dcaf4	0.466019	4.07426	8.42932	0.00572873	0.0475192
ENSMUSG00000022360	Atad2	-0.32595	5.61069	8.43214	0.00574113	0.0475918
ENSMUSG00000053347	Zfp943	-0.300853	5.6034	8.42007	0.0057532	0.0475918
ENSMUSG00000024640	Psat1	-0.148366	8.0403	8.41951	0.0057547	0.0475918
ENSMUSG00000022620	Arsa	0.646034	3.22112	8.41936	0.00575509	0.0475918
ENSMUSG00000092009	Myh15	0.535565	3.71766	8.41887	0.0057564	0.0475918
ENSMUSG00000036613	Eipr1	0.386639	4.76893	8.41848	0.00575742	0.0475918
ENSMUSG00000041220	Elovl6	-0.22711	6.10204	8.4154	0.00576562	0.0476321
ENSMUSG00000053799	Exoc6	-0.32062	4.90716	8.41339	0.00577095	0.0476486
ENSMUSG00000096890	Gm20797	-4.57581	-0.883095	8.47105	0.00578193	0.0477117
ENSMUSG00000038550	Ciart	-0.348512	5.27817	8.40792	0.00578553	0.047714
ENSMUSG00000068134	Zfp120	-0.22123	6.26641	8.40413	0.00579567	0.0477701
ENSMUSG00000021253	Tgfb3	1.03369	1.59456	8.40159	0.00580245	0.0477985
ENSMUSG00000039382	Wdr45	0.521715	4.78787	8.52015	0.00584816	0.0481341
ENSMUSG00000079562	Maea	0.404027	4.57011	8.38393	0.00584992	0.0481341
ENSMUSG00000037089	Slc35b2	0.365697	4.94279	8.37806	0.0058658	0.0482341
ENSMUSG00000028334	Nans	0.684124	2.99434	8.37468	0.00587497	0.0482341
ENSMUSG00000078932	CN725425	4.52899	-1.02024	8.50753	0.00587528	0.0482341
ENSMUSG00000030231	Plekha5	-0.505796	3.64476	8.37447	0.00587555	0.0482341
ENSMUSG00000002980	Bcam	2.84469	-0.417531	8.37228	0.00588149	0.0482552
ENSMUSG00000038848	Ythdf1	0.32122	4.95001	8.36792	0.00589334	0.0483247
ENSMUSG00000005360	Slc1a3	-0.279701	11.9976	9.67248	0.00589778	0.0483334
ENSMUSG00000039323	Igfbp2	0.727027	7.32695	9.69421	0.00590755	0.0483858
ENSMUSG00000028452	Vcp	0.361077	4.80421	8.33943	0.00597142	0.0488764
ENSMUSG00000078427	Sarnp	-0.175231	7.46386	8.3384	0.00597427	0.0488764
ENSMUSG00000026950	Neb	-2.10142	-0.0226446	8.33344	0.00598798	0.0489293
ENSMUSG00000032621	Srek1	-0.184489	7.32086	8.33257	0.00599039	0.0489293
ENSMUSG00000017421	Zfp207	-0.158474	8.2258	8.33234	0.00599102	0.0489293
ENSMUSG00000042116	Vwa1	0.491216	3.38142	8.33111	0.00599442	0.0489293
ENSMUSG00000029012	Orc5	-0.29702	5.77272	8.32731	0.00600497	0.0489618
ENSMUSG00000019794	Katna1	-0.249228	6.27526	8.32722	0.00600523	0.0489618
ENSMUSG00000091896	Ube2d2a	0.255489	6.22236	8.32565	0.00600958	0.0489694
ENSMUSG00000021775	Nr1d2	-0.187021	7.19601	8.32286	0.00601734	0.0490047
ENSMUSG00000024270	Slc39a6	0.225437	6.34345	8.31883	0.00602856	0.0490682
ENSMUSG00000028696	Ipp	-0.557873	4.10197	8.38657	0.00604315	0.0491551
ENSMUSG00000063179	Pstk	-0.52678	3.54408	8.31255	0.00604611	0.0491551
ENSMUSG00000048644	Ctxn1	0.405661	4.10685	8.30308	0.00607265	0.0493428
ENSMUSG00000041939	Mvk	0.637792	2.82162	8.29778	0.00608756	0.049436
ENSMUSG00000028617	Lrrc42	-0.212866	6.61442	8.28985	0.00610992	0.0495724
ENSMUSG00000002997	Prkar2b	-0.302725	5.6589	8.28891	0.00611258	0.0495724
ENSMUSG00000026223	Itm2c	0.400605	6.48496	8.95274	0.00611474	0.0495724
ENSMUSG00000023892	Zfp51	-0.360879	5.47349	8.29602	0.00612722	0.0496133
ENSMUSG00000030662	Ipo5	-0.165489	7.7326	8.28304	0.00612921	0.0496133
ENSMUSG00000016984	Etaa1	-0.532198	3.90537	8.2827	0.00613019	0.0496133
ENSMUSG00000055675	Kbtbd11	-0.303608	5.73057	8.2798	0.00613842	0.0496519
ENSMUSG00000060373	Hnrnpc	-0.149115	8.95028	8.27659	0.00614756	0.0496753
ENSMUSG00000036114	Rpp25l	0.626378	3.15101	8.27634	0.00614826	0.0496753
ENSMUSG00000059669	Taf1b	-0.394951	5.29661	8.3782	0.00615979	0.0497167
ENSMUSG00000067722	BC003965	0.6266	4.07659	8.51661	0.00616082	0.0497167
ENSMUSG00000037594	Clba1	0.460951	4.13982	8.27089	0.0061638	0.0497167
ENSMUSG00000022828	Gtf2e1	-0.264683	5.76731	8.25834	0.00619973	0.0499784

## Sheet: KOvsWT_Day6
Ensemble	SYMBOL	logFC	logCPM	F	PValue	FDR
ENSMUSG00000030111	A2m	0.561266	10.7611	169.73	8.79592e-17	1.25931e-12
ENSMUSG00000003955	Fam162a	0.666963	7.88073	153.876	4.91009e-16	2.12385e-12
ENSMUSG00000078566	Bnip3	0.6408	8.39979	153.05	5.39039e-16	2.12385e-12
ENSMUSG00000002341	Ncan	-0.499032	12.3491	150.336	7.34686e-16	2.12385e-12
ENSMUSG00000042035	Igsf3	-0.713728	8.01609	150.251	7.41722e-16	2.12385e-12
ENSMUSG00000022477	Aco2	-0.579558	8.42699	123.722	1.96843e-14	4.69699e-11
ENSMUSG00000053931	Cnn3	0.467756	9.39004	113.697	7.80148e-14	1.59562e-10
ENSMUSG00000006494	Pdk1	0.777097	7.23353	111.086	1.13308e-13	1.89478e-10
ENSMUSG00000046186	Cd109	0.53952	8.53212	110.74	1.1911e-13	1.89478e-10
ENSMUSG00000038412	Higd1a	0.579283	8.50062	104.761	2.87424e-13	4.11504e-10
ENSMUSG00000020326	Ccng1	0.48267	9.32018	103.174	3.65376e-13	4.56551e-10
ENSMUSG00000028211	Trp53inp1	0.58412	8.2081	102.87	3.82664e-13	4.56551e-10
ENSMUSG00000025492	Ifitm3	-0.509185	8.50956	101.268	4.89023e-13	5.38565e-10
ENSMUSG00000044080	S100a1	-0.555847	7.57802	91.6082	2.27999e-12	2.33161e-09
ENSMUSG00000026051	Ecrg4	-0.446654	8.89979	90.4341	2.76988e-12	2.4078e-09
ENSMUSG00000022462	Slc38a2	0.633717	7.07945	90.1843	2.8876e-12	2.4078e-09
ENSMUSG00000031987	Egln1	0.649325	6.88823	90.0053	2.9752e-12	2.4078e-09
ENSMUSG00000062070	Pgk1	0.472288	8.73688	89.5959	3.18612e-12	2.4078e-09
ENSMUSG00000020914	Top2a	-0.934706	6.60135	89.5786	3.19538e-12	2.4078e-09
ENSMUSG00000071337	Tia1	0.517677	8.08144	88.981	3.53278e-12	2.52894e-09
ENSMUSG00000062627	Mysm1	0.57113	8.3233	85.4703	6.77503e-12	4.49122e-09
ENSMUSG00000031610	Scrg1	-0.427715	8.61593	85.0629	6.90136e-12	4.49122e-09
ENSMUSG00000054423	Cadps	0.579062	7.11577	83.5741	8.94943e-12	5.57083e-09
ENSMUSG00000014313	Cox6c	-0.381987	9.92923	82.3543	1.10983e-11	6.62061e-09
ENSMUSG00000023367	Tmem176a	-0.610281	10.5095	105.186	1.24087e-11	7.1062e-09
ENSMUSG00000072946	Ptgr2	-0.522019	7.99982	81.4027	1.31465e-11	7.23918e-09
ENSMUSG00000029810	Tmem176b	-0.339716	10.7017	79.0209	2.02029e-11	1.07128e-08
ENSMUSG00000064373	Selenop	-0.462585	9.14714	77.6928	2.57665e-11	1.3175e-08
ENSMUSG00000060591	Ifitm2	-0.457619	9.36194	77.3487	2.74548e-11	1.35541e-08
ENSMUSG00000022893	Adamts1	0.692296	7.26648	78.6129	2.84156e-11	1.35609e-08
ENSMUSG00000041577	Prelp	-1.69212	3.27919	76.8613	3.00467e-11	1.38767e-08
ENSMUSG00000017390	Aldoc	-0.338699	11.8118	73.2491	5.93268e-11	2.60481e-08
ENSMUSG00000026576	Atp1b1	0.423876	9.12367	73.1867	6.00395e-11	2.60481e-08
ENSMUSG00000027797	Dclk1	0.301244	11.238	71.8645	7.74391e-11	3.17842e-08
ENSMUSG00000032374	Plod2	0.892193	5.79885	71.8471	7.7701e-11	3.17842e-08
ENSMUSG00000016252	Atp5e	-0.51105	8.59744	71.5755	9.20387e-11	3.66033e-08
ENSMUSG00000078776	9530053A07Rik	0.720092	6.98997	71.5898	1.04639e-10	4.04898e-08
ENSMUSG00000002985	Apoe	-0.568294	7.12101	69.9642	1.1222e-10	4.22803e-08
ENSMUSG00000042444	Mindy2	0.437202	7.86601	66.9278	2.05715e-10	7.55183e-08
ENSMUSG00000017677	Wsb1	0.406839	8.97592	66.201	2.38425e-10	8.53381e-08
ENSMUSG00000017286	Glod4	-0.464842	7.93889	65.7528	2.61269e-10	9.12338e-08
ENSMUSG00000086503	Xist	0.881927	5.93031	66.2633	2.8477e-10	9.70725e-08
ENSMUSG00000033676	Gabrb3	0.544248	7.2183	64.4799	3.39504e-10	1.13039e-07
ENSMUSG00000020218	Wif1	-0.824527	5.70891	62.7876	4.83288e-10	1.57255e-07
ENSMUSG00000020521	Rnft1	0.436468	7.73483	62.6676	4.95652e-10	1.57694e-07
ENSMUSG00000028527	Ak4	0.692416	6.06474	62.4301	5.21102e-10	1.60823e-07
ENSMUSG00000037152	Ndufc1	-0.394601	9.32128	62.1597	5.51752e-10	1.60823e-07
ENSMUSG00000004032	Gstm5	-0.39604	8.05162	62.1071	5.57935e-10	1.60823e-07
ENSMUSG00000008540	Mgst1	-0.358041	9.93204	62.0252	5.67698e-10	1.60823e-07
ENSMUSG00000090386	Mir99ahg	0.455757	8.0447	61.9891	5.72051e-10	1.60823e-07
ENSMUSG00000039533	Mmd2	-0.540054	8.34471	65.9865	5.72885e-10	1.60823e-07
ENSMUSG00000019874	Fabp7	-0.275077	12.4537	61.8052	5.94814e-10	1.63768e-07
ENSMUSG00000041544	Disp3	-0.570509	7.35541	59.8286	9.087e-10	2.45469e-07
ENSMUSG00000037266	Rsrp1	0.441154	7.99501	59.4012	9.9699e-10	2.64332e-07
ENSMUSG00000056899	Immp2l	-0.95248	4.69396	59.2931	1.02071e-09	2.657e-07
ENSMUSG00000004980	Hnrnpa2b1	0.321914	9.5835	58.6575	1.17264e-09	2.99799e-07
ENSMUSG00000038530	Rgs4	0.481106	8.56628	59.6404	1.19745e-09	3.00771e-07
ENSMUSG00000032350	Gclc	0.432236	7.54168	58.131	1.31633e-09	3.24929e-07
ENSMUSG00000026473	Glul	-0.481425	8.01766	57.5344	1.50168e-09	3.64399e-07
ENSMUSG00000000628	Hk2	0.958646	5.26668	57.1194	1.64658e-09	3.92902e-07
ENSMUSG00000036309	Skp1	-0.300324	11.2841	56.6143	1.84287e-09	4.32532e-07
ENSMUSG00000053470	Kdm3a	0.519627	6.71335	56.115	2.06104e-09	4.75934e-07
ENSMUSG00000032353	Tmed3	-0.471537	7.26075	55.5975	2.31591e-09	5.26301e-07
ENSMUSG00000033065	Pfkm	-0.467455	7.99957	55.2088	2.52886e-09	5.65714e-07
ENSMUSG00000027829	Ccnl1	0.528204	6.99605	54.826	2.75872e-09	6.0764e-07
ENSMUSG00000020052	Ascl1	1.31707	3.72913	54.5051	2.96817e-09	6.43868e-07
ENSMUSG00000030096	Slc6a6	-0.658393	6.37572	53.6261	3.63164e-09	7.68389e-07
ENSMUSG00000020074	Ccar1	0.418465	7.95005	53.6048	3.64954e-09	7.68389e-07
ENSMUSG00000047139	Cd24a	-0.52509	6.96849	53.2302	3.97952e-09	8.25721e-07
ENSMUSG00000023019	Gpd1	-1.22372	4.43944	52.6261	4.57889e-09	9.36515e-07
ENSMUSG00000026154	Sdhaf4	-0.45821	7.16737	51.8613	5.47604e-09	1.10423e-06
ENSMUSG00000027227	Sord	-0.502434	6.49948	51.1309	6.50553e-09	1.27727e-06
ENSMUSG00000031274	Col4a5	0.442784	8.36605	51.4654	6.5126e-09	1.27727e-06
ENSMUSG00000037608	Bclaf1	0.334268	9.02505	50.6564	7.28103e-09	1.38118e-06
ENSMUSG00000026728	Vim	0.353621	11.8796	54.7544	7.31795e-09	1.38118e-06
ENSMUSG00000024778	Fas	0.409397	7.6174	50.6272	7.33183e-09	1.38118e-06
ENSMUSG00000025917	Cops5	-0.373398	8.48596	50.3795	7.77785e-09	1.44617e-06
ENSMUSG00000020267	Hint1	-0.425172	7.6048	50.2902	7.94543e-09	1.45839e-06
ENSMUSG00000000632	Sez6	-0.633452	6.15726	49.3642	9.92431e-09	1.79856e-06
ENSMUSG00000006740	Kif5b	0.317182	9.55278	48.9712	1.09141e-08	1.95321e-06
ENSMUSG00000041329	Atp1b2	-0.439601	8.76164	50.5317	1.14043e-08	2.01575e-06
ENSMUSG00000026822	Lcn2	-0.920655	4.79225	47.9916	1.38575e-08	2.41949e-06
ENSMUSG00000022450	Ndufa6	-0.396909	8.00958	47.7091	1.48525e-08	2.56197e-06
ENSMUSG00000027002	Nckap1	0.325664	8.85426	47.0224	1.75954e-08	2.99897e-06
ENSMUSG00000034459	Ifit1	1.04394	4.47451	46.5934	1.95737e-08	3.27612e-06
ENSMUSG00000037965	Zc3h7a	0.560158	7.17011	47.5242	1.96792e-08	3.27612e-06
ENSMUSG00000024608	Rps14	-0.299653	10.0524	46.1296	2.19766e-08	3.61655e-06
ENSMUSG00000061461	Smim20	-0.713838	5.12694	45.4708	2.59325e-08	4.21904e-06
ENSMUSG00000035105	Egln3	0.975051	4.36429	45.2409	2.74832e-08	4.42109e-06
ENSMUSG00000039782	Cpeb2	0.527613	6.99034	45.1153	2.83704e-08	4.5131e-06
ENSMUSG00000025666	Tmem47	0.324625	9.49154	44.8505	3.03415e-08	4.77362e-06
ENSMUSG00000026683	Nuf2	-0.795841	5.30543	44.7763	3.09188e-08	4.81157e-06
ENSMUSG00000001986	Gria3	0.391114	7.8226	44.691	3.15975e-08	4.86432e-06
ENSMUSG00000022788	Fgd4	0.573257	6.73263	44.8614	3.23788e-08	4.88314e-06
ENSMUSG00000025887	Casp12	0.500399	7.37703	45.0531	3.24019e-08	4.88314e-06
ENSMUSG00000075706	Gpx4	-0.472606	7.84879	45.4774	3.38313e-08	5.04544e-06
ENSMUSG00000006050	Sra1	-0.340596	8.10408	44.3525	3.44459e-08	5.08414e-06
ENSMUSG00000030753	Thap12	0.514213	6.49466	44.3023	3.48906e-08	5.09723e-06
ENSMUSG00000027677	Ttc14	0.427487	7.18618	43.9456	3.82292e-08	5.52855e-06
ENSMUSG00000073805	Insyn2a	0.756292	4.95397	43.6813	4.09173e-08	5.85813e-06
ENSMUSG00000059534	Uqcr10	-0.335239	9.07975	43.5686	4.21234e-08	5.97109e-06
ENSMUSG00000036745	Ttll7	0.649974	5.24543	43.3356	4.47356e-08	6.27921e-06
ENSMUSG00000020056	Washc3	-0.476322	6.62546	43.2123	4.61855e-08	6.41978e-06
ENSMUSG00000029632	Ndufa4	-0.293025	9.63519	43.0659	4.79723e-08	6.60403e-06
ENSMUSG00000040003	Magi2	0.510897	6.25686	42.9186	4.98426e-08	6.75955e-06
ENSMUSG00000023904	Hcfc1r1	-0.448521	6.78407	42.9029	5.00463e-08	6.75955e-06
ENSMUSG00000021709	Erbin	0.282872	9.84823	42.7653	5.18702e-08	6.94042e-06
ENSMUSG00000021710	Nln	0.415994	6.89896	42.6981	5.27859e-08	6.99755e-06
ENSMUSG00000034758	Tle6	-0.842559	4.91609	42.5208	5.52843e-08	7.26152e-06
ENSMUSG00000022899	Slc15a2	-0.391148	7.81471	42.4402	5.64603e-08	7.31172e-06
ENSMUSG00000032181	Scg3	0.337614	7.93135	42.4248	5.66879e-08	7.31172e-06
ENSMUSG00000026355	Mcm6	0.715083	5.53181	42.3295	5.81191e-08	7.42939e-06
ENSMUSG00000042312	S100a13	-0.488908	6.53503	42.2366	5.95503e-08	7.54497e-06
ENSMUSG00000031592	Pcm1	0.382335	7.75893	41.7092	6.84032e-08	8.5906e-06
ENSMUSG00000027206	Cops2	0.331758	8.29912	41.1943	7.83839e-08	9.75846e-06
ENSMUSG00000048327	Ckap2l	-1.14984	3.98669	40.7966	8.71299e-08	1.07538e-05
ENSMUSG00000046330	Rpl37a	-0.400063	7.61193	40.7131	8.90926e-08	1.0902e-05
ENSMUSG00000029778	Adcyap1r1	0.523847	6.02398	40.2471	1.00926e-07	1.22455e-05
ENSMUSG00000020458	Rtn4	0.323243	8.84955	40.1688	1.03071e-07	1.24005e-05
ENSMUSG00000020184	Mdm2	0.576418	6.54093	40.3095	1.05302e-07	1.25146e-05
ENSMUSG00000037072	Selenof	-0.23276	10.1292	40.0728	1.05767e-07	1.25146e-05
ENSMUSG00000020290	Xpo1	0.332309	8.59192	39.9518	1.0927e-07	1.2823e-05
ENSMUSG00000029838	Ptn	-0.225352	11.0229	39.8792	1.11426e-07	1.29698e-05
ENSMUSG00000071172	Srsf3	0.386017	7.67116	39.435	1.25648e-07	1.4446e-05
ENSMUSG00000057530	Ece1	-0.661862	5.1365	39.421	1.26126e-07	1.4446e-05
ENSMUSG00000007850	Hnrnph1	0.50047	6.99666	38.9548	1.43177e-07	1.62687e-05
ENSMUSG00000040373	Cacng5	0.696967	5.59845	38.7491	1.51452e-07	1.70735e-05
ENSMUSG00000022033	Pbk	-0.89505	5.30703	38.6782	1.54414e-07	1.72715e-05
ENSMUSG00000015536	Mocs2	0.324996	7.80817	38.4222	1.65644e-07	1.83839e-05
ENSMUSG00000025351	Cd63	-0.207672	11.5261	38.0704	1.82482e-07	2.00969e-05
ENSMUSG00000027806	Tsc22d2	0.511359	6.48886	37.8354	1.94725e-07	2.12815e-05
ENSMUSG00000020591	Ntsr2	1.27807	2.80802	37.7275	2.00631e-07	2.17609e-05
ENSMUSG00000074733	Zfp950	0.464949	6.76813	37.5022	2.13571e-07	2.29902e-05
ENSMUSG00000031641	Cbr4	-0.649616	5.51423	37.3757	2.21215e-07	2.36353e-05
ENSMUSG00000026032	Ndufb3	-0.338636	7.40807	37.2778	2.27331e-07	2.3987e-05
ENSMUSG00000022661	Cd200	-0.725591	5.29903	37.2695	2.27857e-07	2.3987e-05
ENSMUSG00000092341	Malat1	0.276757	14.0674	41.459	2.63094e-07	2.74943e-05
ENSMUSG00000066026	Dhrs3	-0.639311	5.92984	36.6237	2.87636e-07	2.98412e-05
ENSMUSG00000028161	Ppp3ca	0.267232	8.81819	36.3556	2.9439e-07	3.03222e-05
ENSMUSG00000024997	Prdx3	-0.302815	8.17572	36.1952	3.08024e-07	3.14999e-05
ENSMUSG00000052889	Prkcb	-0.457676	7.0101	35.9373	3.31356e-07	3.36455e-05
ENSMUSG00000005089	Slc1a2	0.270546	8.96609	35.8191	3.42653e-07	3.45476e-05
ENSMUSG00000024924	Vldlr	0.381598	7.2695	35.7628	3.48182e-07	3.48377e-05
ENSMUSG00000038250	Usp38	0.566316	5.65061	35.7346	3.50982e-07	3.48377e-05
ENSMUSG00000035293	G2e3	0.622394	5.93799	35.711	3.53361e-07	3.48377e-05
ENSMUSG00000040855	Reps2	0.517824	6.04006	35.692	3.55263e-07	3.48377e-05
ENSMUSG00000030790	Adm	1.16446	3.4306	35.5673	3.68095e-07	3.58504e-05
ENSMUSG00000027654	Fam83d	0.623797	5.22452	35.179	4.1128e-07	3.97858e-05
ENSMUSG00000028164	Manba	-0.820401	4.29579	35.0688	4.24467e-07	4.07859e-05
ENSMUSG00000024827	Gldc	-0.477411	6.33907	34.8977	4.45847e-07	4.25546e-05
ENSMUSG00000060424	Pantr1	-0.333908	7.59266	34.753	4.64803e-07	4.40701e-05
ENSMUSG00000040430	Pitpnc1	-0.427654	7.20383	34.5845	4.8794e-07	4.57749e-05
ENSMUSG00000023961	Enpp4	0.496947	6.34663	34.5757	4.89178e-07	4.57749e-05
ENSMUSG00000021831	Ero1a	0.692084	5.15868	34.4932	5.00973e-07	4.63444e-05
ENSMUSG00000028514	Usp24	0.546334	5.97369	34.488	5.01738e-07	4.63444e-05
ENSMUSG00000037938	Chchd5	-0.56495	5.66919	34.3635	5.2013e-07	4.77353e-05
ENSMUSG00000032826	Ank2	0.241343	9.96975	34.2751	5.33615e-07	4.86609e-05
ENSMUSG00000028309	Rnf20	0.470674	6.27852	34.1406	5.54862e-07	5.02782e-05
ENSMUSG00000055436	Srsf11	0.362084	7.78746	33.9325	5.89467e-07	5.29407e-05
ENSMUSG00000011752	Pgam1	0.566568	5.44145	33.9199	5.91641e-07	5.29407e-05
ENSMUSG00000000184	Ccnd2	-0.341019	10.9402	37.2486	5.9768e-07	5.29871e-05
ENSMUSG00000041431	Ccnb1	-0.814922	4.51159	33.8742	5.99561e-07	5.29871e-05
ENSMUSG00000000594	Gm2a	-0.350696	9.03008	34.6881	6.05758e-07	5.32064e-05
ENSMUSG00000028128	F3	0.362225	7.35161	33.7693	6.18198e-07	5.38939e-05
ENSMUSG00000052852	Reep1	0.377095	6.9587	33.7531	6.21114e-07	5.38939e-05
ENSMUSG00000026833	Olfm1	0.687581	5.37759	33.7235	6.26502e-07	5.40339e-05
ENSMUSG00000047126	Cltc	0.245687	9.63833	33.5663	6.55973e-07	5.62369e-05
ENSMUSG00000068220	Lgals1	-0.283349	10.6093	33.6773	6.65417e-07	5.6707e-05
ENSMUSG00000026600	Soat1	0.365974	6.82734	33.4882	6.71141e-07	5.68564e-05
ENSMUSG00000056486	Chn1	-0.433462	6.5347	33.3815	6.92472e-07	5.83183e-05
ENSMUSG00000032621	Srek1	0.369402	7.32086	33.2427	7.2127e-07	6.03884e-05
ENSMUSG00000020580	Rock2	0.306427	8.04146	33.1943	7.31608e-07	6.08979e-05
ENSMUSG00000000753	Serpinf1	-0.395027	7.49926	33.1532	7.40517e-07	6.12831e-05
ENSMUSG00000057554	Lgals8	-0.266411	8.56381	32.9382	7.8897e-07	6.49177e-05
ENSMUSG00000044475	Ascc1	-0.53173	5.5839	32.905	7.96722e-07	6.51809e-05
ENSMUSG00000037475	Thoc2	0.355236	8.19578	32.7535	8.33219e-07	6.77795e-05
ENSMUSG00000053253	Ndfip2	0.487502	6.25754	32.7308	8.38839e-07	6.78512e-05
ENSMUSG00000030317	Timp4	-0.576742	7.08889	35.7112	8.63716e-07	6.94709e-05
ENSMUSG00000022124	Fbxl3	0.376635	7.35315	32.5526	8.84329e-07	7.06766e-05
ENSMUSG00000022629	Kif21a	0.337344	7.63609	32.5364	8.8858e-07	7.06766e-05
ENSMUSG00000030654	Arl6ip1	-0.251373	9.68676	32.3733	9.32714e-07	7.37772e-05
ENSMUSG00000028034	Fubp1	0.401245	7.08639	32.3087	9.5082e-07	7.47961e-05
ENSMUSG00000020589	Cyria	0.308652	8.70063	31.8635	1.08604e-06	8.49663e-05
ENSMUSG00000010608	Rbm25	0.296556	8.2694	31.834	1.09568e-06	8.50277e-05
ENSMUSG00000029823	Luc7l2	0.34337	7.39637	31.8248	1.0987e-06	8.50277e-05
ENSMUSG00000026739	Bmi1	0.427517	6.59974	31.7931	1.10918e-06	8.50383e-05
ENSMUSG00000026471	Mr1	-0.427953	6.46519	31.786	1.11156e-06	8.50383e-05
ENSMUSG00000006932	Ctnnb1	0.272929	8.61642	31.7707	1.11666e-06	8.50383e-05
ENSMUSG00000022752	Tomm70a	0.48468	6.0488	31.752	1.12296e-06	8.50655e-05
ENSMUSG00000019942	Cdk1	-0.563109	6.05907	31.6026	1.17446e-06	8.84049e-05
ENSMUSG00000051154	Commd3	-0.243244	9.2691	31.5887	1.17939e-06	8.84049e-05
ENSMUSG00000036109	Mbnl3	1.6503	2.08441	31.5637	1.1883e-06	8.85796e-05
ENSMUSG00000024357	Sil1	-0.584548	5.78219	31.5475	1.1941e-06	8.85796e-05
ENSMUSG00000063063	Ctnna2	0.858019	4.39727	31.5144	1.20605e-06	8.90052e-05
ENSMUSG00000054364	Rhob	0.666402	4.88994	31.4267	1.23834e-06	9.09196e-05
ENSMUSG00000011179	Odc1	0.402564	6.86245	31.2713	1.2978e-06	9.47991e-05
ENSMUSG00000038393	Txnip	-0.455574	6.27531	31.1731	1.33691e-06	9.71598e-05
ENSMUSG00000006390	Elovl1	-0.38645	6.84672	30.8621	1.46909e-06	0.000106227
ENSMUSG00000022961	Son	0.244367	9.32216	30.8208	1.48761e-06	0.000107026
ENSMUSG00000057841	Rpl32	-0.412011	8.17183	32.4306	1.60059e-06	0.000114578
ENSMUSG00000032348	Gsta4	-0.511909	5.78277	30.5153	1.63272e-06	0.000116297
ENSMUSG00000030846	Tial1	0.342963	7.52523	30.2659	1.76213e-06	0.000124734
ENSMUSG00000042642	Flad1	-0.825768	4.68971	30.3868	1.76859e-06	0.000124734
ENSMUSG00000052419	2610001J05Rik	-0.369964	7.55037	30.158	1.8214e-06	0.000127828
ENSMUSG00000074457	S100a16	-0.412485	7.53735	30.7322	1.88413e-06	0.000131586
ENSMUSG00000030138	Bms1	0.729079	4.66454	29.9975	1.91346e-06	0.000132986
ENSMUSG00000040550	Otud6b	0.406827	6.74012	29.9413	1.94687e-06	0.000134654
ENSMUSG00000023175	Bsg	0.27395	8.12053	29.8375	2.01011e-06	0.000138027
ENSMUSG00000021991	Cacna2d3	0.981026	3.18105	29.8298	2.01493e-06	0.000138027
ENSMUSG00000039031	Arhgap18	-0.379375	7.75458	29.7959	2.06624e-06	0.000140869
ENSMUSG00000021413	Prpf4b	0.418928	7.05172	29.6867	2.10587e-06	0.00014289
ENSMUSG00000022400	Rbx1	-0.220596	9.30099	29.6233	2.14757e-06	0.000144475
ENSMUSG00000007097	Atp1a2	-0.740111	4.39702	29.6205	2.14942e-06	0.000144475
ENSMUSG00000022912	Pros1	0.317937	8.21894	29.5882	2.17098e-06	0.000145243
ENSMUSG00000030180	Kdm5a	0.320212	7.44755	29.5578	2.19156e-06	0.000145937
ENSMUSG00000030077	Chl1	0.19837	11.3773	29.3683	2.32415e-06	0.00015405
ENSMUSG00000074415	Mir100hg	0.427645	6.87112	29.1325	2.50094e-06	0.000163115
ENSMUSG00000036632	Alg5	-0.351496	7.07703	29.1238	2.50769e-06	0.000163115
ENSMUSG00000024538	Ppic	-0.502515	6.87546	30.7453	2.51084e-06	0.000163115
ENSMUSG00000029761	Cald1	0.326137	7.25009	29.1092	2.51914e-06	0.000163115
ENSMUSG00000069763	Tmem100	-0.575038	6.23192	29.1022	2.52471e-06	0.000163115
ENSMUSG00000028556	Dock7	0.291015	7.90361	29.0963	2.52927e-06	0.000163115
ENSMUSG00000031700	Gpt2	0.300752	7.78471	29.0745	2.5465e-06	0.000163206
ENSMUSG00000029580	Actb	0.224344	11.1322	29.0624	2.55613e-06	0.000163206
ENSMUSG00000016918	Sulf1	0.36963	8.46155	30.5279	2.56487e-06	0.000163206
ENSMUSG00000022797	Tfrc	0.347904	7.88637	28.9014	2.68787e-06	0.000170275
ENSMUSG00000020349	Ppp2ca	0.299673	7.99934	28.881	2.7051e-06	0.000170612
ENSMUSG00000090733	Rps27	-0.298581	7.72519	28.8556	2.72665e-06	0.000171217
ENSMUSG00000025362	Rps26	-0.29485	8.11555	28.8069	2.76851e-06	0.000173086
ENSMUSG00000031841	Cdh13	-0.340921	8.36422	28.8766	2.80118e-06	0.000174367
ENSMUSG00000022022	Mtrf1	-0.753649	4.36373	28.7418	2.82547e-06	0.000175118
ENSMUSG00000053898	Ech1	-0.287255	8.91099	28.5709	2.98111e-06	0.000183968
ENSMUSG00000022051	Bnip3l	0.299905	8.65673	28.5129	3.03591e-06	0.000186546
ENSMUSG00000074896	Ifit3	0.62478	5.07003	28.4387	3.10759e-06	0.000189342
ENSMUSG00000022361	Zhx1	0.285264	8.73846	28.4384	3.10787e-06	0.000189342
ENSMUSG00000040785	Ttc3	0.268807	8.97599	28.3801	3.16547e-06	0.000192034
ENSMUSG00000033952	Aspm	-1.11179	3.36663	28.3595	3.18608e-06	0.000192469
ENSMUSG00000037010	Apln	0.911012	4.43224	28.1723	3.37986e-06	0.000203317
ENSMUSG00000019732	Calr3	-0.574607	5.2538	27.9194	3.6615e-06	0.000219337
ENSMUSG00000020774	Aspa	-0.544762	5.26531	27.8735	3.71516e-06	0.000221625
ENSMUSG00000000787	Ddx3x	0.288725	8.07005	27.4717	4.22198e-06	0.000250814
ENSMUSG00000027800	Tm4sf1	-0.275313	8.7232	27.3728	4.35739e-06	0.000257788
ENSMUSG00000059187	Tafa1	5.88213	0.00631518	27.893	4.39193e-06	0.000258762
ENSMUSG00000027562	Car2	-0.295048	8.85029	27.0586	4.81902e-06	0.000282762
ENSMUSG00000048279	Sacs	0.495214	5.9819	27.0453	4.83963e-06	0.000282812
ENSMUSG00000003617	Cp	-0.238895	10.456	26.9685	4.9606e-06	0.000288703
ENSMUSG00000021500	Ddx46	0.550557	6.10692	27.0621	4.98318e-06	0.000288843
ENSMUSG00000002332	Dhrs1	-0.375864	8.78738	29.1185	5.44076e-06	0.000314094
ENSMUSG00000032740	Ccdc88a	0.305367	8.29016	26.5935	5.59838e-06	0.00032164
ENSMUSG00000039246	Lyplal1	-0.582467	4.67339	26.5836	5.6164e-06	0.00032164
ENSMUSG00000003226	Ranbp2	0.367689	6.94678	26.5005	5.7695e-06	0.000329091
ENSMUSG00000022280	Rnf19a	0.528037	5.6369	26.3298	6.09798e-06	0.000346448
ENSMUSG00000041112	Elmo1	-1.59608	2.77577	26.4115	6.47802e-06	0.000366584
ENSMUSG00000027165	Iftap	-0.324767	7.08665	26.1075	6.55516e-06	0.000368728
ENSMUSG00000022324	Matn2	0.92376	3.6682	26.1018	6.56741e-06	0.000368728
ENSMUSG00000016382	Pls3	-0.219643	11.5504	26.0887	6.59559e-06	0.000368863
ENSMUSG00000040229	Gpr34	4.53633	0.432344	26.0938	6.70406e-06	0.000373471
ENSMUSG00000017057	Il13ra1	0.626039	4.97816	25.9287	6.94916e-06	0.000384692
ENSMUSG00000042834	Nrep	0.361399	7.99545	26.4461	6.95923e-06	0.000384692
ENSMUSG00000020650	Bcap29	-0.384159	6.99162	25.8862	7.04641e-06	0.000387306
ENSMUSG00000054676	1600014C10Rik	-2.9485	1.08566	25.8725	7.07802e-06	0.000387306
ENSMUSG00000022354	Ndufb9	-0.276951	8.55411	25.8683	7.08767e-06	0.000387306
ENSMUSG00000025026	Add3	0.216138	10.0139	25.8281	7.18147e-06	0.00039094
ENSMUSG00000033083	Tbc1d4	0.472846	5.95452	25.8112	7.22132e-06	0.00039162
ENSMUSG00000028364	Tnc	0.789234	4.57418	25.7715	7.31589e-06	0.000395251
ENSMUSG00000052369	Tmem106c	-0.426758	6.18652	25.7117	7.46056e-06	0.00040009
ENSMUSG00000045991	Onecut2	0.654696	4.77061	25.7114	7.46134e-06	0.00040009
ENSMUSG00000066324	Bpnt2	0.244761	8.97096	25.6642	7.57766e-06	0.000404811
ENSMUSG00000058076	Sdhc	-0.303318	8.29141	25.6452	7.62507e-06	0.00040583
ENSMUSG00000019864	Rtn4ip1	-0.670597	5.72506	26.3661	7.67462e-06	0.00040694
ENSMUSG00000021957	Tkt	-0.37129	6.95676	25.6144	7.70279e-06	0.00040694
ENSMUSG00000024006	Stk38	0.477383	5.53996	25.5609	7.8392e-06	0.000412624
ENSMUSG00000023067	Cdkn1a	0.397868	6.99975	25.6086	7.87922e-06	0.000413211
ENSMUSG00000059263	Usp47	0.318698	6.9262	25.4976	8.00411e-06	0.000417163
ENSMUSG00000027699	Ect2	-0.874302	4.96564	26.1384	8.01284e-06	0.000417163
ENSMUSG00000021468	Sptlc1	-0.425698	6.01087	25.4514	8.12669e-06	0.000421557
ENSMUSG00000027649	Ctnnbl1	-0.33178	7.13805	25.2719	8.62219e-06	0.000445298
ENSMUSG00000021290	Atp5mpl	-0.265715	8.40248	25.2633	8.64656e-06	0.000445298
ENSMUSG00000020463	Ppp4r3b	0.402869	6.8402	25.2306	8.74068e-06	0.000448532
ENSMUSG00000030704	Rab6a	0.247552	9.35142	25.2129	8.79189e-06	0.000449548
ENSMUSG00000058589	Anks1b	0.742385	3.67878	25.1783	8.89284e-06	0.000453092
ENSMUSG00000032370	Lactb	0.987637	3.37155	25.0628	9.23948e-06	0.000468968
ENSMUSG00000044627	Swi5	-0.28279	7.97744	25.0528	9.26995e-06	0.000468968
ENSMUSG00000019978	Epb41l2	0.330279	6.9704	25.0245	9.3575e-06	0.00047173
ENSMUSG00000034457	Eda2r	0.45805	6.82929	25.8157	9.66819e-06	0.000485428
ENSMUSG00000060036	Rpl3	-0.251636	9.3886	24.917	9.69704e-06	0.000485428
ENSMUSG00000034892	Rps29	-0.291115	8.11591	24.9049	9.73598e-06	0.000485679
ENSMUSG00000018379	Srsf1	0.323578	7.25698	24.8705	9.84789e-06	0.000488963
ENSMUSG00000033207	Mamdc2	-0.281511	7.60744	24.8637	9.8701e-06	0.000488963
ENSMUSG00000071528	Atp5md	-0.277987	8.13613	24.8057	1.00622e-05	0.000496762
ENSMUSG00000035851	Ythdc1	0.433281	6.46499	24.771	1.0179e-05	0.000500801
ENSMUSG00000030516	Tjp1	0.294912	7.43546	24.5809	1.0845e-05	0.000531285
ENSMUSG00000030541	Idh2	0.315638	6.88178	24.5732	1.08729e-05	0.000531285
ENSMUSG00000036678	Aaas	-0.64415	5.43683	24.8522	1.09835e-05	0.000534866
ENSMUSG00000020723	Cacng4	1.11061	3.07628	24.4159	1.14595e-05	0.000556155
ENSMUSG00000022105	Rb1	0.240541	8.71853	24.3673	1.16475e-05	0.000563369
ENSMUSG00000059173	Pde1a	2.16201	2.0115	25.1336	1.17308e-05	0.000565486
ENSMUSG00000021033	Gstz1	-0.401231	6.87848	24.2142	1.23957e-05	0.000595532
ENSMUSG00000036427	Gpi1	0.526253	8.1953	30.443	1.2634e-05	0.000604954
ENSMUSG00000005371	Fbxo11	0.326558	7.08231	24.0106	1.31296e-05	0.000624858
ENSMUSG00000062981	Mrpl42	-0.279865	8.77071	24.009	1.3137e-05	0.000624858
ENSMUSG00000040918	Slc19a2	0.561158	5.2895	23.956	1.33736e-05	0.000634005
ENSMUSG00000041408	Wapl	0.326826	7.38446	23.9347	1.34699e-05	0.000636465
ENSMUSG00000040339	Fam102b	0.463192	6.14243	23.9099	1.35834e-05	0.000639716
ENSMUSG00000021242	Npc2	-0.241542	8.99151	23.885	1.36979e-05	0.000642992
ENSMUSG00000092274	Neat1	0.787275	3.51043	23.8558	1.38332e-05	0.000646593
ENSMUSG00000022122	Ednrb	0.261587	9.71575	23.9365	1.38649e-05	0.000646593
ENSMUSG00000057497	Fam136a	-0.356828	6.77273	23.8222	1.39914e-05	0.000650373
ENSMUSG00000034593	Myo5a	0.28477	7.23761	23.8007	1.40934e-05	0.000651399
ENSMUSG00000047213	Ythdf3	0.374124	7.16747	23.8492	1.41045e-05	0.000651399
ENSMUSG00000025290	Rps24	-0.280087	7.22853	23.7579	1.42988e-05	0.000658249
ENSMUSG00000055553	Kxd1	-0.354321	6.49067	23.7373	1.43987e-05	0.000660725
ENSMUSG00000026142	Rhbdd1	-0.492054	5.92539	23.666	1.47503e-05	0.000674694
ENSMUSG00000009418	Nav1	-0.316291	8.18617	23.589	1.51404e-05	0.000690333
ENSMUSG00000031714	Gab1	0.432403	6.10458	23.476	1.57318e-05	0.000715024
ENSMUSG00000058135	Gstm1	-0.558945	11.102	33.3989	1.59077e-05	0.000720022
ENSMUSG00000074505	Fat3	1.63423	1.52934	23.4369	1.59424e-05	0.000720022
ENSMUSG00000035551	Igfbpl1	3.04579	0.227742	23.374	1.62873e-05	0.000731476
ENSMUSG00000022425	Enpp2	-0.504709	5.57826	23.372	1.62982e-05	0.000731476
ENSMUSG00000076441	Ass1	-0.578698	5.40566	23.3956	1.64654e-05	0.000736673
ENSMUSG00000018548	Trim37	0.398085	6.2414	23.3192	1.6594e-05	0.000740113
ENSMUSG00000074909	Ranbp6	0.369243	6.95215	23.2922	1.67469e-05	0.000742901
ENSMUSG00000032606	Nicn1	-0.30576	7.05295	23.2899	1.67603e-05	0.000742901
ENSMUSG00000040151	Hs2st1	0.30185	7.10472	23.2596	1.6934e-05	0.000748285
ENSMUSG00000022685	Parn	-0.790079	5.84871	27.7655	1.70157e-05	0.000749581
ENSMUSG00000020863	Luc7l3	0.445558	9.6192	29.5706	1.71996e-05	0.000755357
ENSMUSG00000037416	Dmxl1	0.353798	6.72127	23.0662	1.80905e-05	0.000792053
ENSMUSG00000038080	Kdm1b	0.7852	4.24802	22.976	1.8657e-05	0.000814368
ENSMUSG00000065037	Rn7sk	-0.609464	4.82144	22.9508	1.88188e-05	0.000818931
ENSMUSG00000020817	Rabep1	0.333532	7.31941	22.9073	1.91018e-05	0.000828728
ENSMUSG00000010663	Fads1	-0.259432	8.27372	22.7946	1.98551e-05	0.000856489
ENSMUSG00000008822	Acyp1	-0.299061	7.56217	22.7937	1.98613e-05	0.000856489
ENSMUSG00000003970	Rpl8	-0.273871	8.21911	22.7503	2.01594e-05	0.000866733
ENSMUSG00000023020	Cox14	-0.369464	7.52346	23.2628	2.02806e-05	0.000867257
ENSMUSG00000035597	Prpf39	0.354247	7.19249	22.7311	2.02927e-05	0.000867257
ENSMUSG00000000804	Usp32	0.385276	6.31831	22.7122	2.0425e-05	0.000870311
ENSMUSG00000028149	Rap1gds1	0.279423	7.35999	22.6901	2.05811e-05	0.000874361
ENSMUSG00000052139	Babam2	-0.338626	6.98844	22.6155	2.11169e-05	0.000894467
ENSMUSG00000015668	Pdzd11	-0.282265	7.30185	22.5886	2.13136e-05	0.000900137
ENSMUSG00000063663	Brwd3	0.750984	4.54985	22.6993	2.13945e-05	0.000900896
ENSMUSG00000041268	Dmxl2	0.658591	4.68211	22.5247	2.17881e-05	0.000914781
ENSMUSG00000025982	Sf3b1	0.231453	9.17776	22.4681	2.22181e-05	0.000930106
ENSMUSG00000027469	Tpx2	-0.745905	5.44002	23.4009	2.26919e-05	0.000947173
ENSMUSG00000004558	Ndrg2	-0.34119	6.9661	22.3574	2.30847e-05	0.000960768
ENSMUSG00000025289	Prdx4	-0.302315	7.30399	22.3345	2.3268e-05	0.000965589
ENSMUSG00000006273	Atp6v1b2	0.312872	6.74337	22.2794	2.37161e-05	0.000981338
ENSMUSG00000025630	Hprt	0.308655	7.48671	22.2677	2.3813e-05	0.000982508
ENSMUSG00000027133	Nop10	-0.255944	7.64212	22.2575	2.38969e-05	0.00098314
ENSMUSG00000020263	Appl2	0.251798	7.86436	22.2119	2.42775e-05	0.000994594
ENSMUSG00000030255	Sspn	-0.467493	6.47231	22.7716	2.43143e-05	0.000994594
ENSMUSG00000021893	Capn7	0.441741	5.94553	22.199	2.43864e-05	0.0009947
ENSMUSG00000042541	Sem1	-0.26228	8.15533	22.1471	2.48299e-05	0.00100991
ENSMUSG00000040021	Lats1	0.361202	6.82353	22.0573	2.56166e-05	0.00103896
ENSMUSG00000073684	Faap20	-0.555967	5.16569	22.006	2.60779e-05	0.0010526
ENSMUSG00000059820	Nkapd1	0.494572	5.25695	22.0036	2.60998e-05	0.0010526
ENSMUSG00000025980	Hspd1	-0.320465	7.11538	21.9675	2.64303e-05	0.00106293
ENSMUSG00000039270	Megf9	0.346782	7.20867	21.9573	2.6524e-05	0.00106371
ENSMUSG00000000120	Ngfr	-0.627816	6.49155	22.7153	2.70222e-05	0.00108066
ENSMUSG00000020462	Cfap36	0.347864	6.66055	21.8891	2.71621e-05	0.0010807
ENSMUSG00000037206	Islr	-0.918147	3.51281	21.8878	2.71741e-05	0.0010807
ENSMUSG00000027007	Itprid2	0.297264	7.39325	21.8536	2.75001e-05	0.00109063
ENSMUSG00000031314	Taf1	0.447062	6.30195	21.8291	2.77369e-05	0.00109699
ENSMUSG00000024866	Acy3	-0.937512	3.6183	21.7767	2.82488e-05	0.00111373
ENSMUSG00000047414	Flrt2	-0.801263	3.99023	21.768	2.8335e-05	0.00111373
ENSMUSG00000073616	Cops9	-0.254168	8.32186	21.7621	2.83935e-05	0.00111373
ENSMUSG00000021250	Fos	0.575282	4.94943	21.7249	2.87649e-05	0.00112521
ENSMUSG00000013698	Pea15a	-0.229735	11.0228	22.0739	2.90474e-05	0.00113317
ENSMUSG00000032570	Atp2c1	0.284656	7.58282	21.6467	2.95621e-05	0.00114789
ENSMUSG00000024854	Pold4	-0.464784	7.79427	21.6445	2.95852e-05	0.00114789
ENSMUSG00000071657	Bscl2	-0.787697	4.02186	21.6213	2.98264e-05	0.00115412
ENSMUSG00000004056	Akt2	-0.597137	4.6798	21.6129	2.99142e-05	0.0011544
ENSMUSG00000053730	Tmem39b	1.71177	1.82264	21.593	3.01239e-05	0.0011575
ENSMUSG00000023951	Vegfa	0.439777	6.2733	21.585	3.02089e-05	0.0011575
ENSMUSG00000059734	Ndufs8	-0.251362	8.04636	21.5823	3.02372e-05	0.0011575
ENSMUSG00000057534	Elobl	2.71082	1.24465	21.5112	3.1e-05	0.00118354
ENSMUSG00000035805	Mlc1	-0.214676	8.69339	21.3761	3.25069e-05	0.00123509
ENSMUSG00000026709	Dars2	-0.52064	5.15477	21.3725	3.25482e-05	0.00123509
ENSMUSG00000072964	Bhlhb9	0.360256	6.7197	21.3672	3.26091e-05	0.00123509
ENSMUSG00000013622	Atraid	-0.39549	7.79669	23.2995	3.29398e-05	0.00124432
ENSMUSG00000024270	Slc39a6	0.359653	6.34345	21.3113	3.32565e-05	0.00125298
ENSMUSG00000019791	Hint3	-0.702288	3.89584	21.2776	3.36544e-05	0.00126465
ENSMUSG00000067873	Htatsf1	0.315974	6.62685	21.2482	3.40046e-05	0.00127446
ENSMUSG00000020719	Ddx5	0.209479	9.36292	21.1948	3.46505e-05	0.00129528
ENSMUSG00000028330	Ncbp1	0.498569	5.36917	21.1423	3.52988e-05	0.00131608
ENSMUSG00000028496	Mllt3	0.539697	5.0923	21.134	3.54022e-05	0.0013165
ENSMUSG00000072568	Lratd2	-0.317459	6.90893	21.1101	3.57033e-05	0.00132321
ENSMUSG00000031431	Tsc22d3	-0.452936	6.36086	21.6885	3.57674e-05	0.00132321
ENSMUSG00000021094	Dhrs7	-0.240471	8.25649	21.0746	3.61541e-05	0.00133407
ENSMUSG00000013663	Pten	0.262371	8.37438	21.0648	3.62786e-05	0.00133522
ENSMUSG00000028015	Ctso	-0.251921	7.63625	20.9442	3.78607e-05	0.00138987
ENSMUSG00000018677	Slc25a39	-0.389307	5.94051	20.8846	3.86692e-05	0.00141593
ENSMUSG00000024378	Stard4	0.54653	5.68128	20.8339	3.93714e-05	0.00143796
ENSMUSG00000020859	Spag9	0.265198	8.35375	20.7386	4.07266e-05	0.00148367
ENSMUSG00000021917	Spcs1	-0.217284	8.91288	20.7059	4.12031e-05	0.00149722
ENSMUSG00000024909	Efemp2	-0.412774	5.89106	20.6206	4.24747e-05	0.00153628
ENSMUSG00000064202	4430402I18Rik	-1.2667	2.83524	21.199	4.24928e-05	0.00153628
ENSMUSG00000033760	Rbm4b	0.383867	5.89742	20.5966	4.28388e-05	0.00154489
ENSMUSG00000063931	Pepd	-0.435996	6.21311	20.5836	4.30376e-05	0.00154816
ENSMUSG00000063787	Chchd1	-0.258126	7.4941	20.5515	4.3534e-05	0.00155889
ENSMUSG00000025781	Atp5c1	-0.210841	9.45533	20.5502	4.35536e-05	0.00155889
ENSMUSG00000035048	Anapc13	-0.369682	6.33678	20.5203	4.4021e-05	0.00157123
ENSMUSG00000022679	Mpv17l	-0.590164	4.99807	20.5141	4.41177e-05	0.00157123
ENSMUSG00000034438	Gbp8	-0.952496	3.1293	20.4717	4.47904e-05	0.00159123
ENSMUSG00000022758	P2rx6	-1.14078	2.4403	20.4537	4.50804e-05	0.00159756
ENSMUSG00000029782	Tmem209	-0.36757	6.61075	20.4394	4.53115e-05	0.00160141
ENSMUSG00000026433	Rab29	-0.552028	5.11168	20.4331	4.54127e-05	0.00160141
ENSMUSG00000061315	Naca	-0.233547	8.08188	20.4196	4.5633e-05	0.00160372
ENSMUSG00000040048	Ndufb10	-0.215476	8.3511	20.4154	4.57021e-05	0.00160372
ENSMUSG00000033715	Akr1c14	-4.03881	-0.107143	20.6755	4.66404e-05	0.00163264
ENSMUSG00000033721	Vav3	0.309433	6.73322	20.3373	4.69963e-05	0.00164109
ENSMUSG00000058402	Zfp420	0.552679	4.99176	20.2619	4.82826e-05	0.00168044
ENSMUSG00000014294	Ndufa2	-0.232262	9.13598	20.2576	4.83579e-05	0.00168044
ENSMUSG00000024422	Dhx16	0.857829	3.08984	20.2031	4.93115e-05	0.00170943
ENSMUSG00000007777	0610009B22Rik	-0.265749	7.39873	20.1847	4.96393e-05	0.00171663
ENSMUSG00000020264	Slc36a2	-0.923448	3.48403	20.1763	5.04096e-05	0.00173252
ENSMUSG00000041762	Gpr155	0.805654	4.04105	20.141	5.04248e-05	0.00173252
ENSMUSG00000040564	Apoc1	-0.763842	3.36405	20.1389	5.04616e-05	0.00173252
ENSMUSG00000029657	Hsph1	0.295715	7.03511	20.1193	5.08184e-05	0.00174059
ENSMUSG00000028248	Pnisr	0.251706	8.90905	20.0469	5.21601e-05	0.00178228
ENSMUSG00000024187	Fam234a	-0.469591	5.3472	19.974	5.35461e-05	0.00182529
ENSMUSG00000047141	Zfp654	0.461285	5.55611	19.9383	5.424e-05	0.00184455
ENSMUSG00000052605	Isoc2b	-0.570237	4.70039	19.9181	5.46375e-05	0.00185162
ENSMUSG00000032218	Ccnb2	-1.04265	2.79624	19.9146	5.47065e-05	0.00185162
ENSMUSG00000023942	Slc29a1	-0.894288	6.63195	26.0651	5.6338e-05	0.00190234
ENSMUSG00000020423	Btg2	0.452414	5.73121	19.8048	5.69173e-05	0.00191738
ENSMUSG00000033420	Antxr1	0.349542	6.19907	19.7973	5.70715e-05	0.00191806
ENSMUSG00000027620	Rbm39	0.235727	9.5033	19.7622	5.78027e-05	0.00193808
ENSMUSG00000037525	Bcdin3d	-1.22689	2.66728	19.6148	6.09694e-05	0.00203948
ENSMUSG00000079083	Jrkl	0.521879	5.17335	19.607	6.11417e-05	0.00204048
ENSMUSG00000030225	Dera	-0.602597	4.5739	19.5317	6.28356e-05	0.00209126
ENSMUSG00000042429	Adora1	-0.335707	6.19307	19.5265	6.29554e-05	0.00209126
ENSMUSG00000021520	Uqcrb	-0.228699	8.23608	19.4756	6.41305e-05	0.00212536
ENSMUSG00000024039	Cbs	-0.84596	7.31982	26.1678	6.45645e-05	0.0021348
ENSMUSG00000098318	Lockd	-0.68903	4.11626	19.4433	6.4887e-05	0.00214052
ENSMUSG00000029777	Gars	0.444173	5.5894	19.4221	6.53901e-05	0.00215216
ENSMUSG00000019916	P4ha1	0.3312	7.4253	19.4105	6.7087e-05	0.00220295
ENSMUSG00000028621	Cyb5rl	-0.681048	4.2639	19.3363	6.74646e-05	0.00221028
ENSMUSG00000035847	Ids	0.381187	5.87321	19.265	6.92423e-05	0.00226334
ENSMUSG00000050711	Scg2	-0.529634	6.61579	19.2949	6.94377e-05	0.00226456
ENSMUSG00000021629	Slc30a5	0.382081	5.98335	19.2218	7.03426e-05	0.00228885
ENSMUSG00000038943	Prc1	-0.506481	6.12185	19.2023	7.1514e-05	0.00232169
ENSMUSG00000042742	Bmt2	0.359583	6.48837	19.1671	7.17629e-05	0.0023245
ENSMUSG00000041849	Card6	-2.02701	1.2918	19.1548	7.20857e-05	0.00232969
ENSMUSG00000022756	Slc7a4	-2.01619	1.99733	21.0744	7.29435e-05	0.0023521
ENSMUSG00000071856	Mcc	-0.388907	6.28091	19.11	7.32749e-05	0.00235747
ENSMUSG00000028869	Gnl2	0.426307	6.33785	19.211	7.34795e-05	0.00235876
ENSMUSG00000037852	Cpe	0.178335	10.3391	19.0721	7.43007e-05	0.00237118
ENSMUSG00000063406	Tmed5	0.347659	7.13055	19.1275	7.43489e-05	0.00237118
ENSMUSG00000035992	Fnip1	0.290737	6.73845	19.0698	7.43632e-05	0.00237118
ENSMUSG00000032212	Sltm	0.401287	6.21656	19.0298	7.54585e-05	0.00240075
ENSMUSG00000025538	Sumf2	-0.696249	4.75889	19.2144	7.87526e-05	0.0025
ENSMUSG00000097616	1110019D14Rik	-0.665319	3.86068	18.8999	7.91424e-05	0.00250682
ENSMUSG00000030759	Far1	0.299272	7.59025	18.8791	7.97482e-05	0.00252043
ENSMUSG00000045767	B230219D22Rik	0.30491	6.84792	18.8677	8.00841e-05	0.00252547
ENSMUSG00000037706	Cd81	0.192478	11.3236	18.858	8.03719e-05	0.00252898
ENSMUSG00000035305	Ror1	1.47665	1.98295	18.8999	8.0786e-05	0.00253643
ENSMUSG00000019579	Mydgf	-0.402813	6.03117	18.8366	8.10031e-05	0.0025366
ENSMUSG00000035212	Leprot	-0.261622	7.38769	18.829	8.12302e-05	0.0025366
ENSMUSG00000024287	Thoc1	0.259664	7.62849	18.8259	8.13227e-05	0.0025366
ENSMUSG00000081534	Slc48a1	-0.395908	5.49248	18.779	8.27402e-05	0.0025752
ENSMUSG00000019775	Rgs17	0.360018	6.28203	18.7675	8.30889e-05	0.00258044
ENSMUSG00000017776	Crk	0.28287	7.2269	18.7562	8.3435e-05	0.00258558
ENSMUSG00000022890	Atp5j	-0.232738	9.14557	18.738	8.39978e-05	0.0025974
ENSMUSG00000038095	Sbno1	0.260841	7.42469	18.7073	8.49538e-05	0.00261141
ENSMUSG00000021024	Psma6	-0.21148	9.08303	18.7014	8.51363e-05	0.00261141
ENSMUSG00000036902	Neto2	0.299143	7.95719	18.8243	8.52048e-05	0.00261141
ENSMUSG00000017009	Sdc4	-0.243311	8.29348	18.6973	8.52649e-05	0.00261141
ENSMUSG00000004035	Gstm7	-0.396376	6.11749	18.6886	8.55399e-05	0.00261141
ENSMUSG00000036777	Anln	-0.673506	3.94089	18.688	8.55588e-05	0.00261141
ENSMUSG00000022136	Dnajc3	0.252195	7.12837	18.682	8.57472e-05	0.00261141
ENSMUSG00000031229	Atrx	0.224888	8.57682	18.6769	8.59102e-05	0.00261141
ENSMUSG00000024592	C330018D20Rik	-0.373374	6.45812	18.6559	8.65761e-05	0.00262608
ENSMUSG00000029221	Slc30a9	0.313869	7.05945	18.6321	8.73404e-05	0.00264366
ENSMUSG00000041801	Phlda3	0.425124	6.1952	18.6712	8.78448e-05	0.00265332
ENSMUSG00000052539	Magi3	0.348633	6.38748	18.6018	8.8325e-05	0.00266221
ENSMUSG00000028873	Cdca8	-0.905137	3.36404	18.5783	8.90935e-05	0.00267362
ENSMUSG00000018433	Nol11	0.417759	6.29499	18.6091	8.92401e-05	0.00267362
ENSMUSG00000044976	Wdr72	0.689313	4.39989	18.5731	8.92637e-05	0.00267362
ENSMUSG00000022770	Dlg1	0.24596	7.51878	18.5206	9.10128e-05	0.00272031
ENSMUSG00000003429	Rps11	-0.216423	8.35273	18.4694	9.27529e-05	0.00276655
ENSMUSG00000028295	Smim8	-0.333901	6.57316	18.4449	9.35992e-05	0.00278599
ENSMUSG00000004936	Map2k1	0.282462	7.19786	18.4355	9.39266e-05	0.00278993
ENSMUSG00000021714	Cenpk	-0.671539	4.57691	18.4192	9.44927e-05	0.00280094
ENSMUSG00000037369	Kdm6a	0.394014	5.9186	18.3846	9.57136e-05	0.00283126
ENSMUSG00000028328	Tmod1	1.23752	2.6443	18.4085	9.60913e-05	0.00283658
ENSMUSG00000036158	Prickle1	-1.15846	2.22152	18.324	9.78894e-05	0.00288371
ENSMUSG00000036775	Decr2	-0.447975	5.65033	18.3031	9.86515e-05	0.00290019
ENSMUSG00000021619	Atg10	-0.391515	5.67709	18.2786	9.95518e-05	0.00292066
ENSMUSG00000028086	Fbxw7	0.39516	6.46304	18.3049	9.9846e-05	0.0029233
ENSMUSG00000032020	Ubash3b	-0.519317	5.03475	18.2623	0.000100156	0.00292428
ENSMUSG00000051451	Crebzf	0.408742	5.60685	18.2588	0.000100288	0.00292428
ENSMUSG00000017756	Slc12a7	-1.29959	2.2267	18.2372	0.000101095	0.00294183
ENSMUSG00000062683	Atp5g2	-0.531107	4.65913	18.2131	0.000102005	0.00295614
ENSMUSG00000031320	Rps4x	-0.201212	8.48716	18.209	0.000102161	0.00295614
ENSMUSG00000031756	Cenpn	-1.25375	2.99712	18.2078	0.000102206	0.00295614
ENSMUSG00000036676	Tmtc3	0.303411	6.89837	18.2021	0.000102425	0.0029565
ENSMUSG00000007682	Dio2	-0.323583	7.92531	18.8949	0.000103028	0.00296791
ENSMUSG00000045128	Rpl18a	-0.223455	8.6139	18.1547	0.000104246	0.00299697
ENSMUSG00000027882	Stxbp3	0.30857	6.51653	18.1367	0.000104948	0.0030111
ENSMUSG00000079641	Rpl39	-0.350881	6.32091	18.0962	0.000106544	0.00305078
ENSMUSG00000055531	Cpsf6	0.251639	7.62502	18.0606	0.000107967	0.00308535
ENSMUSG00000041841	Rpl37	-0.246583	7.8497	18.0349	0.000109005	0.00310882
ENSMUSG00000025907	Rb1cc1	0.282798	7.16209	17.9674	0.000111788	0.00318184
ENSMUSG00000038628	Polr3k	0.273652	7.78933	17.9516	0.000112447	0.00319315
ENSMUSG00000026305	Lrrfip1	0.51336	5.49074	17.9448	0.000112734	0.00319315
ENSMUSG00000030934	Oat	0.187351	10.1355	17.9419	0.000112854	0.00319315
ENSMUSG00000039375	Wdr17	0.977192	2.84239	17.9265	0.000113508	0.0032053
ENSMUSG00000026565	Pou2f1	0.607427	4.34031	17.9031	0.000114507	0.00322715
ENSMUSG00000020151	Ptprr	2.59692	0.317145	17.8941	0.00011489	0.00323158
ENSMUSG00000034994	Eef2	-0.292139	8.53023	18.5428	0.000115553	0.00323883
ENSMUSG00000054920	Klhl5	0.303239	7.00211	17.8777	0.0001156	0.00323883
ENSMUSG00000029169	Dhx15	0.30997	6.77131	17.851	0.000116759	0.00326252
ENSMUSG00000025511	Tspan4	-0.310363	7.11843	17.8478	0.000116901	0.00326252
ENSMUSG00000028249	Sdcbp	0.144709	12.097	17.8284	0.000117752	0.00327989
ENSMUSG00000028518	Prkaa2	-0.463816	5.41743	17.8188	0.000118174	0.00328524
ENSMUSG00000061755	Bod1l	0.316751	6.66396	17.7947	0.000119249	0.0033087
ENSMUSG00000042249	Grk3	0.505379	5.23242	17.7579	0.000120905	0.00334705
ENSMUSG00000023307	Marchf5	0.429733	5.35129	17.7536	0.000121099	0.00334705
ENSMUSG00000022707	Gbe1	0.403401	5.85537	17.7409	0.000121677	0.00335015
ENSMUSG00000053675	Tgm5	-1.30843	2.36662	17.7355	0.000121923	0.00335015
ENSMUSG00000020305	Asb3	0.346916	6.17478	17.7348	0.000121953	0.00335015
ENSMUSG00000025794	Rpl14	-0.291631	7.82404	17.7806	0.000122147	0.00335015
ENSMUSG00000067274	Rplp0	-0.269449	7.99001	17.7119	0.000123006	0.00336277
ENSMUSG00000056145	AI504432	1.79157	1.05031	17.7087	0.000123156	0.00336277
ENSMUSG00000025104	Hdgfl3	0.502496	4.96143	17.7053	0.000123312	0.00336277
ENSMUSG00000027200	Sema6d	0.2859	7.32172	17.6823	0.00012438	0.00338545
ENSMUSG00000031626	Sorbs2	0.204201	8.44197	17.6743	0.000124758	0.0033893
ENSMUSG00000050953	Gja1	-0.359951	7.07219	18.3179	0.000126	0.00341656
ENSMUSG00000053289	Ddx10	0.554581	4.67649	17.6325	0.000126732	0.00342991
ENSMUSG00000030532	Hddc3	-0.526757	4.73803	17.6188	0.000127386	0.0034411
ENSMUSG00000015755	Tab2	0.181639	8.75845	17.5889	0.000128825	0.00347342
ENSMUSG00000020610	Amz2	-0.379503	5.87395	17.5589	0.000130289	0.00350629
ENSMUSG00000049658	Bdp1	0.574936	5.09347	17.6471	0.000130661	0.00350971
ENSMUSG00000024038	Ndufv3	-0.252474	8.28819	17.5295	0.000131737	0.003532
ENSMUSG00000047407	Tgif1	-0.412664	5.10936	17.4883	0.000133798	0.00358054
ENSMUSG00000085208	Brip1os	-0.494349	4.79141	17.4822	0.000134108	0.00358214
ENSMUSG00000055980	Irs1	-0.881359	3.25858	17.4636	0.000135048	0.00360052
ENSMUSG00000071547	Nt5dc2	0.856192	3.21358	17.4268	0.000136938	0.00364413
ENSMUSG00000039254	Pomt1	-1.25128	2.39614	17.4036	0.000138142	0.00366201
ENSMUSG00000031762	Mt2	-0.208757	8.66869	17.4025	0.0001382	0.00366201
ENSMUSG00000017686	Rhot1	0.392537	6.00239	17.3991	0.000138377	0.00366201
ENSMUSG00000036790	Slitrk2	0.361387	6.6334	17.3709	0.000139856	0.00368473
ENSMUSG00000073155	1810058I24Rik	-0.216865	8.21641	17.3661	0.00014011	0.00368473
ENSMUSG00000020694	Tlk2	0.398907	5.70234	17.3642	0.000140211	0.00368473
ENSMUSG00000032224	Fam81a	1.15848	2.21582	17.3632	0.000140265	0.00368473
ENSMUSG00000028076	Cd1d1	-0.443793	5.11416	17.3448	0.000141241	0.00370356
ENSMUSG00000017485	Top2b	0.273748	7.52972	17.3331	0.000141871	0.00371328
ENSMUSG00000026880	Stom	0.35483	6.082	17.3209	0.000142527	0.00371923
ENSMUSG00000070737	Tmem35b	-0.357214	6.00318	17.3192	0.000142618	0.00371923
ENSMUSG00000027762	Sucnr1	4.35515	0.570202	17.3606	0.000142964	0.00372147
ENSMUSG00000039745	Htatip2	-0.87064	2.77832	17.2805	0.000144717	0.00376028
ENSMUSG00000014767	Tbp	0.442411	6.25911	17.6976	0.000146649	0.00380358
ENSMUSG00000021870	Slmap	0.256357	7.31312	17.2395	0.000146979	0.00380525
ENSMUSG00000002732	Fkbp7	-0.482464	5.2476	17.2263	0.000147718	0.00381747
ENSMUSG00000044894	Uqcrq	-0.208929	9.46121	17.2101	0.000148629	0.0038341
ENSMUSG00000023092	Fhl1	0.253182	8.58973	17.2731	0.000149237	0.00384286
ENSMUSG00000078486	Perm1	-5.42954	-0.750104	17.421	0.000149818	0.00385088
ENSMUSG00000069835	Sat2	-0.443107	5.28509	17.1605	0.000151448	0.0038858
ENSMUSG00000027642	Rpn2	-0.313737	8.40012	18.1348	0.000153833	0.00393865
ENSMUSG00000019841	Rev3l	0.298584	7.35209	17.1155	0.000154058	0.00393865
ENSMUSG00000034940	Synrg	0.554931	4.27392	17.0756	0.000156405	0.00399154
ENSMUSG00000005949	Ctns	-0.598952	4.23119	17.0673	0.000156899	0.00399701
ENSMUSG00000024998	Plce1	0.294821	7.13501	17.0609	0.000157284	0.00399903
ENSMUSG00000030275	Etnk1	0.224344	8.06609	17.0567	0.000157537	0.00399903
ENSMUSG00000023036	Pcdhgc4	-0.318094	7.49174	17.364	0.00015816	0.00400774
ENSMUSG00000034648	Lrrn1	0.662292	4.3013	17.0865	0.000158537	0.0040102
ENSMUSG00000025220	Oga	0.247979	7.3156	17.035	0.000158836	0.00401067
ENSMUSG00000042349	Ikbke	-1.17608	2.07591	16.9994	0.000161003	0.00405823
ENSMUSG00000053119	Chmp3	-0.235217	7.42191	16.9889	0.000161645	0.00406726
ENSMUSG00000028212	Ccne2	0.594484	5.36729	16.9594	0.000163473	0.00410605
ENSMUSG00000028972	Car6	-1.28303	2.37808	16.9277	0.000165454	0.00413517
ENSMUSG00000031158	Timm17b	-0.445007	5.17918	16.9252	0.000165616	0.00413517
ENSMUSG00000026718	Stam	0.332163	6.08125	16.9245	0.000165658	0.00413517
ENSMUSG00000072501	Phf20l1	0.282938	7.82948	16.9683	0.000165788	0.00413517
ENSMUSG00000000902	Smarcb1	-0.358291	5.9923	16.892	0.00016772	0.00417607
ENSMUSG00000048960	Prex2	-0.237463	8.26703	16.8851	0.000168165	0.0041799
ENSMUSG00000034744	Nagk	-0.35593	5.69271	16.8718	0.00016902	0.00419278
ENSMUSG00000050332	Amer1	0.496213	4.79087	16.8679	0.000169269	0.00419278
ENSMUSG00000032330	Cox7a2	-0.197897	8.93044	16.8489	0.000170501	0.00421193
ENSMUSG00000030208	Emp1	0.917684	4.13905	17.3429	0.000170723	0.00421193
ENSMUSG00000025485	Ric8a	0.477085	4.5519	16.8424	0.000170925	0.00421193
ENSMUSG00000026768	Itga8	-1.97154	1.0364	16.8359	0.000171351	0.00421516
ENSMUSG00000024576	Csnk1a1	0.19682	8.05536	16.8114	0.000172957	0.00424118
ENSMUSG00000014503	Pkd2l2	0.733071	3.35229	16.8107	0.000173001	0.00424118
ENSMUSG00000063975	Slco1a5	-0.549475	4.65603	16.8005	0.000173678	0.00425052
ENSMUSG00000028247	Coq3	-0.535584	5.2931	16.7518	0.000176943	0.00432302
ENSMUSG00000004127	Trmt10a	-0.5867	4.9755	16.7796	0.000178101	0.00434391
ENSMUSG00000037922	Bank1	5.81302	-0.951084	17.2041	0.000178833	0.00435433
ENSMUSG00000049760	Micos13	-0.24213	7.64779	16.7009	0.000180416	0.0043847
ENSMUSG00000005803	Sqor	-0.71439	3.71204	16.6969	0.000180692	0.0043847
ENSMUSG00000028233	Tgs1	0.357676	6.29298	16.6836	0.000181612	0.00439956
ENSMUSG00000093674	Rpl41	-0.344893	9.03989	19.0361	0.000182627	0.00441667
ENSMUSG00000039047	Pigk	-0.265037	7.59042	16.6521	0.00018382	0.00443802
ENSMUSG00000026516	Nvl	0.44833	5.68686	16.6399	0.000184681	0.00444764
ENSMUSG00000031093	Dock11	0.497044	5.32135	16.6376	0.000184839	0.00444764
ENSMUSG00000091725	Gm8220	5.72147	-1.14433	17.7573	0.000187199	0.00449686
ENSMUSG00000023861	Mpc1	-0.25602	7.78641	16.5645	0.00019009	0.00455865
ENSMUSG00000029004	Kmt2e	0.303283	6.53335	16.5499	0.000191162	0.0045767
ENSMUSG00000032254	Kif23	-1.09607	3.13228	16.545	0.000191521	0.00457763
ENSMUSG00000029613	Eif2ak1	0.567516	4.29414	16.5224	0.000193186	0.00460975
ENSMUSG00000001948	Spa17	-0.567866	4.28659	16.503	0.000194632	0.00463651
ENSMUSG00000005802	Slc30a4	0.318695	6.98182	16.4787	0.000196455	0.00467217
ENSMUSG00000014177	Tvp23b	-0.273151	7.17813	16.4644	0.000197538	0.00468546
ENSMUSG00000030965	Abraxas2	-0.30747	6.81596	16.4627	0.000197668	0.00468546
ENSMUSG00000020132	Rab21	0.304893	6.50543	16.4568	0.000198114	0.00468826
ENSMUSG00000037933	Bicd2	0.425678	5.28992	16.4481	0.000198778	0.00469622
ENSMUSG00000064246	Chil1	-1.03928	2.17511	16.4409	0.000199329	0.00470147
ENSMUSG00000026991	Pkp4	0.313809	6.34048	16.3991	0.000202559	0.00476452
ENSMUSG00000061517	Sox21	0.466224	4.72904	16.3976	0.000202675	0.00476452
ENSMUSG00000024045	Akap8	0.422346	5.24843	16.3935	0.000203001	0.00476452
ENSMUSG00000032186	Tmod2	0.239676	8.46317	16.3813	0.000203955	0.00477908
ENSMUSG00000021180	Rps6ka5	0.240137	7.50622	16.3649	0.000205241	0.00479384
ENSMUSG00000034538	Zfp418	-1.31571	2.13011	16.384	0.000205254	0.00479384
ENSMUSG00000014075	Tctex1d2	-0.426016	5.25447	16.3272	0.000208244	0.00485575
ENSMUSG00000031400	G6pdx	-0.348881	6.75747	16.3658	0.000208595	0.00485603
ENSMUSG00000066595	Flvcr1	0.597257	4.7697	16.3065	0.000212776	0.00494532
ENSMUSG00000041570	Camsap2	0.289437	6.93087	16.2563	0.000214014	0.00496603
ENSMUSG00000031681	Smad1	0.284961	6.75265	16.2358	0.000215716	0.00499595
ENSMUSG00000040268	Plekha1	0.493768	4.98353	16.2284	0.00021633	0.00499595
ENSMUSG00000062762	Ei24	0.306316	6.47857	16.2282	0.00021635	0.00499595
ENSMUSG00000021981	Cab39l	-0.275232	6.93191	16.1746	0.00022087	0.00509209
ENSMUSG00000001569	Nom1	0.621194	4.08774	16.1482	0.000223139	0.00512797
ENSMUSG00000071866	Ppia	-0.197113	9.72007	16.1482	0.000223142	0.00512797
ENSMUSG00000006717	Acot13	-0.286917	7.0493	16.1351	0.000224274	0.00514572
ENSMUSG00000023075	Akirin1	0.451997	5.28161	16.1007	0.000227275	0.00520624
ENSMUSG00000018661	Cog1	0.970746	2.6536	16.0709	0.000229917	0.00525833
ENSMUSG00000026209	Dnpep	-0.245313	7.26102	16.0638	0.000230547	0.00526433
ENSMUSG00000025277	Abhd6	-0.316753	6.61951	15.9852	0.000237675	0.00541065
ENSMUSG00000001441	Npepps	0.23145	7.88048	15.9848	0.00023771	0.00541065
ENSMUSG00000042272	Sestd1	0.461443	5.2489	15.9706	0.000239021	0.00543184
ENSMUSG00000037110	Ralgapa2	0.695172	3.83017	15.9568	0.000240306	0.00545144
ENSMUSG00000027861	Casq2	0.453161	5.31104	15.9532	0.000240645	0.00545144
ENSMUSG00000022323	Rida	-0.188323	9.96522	15.9341	0.000242434	0.0054833
ENSMUSG00000031256	Cstf2	0.331161	6.53678	15.9296	0.00024286	0.00548427
ENSMUSG00000037725	Ckap2	0.320567	6.33605	15.9139	0.00024434	0.005509
ENSMUSG00000019986	Ahi1	0.264404	7.13505	15.8949	0.000246158	0.00554126
ENSMUSG00000023915	Tnfrsf21	-0.205598	8.14947	15.8792	0.00024766	0.00555869
ENSMUSG00000038127	Ccdc50	0.297075	7.31464	15.9195	0.000247709	0.00555869
ENSMUSG00000022052	Ppp2r2a	0.339703	6.19988	15.8704	0.000248506	0.00556787
ENSMUSG00000025757	Hspa4l	0.254135	7.01698	15.8383	0.000251626	0.00562872
ENSMUSG00000027365	Trpm7	0.266576	6.84339	15.8344	0.000252009	0.00562872
ENSMUSG00000030986	Dhx32	0.411069	5.46825	15.806	0.000254813	0.0056825
ENSMUSG00000036707	Cab39	0.231714	7.41277	15.7622	0.000259197	0.00577127
ENSMUSG00000086429	Gt(ROSA)26Sor	-0.25603	11.0765	17.559	0.000259642	0.00577219
ENSMUSG00000004151	Etv1	-0.388613	5.9994	15.7472	0.000260715	0.00578706
ENSMUSG00000031601	Cnot7	0.293482	6.41017	15.7252	0.000262958	0.00582782
ENSMUSG00000000384	Tbrg4	-1.28471	1.71936	15.7183	0.00026367	0.00583456
ENSMUSG00000024810	Il33	-0.478567	5.86564	15.9055	0.000270147	0.00596751
ENSMUSG00000005501	Usp40	-0.436918	5.29379	15.6526	0.000270512	0.00596751
ENSMUSG00000096472	Cdkn2d	-0.325494	6.58986	15.6448	0.00027134	0.00597657
ENSMUSG00000038650	Rnh1	-0.323792	6.68129	15.6327	0.000272625	0.00599565
ENSMUSG00000031467	Agpat5	0.299116	7.22224	15.6249	0.000274288	0.00602298
ENSMUSG00000048878	Hexim1	0.61529	4.14488	15.5871	0.000277517	0.00608455
ENSMUSG00000003464	Pex19	-0.339641	8.38327	17.2739	0.000280349	0.00613724
ENSMUSG00000025409	Mbd6	0.94497	2.54211	15.4929	0.000287934	0.00629366
ENSMUSG00000034473	Sec22a	-0.393573	5.741	15.4829	0.000289071	0.00630889
ENSMUSG00000027428	Rbbp9	-0.22191	7.34216	15.4761	0.000289837	0.00631597
ENSMUSG00000022940	Pigp	-0.33709	6.00207	15.4671	0.000290868	0.0063288
ENSMUSG00000026748	Plxdc2	1.35825	2.73622	16.5065	0.000293341	0.00636932
ENSMUSG00000006333	Rps9	-0.23595	8.58606	15.4681	0.000293619	0.00636932
ENSMUSG00000022974	Paxbp1	0.353078	6.38538	15.4252	0.000295682	0.00640436
ENSMUSG00000012483	Rpa3	-0.347029	6.53797	15.3996	0.00029866	0.00645057
ENSMUSG00000024251	Thada	1.08987	2.52256	15.3991	0.000298717	0.00645057
ENSMUSG00000070366	Plpp4	-0.617978	4.37885	15.3933	0.000299405	0.0064557
ENSMUSG00000020476	Dbnl	0.529524	4.47508	15.3888	0.000299932	0.00645733
ENSMUSG00000062604	Srpk2	0.240675	7.87455	15.3439	0.000305262	0.00656222
ENSMUSG00000038602	Slc35f1	-0.247851	7.44884	15.3345	0.000306399	0.00657678
ENSMUSG00000027395	Polr1b	1.02615	2.17697	15.3172	0.000308482	0.00661159
ENSMUSG00000042743	Sgtb	0.721876	3.90939	15.2868	0.000312189	0.00667559
ENSMUSG00000041685	Fcho2	0.244647	7.59461	15.2851	0.000312401	0.00667559
ENSMUSG00000033706	Smyd5	-0.947754	3.7601	16.0191	0.000315992	0.00674227
ENSMUSG00000027635	Dsn1	-0.487767	4.7182	15.245	0.000317364	0.00676147
ENSMUSG00000028998	Tomm7	-0.264207	7.13729	15.2235	0.000320061	0.0068088
ENSMUSG00000022677	Cep20	-0.205466	8.04195	15.207	0.000322146	0.00684297
ENSMUSG00000052688	Rab7b	-0.875969	2.82019	15.1978	0.000323316	0.00685765
ENSMUSG00000030428	Ttyh1	0.256294	6.53253	15.1683	0.000327103	0.00692772
ENSMUSG00000004631	Sgce	-0.238241	7.13671	15.1615	0.000327975	0.00693591
ENSMUSG00000030987	Stim1	-0.57426	4.17514	15.1566	0.000328616	0.00693923
ENSMUSG00000028577	Plaa	0.381962	6.01592	15.1375	0.000331092	0.00698121
ENSMUSG00000039456	Morc3	0.2946	6.33235	15.1288	0.000332233	0.00699497
ENSMUSG00000014353	Tmem87b	0.444709	5.27357	15.1127	0.000334357	0.00702085
ENSMUSG00000017188	Coa3	-0.208954	8.28198	15.112	0.000334443	0.00702085
ENSMUSG00000050677	Ccdc96	1.53099	1.50178	15.0872	0.000337737	0.00707963
ENSMUSG00000036781	Rps27l	-0.174614	8.86944	15.082	0.000338421	0.00708359
ENSMUSG00000041734	Kirrel	-0.63092	3.45283	15.0754	0.000339316	0.00708674
ENSMUSG00000052137	Rbm12b2	0.55639	4.39845	15.0735	0.000339562	0.00708674
ENSMUSG00000036875	Dna2	1.43898	2.14346	15.0687	0.000340209	0.00708991
ENSMUSG00000031198	Fundc2	-0.247106	7.30886	15.0517	0.000342505	0.00712739
ENSMUSG00000020183	Cpm	-1.24803	2.99222	16.1213	0.00034322	0.00713189
ENSMUSG00000058388	Phtf1	0.372603	5.70541	15.0015	0.000349365	0.00724374
ENSMUSG00000020982	Nemf	0.232894	7.38833	14.9997	0.000349614	0.00724374
ENSMUSG00000049076	Acap2	0.296803	7.07615	14.99	0.000350953	0.00725981
ENSMUSG00000040648	Ppip5k2	0.533876	4.58833	14.9868	0.000351404	0.00725981
ENSMUSG00000051989	Smim11	-0.300606	6.26743	14.9642	0.000354561	0.00731449
ENSMUSG00000061186	Sfmbt2	5.39295	-1.08871	15.132	0.000356157	0.00733683
ENSMUSG00000097589	Dleu2	0.694576	3.82148	14.9354	0.000358622	0.00737699
ENSMUSG00000035351	Nup37	-0.445376	4.9057	14.9223	0.000360488	0.00740475
ENSMUSG00000049517	Rps23	-0.259828	7.3179	14.9067	0.000362727	0.00744007
ENSMUSG00000044022	Pcdhb21	0.372763	5.41678	14.8948	0.000364443	0.00746457
ENSMUSG00000025997	Ikzf2	0.284392	7.21203	14.8885	0.000365353	0.00747251
ENSMUSG00000032067	Pts	-0.296089	6.32616	14.8821	0.000366276	0.00748069
ENSMUSG00000040084	Bub1b	-0.896373	3.16796	14.8766	0.000367074	0.00748633
ENSMUSG00000020265	Sumo3	-0.261073	7.03297	14.8629	0.000369081	0.00750282
ENSMUSG00000034931	Dhx8	0.685121	3.87951	14.8608	0.000369382	0.00750282
ENSMUSG00000041078	Grid1	2.15319	0.238343	14.8603	0.000369455	0.00750282
ENSMUSG00000068250	Amn1	-0.308621	6.43052	14.8473	0.000371367	0.00751806
ENSMUSG00000025791	Pgm1	0.264893	7.07133	14.8453	0.000371661	0.00751806
ENSMUSG00000033228	Scaf11	0.289695	7.05066	14.8445	0.000371781	0.00751806
ENSMUSG00000025421	Hdhd2	-0.190755	8.2816	14.8192	0.000375536	0.00758328
ENSMUSG00000018395	Kif3a	0.305558	6.36031	14.811	0.000376757	0.00759044
ENSMUSG00000030521	Mphosph10	0.349215	6.31512	14.8085	0.000377123	0.00759044
ENSMUSG00000040272	Accs	-0.882261	2.81868	14.8043	0.000377758	0.00759044
ENSMUSG00000024242	Map4k3	0.351272	5.9655	14.7974	0.000378793	0.00759044
ENSMUSG00000024976	Shoc2	-0.248356	7.84411	14.797	0.000378856	0.00759044
ENSMUSG00000030007	Cct7	-0.201967	8.94248	14.7953	0.00037911	0.00759044
ENSMUSG00000039835	Nhsl1	-0.355519	6.41943	14.7991	0.000379602	0.00759044
ENSMUSG00000026670	Uap1	0.443887	5.52498	14.7691	0.000383074	0.0076492
ENSMUSG00000034066	Farp2	1.28315	1.40128	14.7465	0.000386536	0.00770098
ENSMUSG00000063172	Hspb11	-0.290129	6.31477	14.7451	0.000386743	0.00770098
ENSMUSG00000040952	Rps19	-0.212596	8.08118	14.7206	0.000390535	0.00776568
ENSMUSG00000032397	Tipin	0.297264	6.46083	14.6782	0.000397179	0.00787155
ENSMUSG00000039219	Arid4b	0.291756	6.52579	14.6767	0.000397407	0.00787155
ENSMUSG00000022525	Plaat1	-4.28822	-0.302382	14.6761	0.000397509	0.00787155
ENSMUSG00000021577	Sdha	-0.192253	9.4896	14.6692	0.000398596	0.00788218
ENSMUSG00000032939	Nup93	-0.277901	6.92602	14.6545	0.000400935	0.0079175
ENSMUSG00000035237	Lcat	-0.314322	9.23596	16.4229	0.000402646	0.00792227
ENSMUSG00000013495	Tmem175	-0.443086	5.24283	14.6432	0.000402748	0.00792227
ENSMUSG00000024811	Tnks2	0.212635	8.31087	14.6426	0.000402846	0.00792227
ENSMUSG00000035311	Gnptab	-0.392443	5.50021	14.6392	0.00040339	0.00792227
ENSMUSG00000021177	Tdp1	-0.436186	5.56014	14.6253	0.000405629	0.00795532
ENSMUSG00000027805	Pfn2	-0.180825	8.37576	14.6154	0.000407234	0.00797006
ENSMUSG00000026878	Rab14	0.19785	8.37155	14.6138	0.000407494	0.00797006
ENSMUSG00000034868	Myl12b	-0.253856	7.60963	14.5744	0.000413941	0.00808513
ENSMUSG00000028158	Mttp	-0.456243	5.47061	14.571	0.000416641	0.00812677
ENSMUSG00000028532	Cachd1	0.356126	5.93655	14.493	0.000427621	0.0083296
ENSMUSG00000032604	Qars	-0.343129	5.85766	14.4679	0.000431939	0.00838958
ENSMUSG00000037071	Scd1	-0.171546	9.92197	14.4643	0.00043256	0.00838958
ENSMUSG00000032554	Trf	-0.727079	3.10049	14.4641	0.000432597	0.00838958
ENSMUSG00000094870	Zfp131	0.353518	5.9971	14.4615	0.000433045	0.00838958
ENSMUSG00000038683	Pak1ip1	0.2569	6.77623	14.4091	0.000442217	0.00855571
ENSMUSG00000038387	Rras	-0.534292	4.02684	14.3835	0.000446761	0.00863196
ENSMUSG00000053004	Hrh1	0.828692	2.81599	14.3691	0.000449356	0.0086704
ENSMUSG00000042901	Aida	0.369706	5.61184	14.3434	0.000454009	0.00872992
ENSMUSG00000039735	Fnbp1l	0.252711	6.73581	14.3303	0.000456401	0.00872992
ENSMUSG00000026356	Dars	-0.194574	8.31015	14.33	0.000456453	0.00872992
ENSMUSG00000061119	Prcp	-0.463166	5.58661	14.4823	0.000456479	0.00872992
ENSMUSG00000047146	Tet1	0.520902	4.88629	14.3264	0.000457108	0.00872992
ENSMUSG00000022031	Elp3	-0.431303	6.11174	14.7804	0.00045718	0.00872992
ENSMUSG00000054843	Atrnl1	0.453437	5.55573	14.3578	0.000457529	0.00872992
ENSMUSG00000030335	Mrpl51	-0.247447	7.11744	14.3222	0.00045787	0.00872992
ENSMUSG00000038776	Ephx1	-0.207618	10.2352	14.6298	0.000457929	0.00872992
ENSMUSG00000074754	Smim26	-0.54615	4.1322	14.3086	0.00046038	0.00876497
ENSMUSG00000022676	Snai2	-2.10441	1.12934	14.3347	0.000461777	0.00877989
ENSMUSG00000034135	Sik3	0.332684	5.93008	14.278	0.000466076	0.00884544
ENSMUSG00000001942	Siae	-0.418422	5.29337	14.2759	0.00046646	0.00884544
ENSMUSG00000001211	Agpat3	-0.308722	6.53939	14.2474	0.000471826	0.00893536
ENSMUSG00000034906	Ncaph	-0.661843	4.29557	14.1924	0.000482365	0.0091135
ENSMUSG00000059811	Atl2	0.348732	5.88774	14.1917	0.000482506	0.0091135
ENSMUSG00000017778	Cox7c	-0.182298	8.72975	14.1819	0.000484418	0.00913756
ENSMUSG00000021606	Ndufs6	-0.294001	6.88648	14.1756	0.000485647	0.0091487
ENSMUSG00000041773	Enc1	0.810915	2.91428	14.1697	0.000486803	0.00915842
ENSMUSG00000028483	Snapc3	0.331999	5.60729	14.1058	0.000499485	0.00938469
ENSMUSG00000022404	Slc25a17	-0.18655	8.57571	14.0936	0.000501938	0.0094184
ENSMUSG00000033446	Lpar6	0.451003	5.43631	14.0728	0.00050616	0.00948519
ENSMUSG00000048612	Myof	-1.36269	1.86927	14.1189	0.000513357	0.00960749
ENSMUSG00000028016	Ints12	-0.425379	5.18517	14.0154	0.000518018	0.00968207
ENSMUSG00000045854	Lyrm2	-0.318387	5.77332	14.0042	0.000520373	0.00971339
ENSMUSG00000017291	Taok1	0.168724	8.98589	14.0005	0.000521152	0.00971454
ENSMUSG00000026641	Usf1	-0.621879	3.57252	13.9961	0.000522064	0.00971454
ENSMUSG00000066839	Ecsit	-0.561888	4.20115	13.9917	0.000522995	0.00971454
ENSMUSG00000007458	M6pr	-0.191983	8.13705	13.991	0.000523148	0.00971454
ENSMUSG00000009927	Rps25	-0.25651	7.25737	13.9688	0.000527852	0.00978919
ENSMUSG00000020994	Pnn	0.254548	6.88849	13.9612	0.000529477	0.00980663
ENSMUSG00000021884	Hacl1	-0.306174	6.27872	13.9541	0.000531002	0.00981174
ENSMUSG00000061559	Wdr61	0.178341	8.31517	13.9535	0.000531124	0.00981174
ENSMUSG00000029817	Tra2a	0.34086	5.6798	13.9469	0.00053254	0.00982522
ENSMUSG00000022340	Sybu	-0.370661	6.36403	14.1255	0.0005343	0.00983864
ENSMUSG00000058246	Gm10037	-5.37405	-0.806764	14.0945	0.000534641	0.00983864
ENSMUSG00000041954	Tnfrsf18	1.80056	1.34044	13.9279	0.000536644	0.00985216
ENSMUSG00000021112	Mpp5	0.221374	7.65666	13.9274	0.000536752	0.00985216
ENSMUSG00000045410	Akr1e1	-0.239632	7.69452	13.9238	0.000537536	0.00985391
ENSMUSG00000024526	Cidea	-0.85635	2.82433	13.9127	0.000539963	0.00987514
ENSMUSG00000020956	Dtd2	-0.461951	4.75713	13.9122	0.000540074	0.00987514
ENSMUSG00000019710	Mrpl24	-0.285623	6.37995	13.8937	0.000544123	0.0099365
ENSMUSG00000037649	H2-DMa	-0.544709	4.11285	13.877	0.000547823	0.00999132
ENSMUSG00000024349	Sting1	-0.646188	4.76492	13.8667	0.000550103	0.0100201
ENSMUSG00000028150	Rorc	-0.885342	2.48192	13.8636	0.000550801	0.0100201
ENSMUSG00000042549	Map2k3os	-0.95591	3.21037	13.8576	0.000552131	0.0100226
ENSMUSG00000045031	Cetn4	-0.516299	4.42016	13.8567	0.000552337	0.0100226
ENSMUSG00000000881	Dlg3	-0.854968	2.91936	13.8508	0.000553652	0.0100337
ENSMUSG00000069631	Strada	-0.568038	4.6372	13.8444	0.000555082	0.0100469
ENSMUSG00000029093	Sorcs2	-0.612034	4.37863	13.8387	0.00055638	0.0100577
ENSMUSG00000049281	Scn3b	1.00114	1.95747	13.8339	0.000557456	0.0100644
ENSMUSG00000000295	Hddc2	-0.32486	5.79294	13.8124	0.000562331	0.0101397
ENSMUSG00000032231	Anxa2	0.229149	9.17846	14.06	0.000565121	0.0101772
ENSMUSG00000060373	Hnrnpc	-0.189472	8.95028	13.792	0.000567006	0.0101955
ENSMUSG00000024875	Yif1a	-0.205146	7.37146	13.7896	0.000567562	0.0101955
ENSMUSG00000024959	Bad	-0.427477	5.15516	13.7847	0.000568677	0.0102027
ENSMUSG00000024844	Banf1	-0.287572	7.21288	13.7793	0.000569946	0.0102127
ENSMUSG00000021477	Ctsl	-0.209368	8.66818	13.7717	0.000571685	0.010231
ENSMUSG00000024537	Psmg2	-0.305781	6.14082	13.7545	0.000575697	0.0102899
ENSMUSG00000036586	Grifin	-3.77127	-0.145901	13.7482	0.000577167	0.010293
ENSMUSG00000025742	Prps2	0.280802	7.31134	13.7765	0.000577307	0.010293
ENSMUSG00000030304	Ergic2	0.202359	7.82581	13.7357	0.000580097	0.0103299
ENSMUSG00000052373	Mpp3	-1.95133	0.67628	13.7251	0.000582592	0.0103615
ENSMUSG00000041119	Pde9a	0.324519	6.11784	13.7057	0.000587203	0.0104305
ENSMUSG00000037287	Tbcel	0.38666	5.52109	13.698	0.000589042	0.0104502
ENSMUSG00000030946	Lhpp	-0.380937	5.46485	13.6831	0.000592617	0.0105006
ENSMUSG00000026664	Phyh	-0.665174	3.53969	13.6359	0.000604113	0.0106911
ENSMUSG00000049858	Suox	-0.38225	5.7735	13.5887	0.000615834	0.0108851
ENSMUSG00000030301	Ccdc91	-0.704619	3.64007	13.584	0.000616993	0.0108921
ENSMUSG00000039841	Zfp800	0.464848	4.87756	13.5774	0.000618671	0.0109078
ENSMUSG00000030604	Zfp626	-3.87788	-0.719451	13.5704	0.000620438	0.0109078
ENSMUSG00000021270	Hsp90aa1	0.165755	9.17643	13.5702	0.000620489	0.0109078
ENSMUSG00000024659	Anxa1	-0.861206	2.80651	13.5684	0.000620929	0.0109078
ENSMUSG00000002010	Idh3g	-0.208406	8.35666	13.5554	0.000624246	0.0109526
ENSMUSG00000063646	Jakmip1	1.85599	0.651578	13.5477	0.000626192	0.0109733
ENSMUSG00000069094	Pde7a	0.442748	4.95728	13.5333	0.000629894	0.0110168
ENSMUSG00000003363	Pld3	-0.46594	4.96198	13.532	0.000630215	0.0110168
ENSMUSG00000030917	Tmem159	-0.515257	4.62444	13.4963	0.000639462	0.0111649
ENSMUSG00000027577	Chrna4	-1.15245	2.16816	13.4852	0.000642364	0.0112019
ENSMUSG00000020102	Slc16a7	-5.14947	-0.507398	13.6252	0.000644403	0.0112237
ENSMUSG00000015013	Trappc2l	-0.272397	6.52124	13.4592	0.000649214	0.0112886
ENSMUSG00000029634	Rnf6	0.330882	6.42646	13.4574	0.000649703	0.0112886
ENSMUSG00000060802	B2m	-0.215716	8.59253	13.4545	0.00065343	0.0113396
ENSMUSG00000022241	Tars	0.372735	5.75436	13.4369	0.000655158	0.0113558
ENSMUSG00000073563	Csnk1g3	0.30419	6.28097	13.4299	0.00065704	0.0113747
ENSMUSG00000029202	Pds5a	0.473666	5.14112	13.4241	0.000658583	0.0113876
ENSMUSG00000021238	Aldh6a1	-0.207243	8.34173	13.3953	0.000666387	0.0115086
ENSMUSG00000035171	1110059E24Rik	-0.283062	7.13201	13.4034	0.000667187	0.0115086
ENSMUSG00000049420	Tmem200a	-0.461845	5.08113	13.3894	0.000668005	0.0115088
ENSMUSG00000025154	Arhgap19	-0.774454	3.49971	13.3847	0.000669282	0.011517
ENSMUSG00000046785	Epm2aip1	0.233782	7.52914	13.3805	0.000670445	0.0115231
ENSMUSG00000056962	Jmjd6	0.49917	4.88755	13.3674	0.000674039	0.011571
ENSMUSG00000025889	Snca	2.40076	0.842189	13.3597	0.00067615	0.0115933
ENSMUSG00000028081	Rps3a1	-0.230332	8.2246	13.3694	0.000678774	0.0116244
ENSMUSG00000020077	Srgn	-0.531435	3.91777	13.3445	0.000680375	0.0116379
ENSMUSG00000097326	A330048O09Rik	-1.05076	2.2379	13.3392	0.000681865	0.0116495
ENSMUSG00000017737	Mmp9	4.75082	0.444321	13.473	0.000684923	0.0116878
ENSMUSG00000021939	Ctsb	0.328584	13.0686	16.5298	0.000688336	0.011732
ENSMUSG00000046879	Irgm1	0.353313	6.20656	13.3053	0.000692558	0.01179
ENSMUSG00000052684	Jun	0.467686	4.67632	13.2872	0.000696529	0.0118435
ENSMUSG00000002428	Hltf	0.302218	6.43988	13.2707	0.000701271	0.0119044
ENSMUSG00000008668	Rps18	-0.222936	7.24282	13.2667	0.000702424	0.0119044
ENSMUSG00000032265	Tent5a	0.670961	4.503	13.6171	0.000702607	0.0119044
ENSMUSG00000031994	Adamts8	-1.44728	1.28153	13.2429	0.000709292	0.0119957
ENSMUSG00000061477	Rps7	-0.241414	7.50266	13.2416	0.000709668	0.0119957
ENSMUSG00000028062	Lamtor2	-0.47504	6.93076	15.2128	0.000710613	0.0119959
ENSMUSG00000031605	Klhl2	0.547324	4.50788	13.2358	0.00071136	0.0119959
ENSMUSG00000074579	Lekr1	-1.1032	2.33706	13.1992	0.000722144	0.0121635
ENSMUSG00000041180	Hectd2	0.836931	3.07541	13.1752	0.000729288	0.0122693
ENSMUSG00000024949	Sf1	0.451106	4.69498	13.1607	0.000733649	0.0123282
ENSMUSG00000028519	Dab1	-0.497419	3.94741	13.1564	0.000734951	0.0123356
ENSMUSG00000057766	Ankrd29	-0.214701	8.95893	13.1604	0.000742433	0.0124466
ENSMUSG00000022309	Angpt1	0.373943	5.95856	13.1153	0.000747457	0.0125162
ENSMUSG00000005873	Reep5	-0.253305	7.14753	13.1056	0.000750453	0.0125379
ENSMUSG00000046032	Snx12	-0.346565	5.70774	13.1054	0.000750504	0.0125379
ENSMUSG00000021936	Mapk8	0.394159	5.11238	13.0812	0.000758036	0.0126462
ENSMUSG00000033460	Armcx1	0.371499	5.36656	13.0779	0.000759054	0.0126462
ENSMUSG00000028273	Pdlim5	-0.200096	8.86773	13.076	0.00075964	0.0126462
ENSMUSG00000025747	Tyms	0.468885	5.03002	13.0561	0.000765897	0.0127356
ENSMUSG00000035967	Ints6l	0.376412	5.40569	13.044	0.000769719	0.0127698
ENSMUSG00000018669	Cdk5rap3	-0.318804	5.95136	13.044	0.00076974	0.0127698
ENSMUSG00000090150	Acad11	-0.40797	5.41943	13.0322	0.000773473	0.0128028
ENSMUSG00000025268	Maged2	-0.231785	7.5207	13.0321	0.000773513	0.0128028
ENSMUSG00000030374	Strn4	-0.800206	3.16125	13.0164	0.000778525	0.0128627
ENSMUSG00000028243	Ubxn2b	0.432312	4.99217	13.0152	0.00077893	0.0128627
ENSMUSG00000028639	Ybx1	0.24942	7.46703	13.0069	0.000781599	0.0128919
ENSMUSG00000038768	9130409I23Rik	-5.505	-0.869336	13.3042	0.000782692	0.0128946
ENSMUSG00000041084	Ostc	-0.209347	7.46883	13.0008	0.000783567	0.0128946
ENSMUSG00000024258	Polr2d	0.229601	7.57697	12.9979	0.000784492	0.012895
ENSMUSG00000031647	Mfap3l	0.266391	6.93602	12.966	0.000794882	0.0130508
ENSMUSG00000025102	3110040N11Rik	-0.473061	4.68443	12.949	0.000800483	0.0131277
ENSMUSG00000040562	Gstm2	-0.653529	3.11791	12.9374	0.000804327	0.0131757
ENSMUSG00000016319	Slc25a5	-0.131671	10.5559	12.9308	0.000806534	0.0131824
ENSMUSG00000046768	Rhoj	0.297108	5.91951	12.9306	0.00080658	0.0131824
ENSMUSG00000070520	Nsmce3	0.612112	3.61865	12.9189	0.000810491	0.0132312
ENSMUSG00000027952	Pmvk	-0.240504	7.41635	12.8972	0.000817776	0.0133331
ENSMUSG00000040028	Elavl1	0.272555	6.56061	12.8948	0.000818593	0.0133331
ENSMUSG00000022235	Cmbl	-0.579021	3.85697	12.8809	0.000823325	0.0133949
ENSMUSG00000034820	Cpsf7	0.420245	5.08436	12.8592	0.000830754	0.0135005
ENSMUSG00000040423	Rc3h1	0.33099	6.96824	13.2059	0.000842066	0.0136688
ENSMUSG00000020593	Lpin1	0.224716	7.42903	12.8214	0.00084384	0.013672
ENSMUSG00000031004	Mki67	-0.665225	4.90006	12.9419	0.000844173	0.013672
ENSMUSG00000011831	Evi5	0.165484	8.78076	12.8037	0.000850034	0.0137513
ENSMUSG00000064368	ND6	-0.132481	10.5964	12.7947	0.000853227	0.0137874
ENSMUSG00000026977	Marchf7	0.250219	6.91483	12.7724	0.00086115	0.0138923
ENSMUSG00000066613	Zfp932	0.40024	5.37256	12.7709	0.000861657	0.0138923
ENSMUSG00000010047	Hyal2	-0.631669	3.60796	12.7667	0.000863178	0.0139012
ENSMUSG00000026749	Nek6	0.214233	7.06901	12.7359	0.000874264	0.0140639
ENSMUSG00000032360	Hcrtr2	-5.42024	-1.1284	13.4274	0.000877201	0.0140953
ENSMUSG00000030316	Tamm41	0.651247	3.41359	12.7183	0.00088068	0.0141353
ENSMUSG00000037990	Sh3rf3	1.86045	0.777203	12.6884	0.000891673	0.0142957
ENSMUSG00000069237	Fam8a1	0.322434	6.04786	12.6838	0.000893367	0.0143069
ENSMUSG00000041881	Ndufa7	-0.271183	8.81381	13.5856	0.000897297	0.0143537
ENSMUSG00000030254	Rad18	-0.492777	4.65411	12.6324	0.000912669	0.0145833
ENSMUSG00000019055	Plod1	-0.448275	4.71869	12.6238	0.000915927	0.0146191
ENSMUSG00000029426	Scarb2	0.321226	5.52164	12.6046	0.000923277	0.01472
ENSMUSG00000022119	Rbm26	0.290423	6.96948	12.6127	0.000930369	0.0148061
ENSMUSG00000073676	Hspe1	-0.214522	7.32708	12.5852	0.000930743	0.0148061
ENSMUSG00000026874	Hc	1.08538	2.73801	12.8611	0.000939224	0.0149244
ENSMUSG00000029108	Pcdh7	-0.437572	5.27773	12.5334	0.000951028	0.0150952
ENSMUSG00000021130	Galnt16	0.704874	2.99028	12.518	0.000957144	0.0151754
ENSMUSG00000023873	1700010I14Rik	1.79698	0.848196	12.5138	0.000958852	0.0151857
ENSMUSG00000035845	Alg12	-0.897597	3.24233	12.5234	0.000965504	0.0152515
ENSMUSG00000039307	Hexdc	1.27415	1.35844	12.4932	0.000967095	0.0152515
ENSMUSG00000041040	Fam117b	0.346554	5.91358	12.493	0.000967184	0.0152515
ENSMUSG00000033671	Cep350	0.389389	5.29171	12.4899	0.000968425	0.0152515
ENSMUSG00000005483	Dnajb1	0.541573	4.22132	12.4891	0.000968761	0.0152515
ENSMUSG00000001630	Stk38l	0.239779	7.54302	12.4875	0.000969399	0.0152515
ENSMUSG00000020671	Rab10	0.192788	8.18406	12.4824	0.000971481	0.0152675
ENSMUSG00000040297	Suco	0.275861	6.93875	12.4769	0.000973704	0.0152857
ENSMUSG00000032010	Usp2	-0.419987	5.4859	12.4733	0.000975165	0.0152918
ENSMUSG00000021876	Rnase4	-2.31646	0.255136	12.5204	0.000978722	0.0153308
ENSMUSG00000093930	Hmgcs1	0.216031	10.2174	12.9681	0.000981878	0.0153429
ENSMUSG00000038418	Egr1	1.05256	2.33147	12.4694	0.000982564	0.0153429
ENSMUSG00000029014	Dnajc2	0.500021	4.53111	12.4548	0.000982711	0.0153429
ENSMUSG00000025932	Eya1	0.316657	6.08244	12.4515	0.000984073	0.0153475
ENSMUSG00000020330	Hmmr	-0.740541	3.98091	12.4373	0.000989912	0.0154139
ENSMUSG00000048578	Mlec	-0.310719	6.22694	12.4331	0.000991669	0.0154139
ENSMUSG00000086370	Ftx	0.681535	3.42912	12.4326	0.000991857	0.0154139
ENSMUSG00000041763	Tpp2	0.285345	6.615	12.4301	0.000992911	0.0154139
ENSMUSG00000024902	Mrpl11	-0.264532	6.46941	12.4281	0.000993717	0.0154139
ENSMUSG00000037353	Letmd1	-0.444119	5.50213	12.5708	0.000996384	0.0154386
ENSMUSG00000041974	Spidr	0.27772	6.19201	12.414	0.000999618	0.0154719
ENSMUSG00000075486	Commd6	-0.169328	8.44489	12.4036	0.00100397	0.0155225
ENSMUSG00000059108	Ifitm6	-1.01706	2.43667	12.3993	0.00101061	0.0155937
ENSMUSG00000030619	Eed	0.33118	6.04952	12.3874	0.00101075	0.0155937
ENSMUSG00000039474	Wfs1	0.442344	4.68476	12.3692	0.00101848	0.015696
ENSMUSG00000023967	Mrps18a	-0.226255	7.03634	12.3591	0.00102278	0.0157453
ENSMUSG00000042569	Dhrs7b	-0.356036	5.65062	12.3527	0.00102554	0.0157709
ENSMUSG00000033684	Qsox1	-0.727473	2.60299	12.3469	0.00102802	0.015792
ENSMUSG00000018425	Dhx40	0.273132	6.30935	12.3352	0.00103306	0.0158524
ENSMUSG00000018848	Rars	0.230593	7.02402	12.3206	0.00103941	0.0159239
ENSMUSG00000025759	Mfsd8	-0.314559	6.05211	12.3194	0.00103994	0.0159239
ENSMUSG00000033964	Zbtb41	0.290246	6.92106	12.3411	0.00104157	0.0159318
ENSMUSG00000004768	Rab23	0.411652	5.03268	12.312	0.00104318	0.0159394
ENSMUSG00000027091	Zc3h15	0.338685	5.69946	12.2961	0.00105013	0.0160285
ENSMUSG00000005354	Txn2	-0.246921	7.43356	12.288	0.00105368	0.0160655
ENSMUSG00000031715	Smarca5	0.248626	7.06067	12.273	0.00106032	0.0161496
ENSMUSG00000015714	Cers2	-0.278776	7.31833	12.3755	0.00107303	0.016316
ENSMUSG00000025465	Echs1	-0.279159	7.71261	12.6902	0.00107442	0.016316
ENSMUSG00000034163	Zfc3h1	0.283243	6.83173	12.241	0.00107467	0.016316
ENSMUSG00000024277	Mapre2	-0.336933	6.9658	12.8259	0.00107862	0.0163588
ENSMUSG00000028419	Chmp5	-0.163416	8.80428	12.2217	0.00108338	0.0164135
ENSMUSG00000028793	Rnf19b	0.653625	3.79088	12.2173	0.00108541	0.0164268
ENSMUSG00000039018	Mtg1	-0.474495	4.68246	12.2095	0.00108895	0.0164631
ENSMUSG00000066442	Mthfs	-0.448531	4.59626	12.2063	0.00109043	0.016468
ENSMUSG00000036611	Eepd1	0.733685	3.34511	12.1986	0.00109393	0.0164914
ENSMUSG00000058013	Septin11	0.185019	9.50972	12.1979	0.00109428	0.0164914
ENSMUSG00000002326	Gmpr2	-0.311779	5.75249	12.1849	0.00110025	0.0165473
ENSMUSG00000041797	Abca9	-0.713645	3.48847	12.1848	0.0011003	0.0165473
ENSMUSG00000028676	Srsf10	0.227721	7.50206	12.1654	0.00110929	0.016665
ENSMUSG00000029328	Hnrnpdl	0.279148	6.84364	12.1621	0.00111081	0.0166703
ENSMUSG00000046027	Stard5	0.491967	4.19588	12.1347	0.00112369	0.0168459
ENSMUSG00000037720	Tmem33	0.196606	7.46421	12.1206	0.00113037	0.0169284
ENSMUSG00000074785	Plxnc1	-0.522747	4.58257	12.1413	0.00113231	0.0169397
ENSMUSG00000028992	Nmnat1	-0.420817	4.85387	12.1025	0.00113901	0.0170166
ENSMUSG00000015083	C8g	-0.981239	2.28884	12.1008	0.00113983	0.0170166
ENSMUSG00000060780	Lrrtm1	1.22995	1.45672	12.0952	0.00114251	0.0170389
ENSMUSG00000071646	Mta2	-0.479451	4.1368	12.0885	0.00114572	0.0170689
ENSMUSG00000010067	Rassf1	0.903277	2.93284	12.0971	0.00115349	0.0171669
ENSMUSG00000038059	Smim3	-0.999004	2.35655	12.065	0.00115711	0.0172029
ENSMUSG00000018750	Zbtb4	-0.367527	5.46642	12.0347	0.00117201	0.0174063
ENSMUSG00000024120	Lrpprc	0.351233	5.75652	12.0287	0.00117494	0.0174317
ENSMUSG00000028133	Rwdd3	-0.621431	3.70718	12.0169	0.00118082	0.0175008
ENSMUSG00000060459	Kng2	-1.25951	1.54491	11.9935	0.00119249	0.0176555
ENSMUSG00000060402	Chst8	-1.27208	2.08836	11.9777	0.00120049	0.0177544
ENSMUSG00000033773	Rpap2	-0.327121	5.45963	11.9749	0.00120192	0.0177544
ENSMUSG00000019179	Mdh2	-0.156651	10.101	11.9719	0.00120344	0.0177544
ENSMUSG00000047786	Lix1	0.605024	4.47902	11.9705	0.00120413	0.0177544
ENSMUSG00000031879	Ciao2b	-0.404599	5.09405	11.9629	0.00120801	0.0177933
ENSMUSG00000027479	Mapre1	0.152434	9.62889	11.9502	0.00121452	0.017859
ENSMUSG00000061740	Cyp2d22	-3.19188	-0.194132	11.9486	0.00121531	0.017859
ENSMUSG00000070902	Zfp352	3.78269	-0.418396	12.0651	0.00121622	0.017859
ENSMUSG00000052534	Pbx1	-0.152051	9.22774	11.9396	0.00121993	0.0178824
ENSMUSG00000060636	Rpl35a	-0.277511	6.31562	11.9389	0.0012203	0.0178824
ENSMUSG00000041975	Mettl8	-0.496197	4.18132	11.9269	0.00122652	0.0179459
ENSMUSG00000041426	Hibch	-0.237982	6.68605	11.9257	0.00122714	0.0179459
ENSMUSG00000028134	Ptbp2	0.257789	6.60617	11.9142	0.00123308	0.0180142
ENSMUSG00000045589	Frrs1l	0.856373	2.51698	11.9062	0.00123728	0.0180573
ENSMUSG00000052516	Robo2	0.198243	8.25933	11.8983	0.0012414	0.0180645
ENSMUSG00000021213	Akr1c13	-0.623608	3.82316	11.8981	0.00124151	0.0180645
ENSMUSG00000028271	Gtf2b	-0.310329	5.98106	11.8975	0.0012418	0.0180645
ENSMUSG00000022956	Atp5o	-0.140132	9.79776	11.8943	0.00124352	0.0180645
ENSMUSG00000059495	Arhgef12	0.266801	6.55426	11.8932	0.00124409	0.0180645
ENSMUSG00000039001	Rps21	-0.206002	7.27677	11.8904	0.00124556	0.0180675
ENSMUSG00000027475	Kif3b	0.365797	5.13065	11.8767	0.00125277	0.0181396
ENSMUSG00000025959	Klf7	0.254907	6.89499	11.8757	0.00125332	0.0181396
ENSMUSG00000042104	Uggt2	0.595174	4.29516	11.8977	0.00125432	0.0181396
ENSMUSG00000005823	Gpr108	-0.603889	4.25188	11.9946	0.00125579	0.0181424
ENSMUSG00000035726	Supt16	0.542635	4.58269	11.8828	0.00125773	0.0181522
ENSMUSG00000029084	Cd38	-0.327951	7.11376	12.3153	0.00125933	0.018157
ENSMUSG00000073293	Nudt10	0.68175	3.60089	11.8566	0.00126349	0.0181986
ENSMUSG00000024974	Smc3	0.24398	7.06776	11.8346	0.00127529	0.0183501
ENSMUSG00000001403	Ube2c	-1.21238	1.8713	11.8252	0.0012804	0.0184052
ENSMUSG00000021701	Plk2	0.441434	5.37039	11.8387	0.00128589	0.0184654
ENSMUSG00000005610	Eif4g2	0.140794	10.3197	11.7935	0.00129771	0.0186166
ENSMUSG00000046722	Cdc42se1	-0.31865	6.01947	11.7877	0.0013009	0.0186266
ENSMUSG00000033540	Idua	-0.507506	4.11218	11.7875	0.00130101	0.0186266
ENSMUSG00000031555	Adam9	0.227317	7.39058	11.7751	0.00130782	0.0186998
ENSMUSG00000021096	Ppm1a	0.236862	6.71429	11.7735	0.00130874	0.0186998
ENSMUSG00000002068	Ccne1	1.17154	2.59636	11.7678	0.00131192	0.0187258
ENSMUSG00000024642	Tle4	0.283692	6.82714	11.7862	0.00131317	0.0187258
ENSMUSG00000069910	Spdl1	-1.19787	2.58906	11.7582	0.00131723	0.018765
ENSMUSG00000042138	Msantd2	0.404957	4.9327	11.7489	0.00132245	0.0188028
ENSMUSG00000047648	Fbxo30	0.294584	6.01813	11.7488	0.00132251	0.0188028
ENSMUSG00000011958	Bnip2	0.328291	6.05143	11.7358	0.0013298	0.0188877
ENSMUSG00000026781	Acbd5	0.200444	7.91433	11.7133	0.00134256	0.0190499
ENSMUSG00000043019	Edem3	0.338442	6.33586	11.7462	0.00134924	0.0191258
ENSMUSG00000055022	Cntn1	0.190756	8.75187	11.6939	0.00135368	0.0191697
ENSMUSG00000029038	Ssu72	-0.263054	6.0762	11.6877	0.00135725	0.0191789
ENSMUSG00000039187	Fanci	-1.14436	2.53619	11.6875	0.00135733	0.0191789
ENSMUSG00000025486	Sirt3	-0.418896	5.18066	11.6808	0.0013612	0.0191789
ENSMUSG00000052305	Hbb-b1	-4.09567	-1.14359	12.2754	0.00136171	0.0191789
ENSMUSG00000058254	Tspan7	-0.1839	9.60271	11.7025	0.00136202	0.0191789
ENSMUSG00000030522	Mtmr10	0.308952	5.8469	11.677	0.00136344	0.0191789
ENSMUSG00000027184	Caprin1	0.199615	7.40835	11.6765	0.0013637	0.0191789
ENSMUSG00000015002	Efr3a	0.214925	7.36423	11.6733	0.00136556	0.0191863
ENSMUSG00000044835	Ankrd45	3.61449	-0.823726	11.9074	0.00137225	0.0192443
ENSMUSG00000009291	Pttg1ip	-0.179377	8.48316	11.6575	0.00137473	0.0192443
ENSMUSG00000019790	Stxbp5	0.442553	4.91404	11.6573	0.0013749	0.0192443
ENSMUSG00000033585	Ndn	0.612849	3.3305	11.6553	0.00137602	0.0192443
ENSMUSG00000041702	Btbd7	-0.792903	2.63102	11.6543	0.00137665	0.0192443
ENSMUSG00000022474	Pmm1	0.223553	7.5653	11.6524	0.00137776	0.0192443
ENSMUSG00000025466	Fuom	-0.500734	4.38451	11.6463	0.00138131	0.0192751
ENSMUSG00000067931	Zfp948	0.393361	5.96574	11.752	0.00138502	0.0193019
ENSMUSG00000027210	Meis2	0.400518	5.35072	11.6385	0.00138593	0.0193019
ENSMUSG00000028044	Cks1b	-0.30696	5.965	11.6173	0.00139843	0.0194571
ENSMUSG00000018740	Slc25a35	0.554269	3.70191	11.598	0.00140995	0.0195983
ENSMUSG00000026103	Gls	0.227002	7.61347	11.5923	0.00141338	0.0196264
ENSMUSG00000041444	Arhgap32	0.547012	4.00154	11.5901	0.00141471	0.0196264
ENSMUSG00000025140	Pycr1	-1.66667	1.05466	11.5773	0.00142245	0.0197147
ENSMUSG00000023031	Cela1	-0.347214	5.09405	11.5699	0.00142694	0.0197578
ENSMUSG00000021973	Micu2	0.287475	6.05389	11.565	0.0014299	0.019762
ENSMUSG00000066152	Slc31a2	0.45455	4.73981	11.5649	0.00143001	0.019762
ENSMUSG00000048581	E130311K13Rik	-0.533219	4.18586	11.5363	0.00144749	0.0199843
ENSMUSG00000046324	Ermp1	-0.192633	7.76482	11.5277	0.00145284	0.0200389
ENSMUSG00000000001	Gnai3	0.21786	7.43034	11.5241	0.00145509	0.0200501
ENSMUSG00000017210	Med24	-0.821955	2.4762	11.5218	0.00145646	0.0200501
ENSMUSG00000029910	Mad2l1	-0.512649	4.52218	11.5158	0.00146019	0.0200822
ENSMUSG00000020032	Nuak1	0.819019	3.01018	11.5129	0.00146201	0.0200878
ENSMUSG00000025144	Cenpx	-0.238428	6.47987	11.5073	0.00146553	0.0201169
ENSMUSG00000009863	Sdhb	-0.13956	9.80869	11.5015	0.00146916	0.0201475
ENSMUSG00000043298	Smco3	-3.1969	-0.450487	11.4946	0.0014735	0.0201876
ENSMUSG00000027660	Skil	0.315236	6.40373	11.4861	0.00147885	0.0202337
ENSMUSG00000026389	Steap3	3.83334	-1.14691	11.5946	0.00147969	0.0202337
ENSMUSG00000046314	Stxbp6	0.240358	6.98723	11.4683	0.0014901	0.0203567
ENSMUSG00000047534	Mis18bp1	-0.6977	3.78904	11.4548	0.0014987	0.0204547
ENSMUSG00000031367	Ap1s2	0.304957	6.09772	11.4343	0.00151191	0.0206153
ENSMUSG00000033059	Pygb	-0.215866	7.60877	11.4291	0.00151526	0.0206413
ENSMUSG00000028318	Polr1e	0.588681	4.2083	11.4242	0.00151845	0.020665
ENSMUSG00000025816	Sec61a2	0.429312	4.68975	11.4166	0.00152334	0.0207073
ENSMUSG00000041303	Gtf3c3	-0.403202	5.42836	11.415	0.00152445	0.0207073
ENSMUSG00000035469	Rcbtb1	0.384153	5.15593	11.4079	0.00152902	0.0207497
ENSMUSG00000051736	Fam229b	-0.36655	5.34991	11.4031	0.00153219	0.0207731
ENSMUSG00000057738	Sptan1	0.17554	8.30247	11.3938	0.0015383	0.0208362
ENSMUSG00000004071	Cdip1	-0.373276	5.47521	11.3913	0.00153991	0.0208383
ENSMUSG00000044646	Zbtb7c	-0.930701	2.55452	11.3891	0.00154137	0.0208383
ENSMUSG00000028552	Eps15	0.183508	8.33633	11.3726	0.00155229	0.0209662
ENSMUSG00000029863	Casp2	0.556987	4.06289	11.3648	0.00155745	0.0210161
ENSMUSG00000022814	Umps	0.449934	5.17458	11.357	0.00156267	0.0210666
ENSMUSG00000038295	Atg9b	2.62356	-0.0958936	11.3439	0.00157149	0.0211656
ENSMUSG00000035069	Oma1	-0.377742	5.32289	11.341	0.00157344	0.0211694
ENSMUSG00000023905	Tnfrsf12a	-0.568164	4.25812	11.337	0.00157613	0.0211694
ENSMUSG00000058799	Nap1l1	0.17694	8.34283	11.3369	0.00157621	0.0211694
ENSMUSG00000024750	Zfand5	0.273394	6.90868	11.3541	0.00157936	0.0211919
ENSMUSG00000024943	Smc5	0.246468	6.78526	11.3195	0.00158796	0.0212873
ENSMUSG00000028883	Sema3a	-0.236334	8.03059	11.4141	0.00159583	0.0213711
ENSMUSG00000071226	Cecr2	-0.58659	3.82745	11.306	0.0015972	0.0213711
ENSMUSG00000027341	Tmem230	-0.378083	4.88408	11.3009	0.00160067	0.0213976
ENSMUSG00000027201	Myef2	0.2928	6.4126	11.2858	0.00161105	0.0215163
ENSMUSG00000068264	Ap5s1	-0.524578	4.48231	11.2833	0.0016128	0.0215195
ENSMUSG00000028822	Tmem50a	-0.185162	8.3844	11.278	0.00161649	0.0215487
ENSMUSG00000024012	Mtch1	-0.431575	5.52202	11.3225	0.00163636	0.0217933
ENSMUSG00000003131	Pafah1b2	0.232738	7.00474	11.2457	0.00163901	0.0218083
ENSMUSG00000051316	Taf7	0.450685	4.45365	11.2367	0.00164532	0.0218719
ENSMUSG00000034566	Atp5h	-0.162545	8.96697	11.2344	0.00164699	0.0218738
ENSMUSG00000003849	Nqo1	-0.718804	3.77235	11.543	0.00164916	0.0218748
ENSMUSG00000039385	Cdh6	-0.500599	4.37389	11.2291	0.0016507	0.0218748
ENSMUSG00000032712	Resf1	0.213948	8.46122	11.2841	0.00165165	0.0218748
ENSMUSG00000028830	AU040320	-0.380509	5.37793	11.2193	0.00165765	0.0219052
ENSMUSG00000031950	Gabarapl2	-0.263051	6.16061	11.2184	0.00165831	0.0219052
ENSMUSG00000020766	Galk1	0.65282	2.93763	11.2181	0.00165853	0.0219052
ENSMUSG00000008999	Bmp7	-1.19327	2.20336	11.2065	0.00166681	0.0219765
ENSMUSG00000024097	Srsf7	0.186902	8.14398	11.2062	0.00166701	0.0219765
ENSMUSG00000040883	Tmem205	-0.409629	5.22544	11.2023	0.00166981	0.0219815
ENSMUSG00000026648	Dclre1c	0.544	3.96636	11.2014	0.00167045	0.0219815
ENSMUSG00000030107	Usp18	0.553403	4.34722	11.2142	0.00167488	0.0220195
ENSMUSG00000063457	Rps15	-0.192065	8.26137	11.1894	0.00167912	0.022055
ENSMUSG00000021906	Oxnad1	-0.525652	5.8715	12.2473	0.00168827	0.0221487
ENSMUSG00000042133	Ppig	0.179097	7.83312	11.1746	0.00168979	0.0221487
ENSMUSG00000025199	Chuk	0.273255	6.49912	11.1726	0.00169128	0.0221487
ENSMUSG00000021241	Isca2	-0.180301	7.56657	11.171	0.00169244	0.0221487
ENSMUSG00000049421	Zfp260	-0.245437	7.36957	11.1882	0.0016954	0.0221487
ENSMUSG00000018217	Pmp22	-0.269699	6.83471	11.1667	0.00169553	0.0221487
ENSMUSG00000033419	Snap91	0.8012	3.21685	11.1568	0.00170276	0.0222228
ENSMUSG00000056076	Eif3b	-0.291245	5.83103	11.1515	0.00170665	0.0222532
ENSMUSG00000086212	Mkln1os	-0.6464	3.38754	11.1323	0.00172081	0.0224176
ENSMUSG00000029787	Avl9	0.337633	5.78782	11.1209	0.00172931	0.0225078
ENSMUSG00000073664	Nbeal1	0.244063	7.22154	11.1172	0.00173204	0.0225228
ENSMUSG00000021115	Vrk1	-0.33807	6.05058	11.1083	0.00173865	0.0225883
ENSMUSG00000026679	Enkur	0.967325	2.12711	11.1058	0.00174054	0.0225923
ENSMUSG00000029291	Rufy3	0.250818	6.65573	11.0894	0.00175289	0.022732
ENSMUSG00000039384	Dusp10	0.487152	4.15135	11.0852	0.00175602	0.022752
ENSMUSG00000026784	Pdss1	0.762161	2.79784	11.0804	0.00175967	0.0227787
ENSMUSG00000055313	Pgbd1	3.25137	-0.200992	11.0821	0.00177248	0.0229204
ENSMUSG00000027669	Gnb4	-0.284963	6.26739	11.0618	0.00177382	0.0229204
ENSMUSG00000015243	Abca1	0.183508	7.84732	11.0591	0.00177591	0.0229267
ENSMUSG00000074736	Syndig1	0.910194	2.66262	11.0546	0.00177932	0.02295
ENSMUSG00000023940	Sgo1	-0.9636	3.06413	11.0498	0.00178306	0.0229664
ENSMUSG00000028020	Glrb	0.317501	6.05335	11.0488	0.0017838	0.0229664
ENSMUSG00000032309	Fbxo22	0.555094	3.76892	11.0421	0.00178897	0.0230123
ENSMUSG00000040040	Ift88	0.630774	3.66289	11.0272	0.00180053	0.0231207
ENSMUSG00000042271	Nxt2	0.234709	7.4154	11.0251	0.00180211	0.0231207
ENSMUSG00000036955	Kifbp	0.22765	6.64559	11.025	0.00180224	0.0231207
ENSMUSG00000047976	Kcna1	0.451179	4.34149	11.0203	0.0018059	0.0231469
ENSMUSG00000042606	Hirip3	1.06593	1.99589	11.0181	0.00180761	0.0231481
ENSMUSG00000026864	Hspa5	0.159029	9.32459	10.9995	0.00182212	0.023313
ENSMUSG00000036352	Ubac1	0.344595	5.27721	10.988	0.00183118	0.023408
ENSMUSG00000021929	Kpna3	0.249057	7.03383	10.9765	0.00184031	0.0235037
ENSMUSG00000039701	Usp53	0.417359	4.81878	10.9607	0.00185291	0.0236398
ENSMUSG00000075031	H2bc3	1.23781	1.49016	10.959	0.00185427	0.0236398
ENSMUSG00000037857	Nufip2	0.28698	5.83961	10.9486	0.00186264	0.0237255
ENSMUSG00000025893	Kbtbd3	-0.28305	6.01135	10.9376	0.00187149	0.0238171
ENSMUSG00000028622	Mrpl37	-0.390454	5.39659	10.9312	0.00187669	0.0238619
ENSMUSG00000041203	Trir	0.581373	3.32688	10.9268	0.00188024	0.0238859
ENSMUSG00000030344	Akap3	-5.17227	-0.906079	11.1409	0.00188302	0.0239
ENSMUSG00000027775	Mfsd1	0.190825	7.21129	10.9161	0.00188896	0.0239542
ENSMUSG00000021282	Eif5	0.166397	8.61338	10.9029	0.00189975	0.0240697
ENSMUSG00000067194	Eif1ax	0.161716	8.77558	10.8981	0.00190372	0.0240814
ENSMUSG00000015027	Galns	-0.699055	3.25453	10.8977	0.00190404	0.0240814
ENSMUSG00000035953	Pip4p1	0.401914	4.79531	10.8873	0.00191268	0.0241693
ENSMUSG00000023048	Prr13	-0.179506	7.93287	10.8809	0.00191796	0.0242146
ENSMUSG00000051359	Ncald	0.521593	5.07242	11.1885	0.00192996	0.0243447
ENSMUSG00000044308	Ubr3	0.288491	6.45792	10.8615	0.00193417	0.0243763
ENSMUSG00000053510	Nrd1	0.233976	7.01592	10.8561	0.00193869	0.0244118
ENSMUSG00000052942	Glis3	0.375901	5.03816	10.8533	0.00194102	0.0244176
ENSMUSG00000000600	Krit1	0.2475	6.91138	10.8514	0.00194256	0.0244176
ENSMUSG00000025508	Rplp2	-0.233803	6.64865	10.8435	0.00194926	0.0244648
ENSMUSG00000027487	Cdk5rap1	-0.314936	5.55594	10.8429	0.00194973	0.0244648
ENSMUSG00000020134	Peli1	0.256409	6.46891	10.8224	0.00196715	0.0246618
ENSMUSG00000027907	S100a11	-0.496087	4.08759	10.8189	0.00197014	0.0246776
ENSMUSG00000055485	Soga1	-1.12223	1.73931	10.8112	0.00197675	0.0247095
ENSMUSG00000033554	Dph5	-0.304535	5.51051	10.81	0.00197774	0.0247095
ENSMUSG00000046329	Slc25a23	-0.328681	5.0986	10.8099	0.00197786	0.0247095
ENSMUSG00000032011	Thy1	-0.879544	2.00523	10.8051	0.00198196	0.0247391
ENSMUSG00000032352	Lrrc1	0.625853	3.46555	10.7998	0.00198656	0.0247749
ENSMUSG00000039048	Foxred1	-0.478053	5.03211	10.8118	0.00199343	0.024839
ENSMUSG00000031478	Nek3	0.567319	3.25665	10.7852	0.00199914	0.0248858
ENSMUSG00000038323	1700066M21Rik	0.411205	5.10485	10.7834	0.00200067	0.0248858
ENSMUSG00000031021	Tmem9b	0.239071	6.50773	10.7762	0.00200693	0.0249421
ENSMUSG00000028182	Lrriq3	-0.69203	3.2077	10.7639	0.00201774	0.0250546
ENSMUSG00000040253	Gbp7	-0.453425	5.20695	10.8853	0.00202567	0.0251313
ENSMUSG00000022905	Kpna1	-0.250776	6.7638	10.7374	0.00204107	0.0252712
ENSMUSG00000056124	B4galt6	-0.186163	7.9711	10.7358	0.00204243	0.0252712
ENSMUSG00000032383	Ppib	-0.316476	6.73579	10.992	0.00204396	0.0252712
ENSMUSG00000027001	Dusp19	-0.518887	4.01509	10.7341	0.002044	0.0252712
ENSMUSG00000024498	Tcerg1	0.315678	5.73268	10.7273	0.00205	0.0253234
ENSMUSG00000031297	Slc7a3	1.08413	1.53158	10.7247	0.00205236	0.0253308
ENSMUSG00000029752	Asns	-0.274937	6.41208	10.7136	0.00206228	0.0254312
ENSMUSG00000039914	Coq10a	-0.422563	4.48887	10.704	0.00207084	0.0255148
ENSMUSG00000047635	2810006K23Rik	-0.377735	5.38321	10.6999	0.0020746	0.0255392
ENSMUSG00000053565	Eif3k	-0.255669	7.12639	10.706	0.0020868	0.0256672
ENSMUSG00000028108	Ecm1	-0.426562	5.39315	10.7914	0.00209004	0.0256851
ENSMUSG00000060073	Psma3	-0.158269	8.31474	10.6577	0.00211295	0.0259444
ENSMUSG00000020524	Gria1	-0.274803	6.29912	10.6523	0.00211792	0.0259674
ENSMUSG00000079427	Mthfsl	-0.369141	5.21715	10.6502	0.00211993	0.0259674
ENSMUSG00000063882	Uqcrh	-0.165457	8.63199	10.6498	0.00212027	0.0259674
ENSMUSG00000029304	Spp1	-0.528772	4.07215	10.6269	0.00214149	0.0262034
ENSMUSG00000049409	Prokr1	-1.56627	1.0248	10.6251	0.0021432	0.0262034
ENSMUSG00000040605	Bace2	-0.456073	4.35284	10.6213	0.00214669	0.0262236
ENSMUSG00000032113	Chek1	-0.785315	3.64855	10.6183	0.0021495	0.0262356
ENSMUSG00000044912	Syt16	2.22376	0.331875	10.6058	0.0021613	0.0263572
ENSMUSG00000000751	Rpa1	-0.44086	8.91976	12.671	0.00216363	0.0263631
ENSMUSG00000037236	Matr3	0.159734	9.36794	10.5938	0.00217258	0.0264496
ENSMUSG00000025190	Got1	-0.330431	5.71818	10.5689	0.00219634	0.0266966
ENSMUSG00000074264	Amy1	0.405924	4.61078	10.5682	0.00219697	0.0266966
ENSMUSG00000020038	Cry1	0.438548	4.65195	10.5654	0.00219964	0.0266966
ENSMUSG00000027115	Kif18a	-0.270244	6.72298	10.5645	0.00220056	0.0266966
ENSMUSG00000016427	Ndufa1	-0.184791	8.29	10.5628	0.00220218	0.0266966
ENSMUSG00000014813	Stc1	0.407883	5.40204	10.5561	0.00220861	0.0267518
ENSMUSG00000029408	Abcb9	-4.65121	-0.585599	10.6446	0.00221382	0.0267843
ENSMUSG00000021796	Bmpr1a	0.151938	9.49543	10.5494	0.00221504	0.0267843
ENSMUSG00000073633	Fbxo36	-0.260317	6.47652	10.5405	0.00222372	0.0268667
ENSMUSG00000004891	Nes	0.504753	4.37839	10.5345	0.00222946	0.0268985
ENSMUSG00000025544	Tm9sf2	0.225606	7.10557	10.5339	0.00223012	0.0268985
ENSMUSG00000025592	Dach2	0.362812	5.61174	10.5217	0.00224196	0.0270186
ENSMUSG00000020486	Septin4	-0.6078	3.32433	10.5143	0.00224921	0.0270832
ENSMUSG00000021374	Nup153	0.344251	5.99729	10.5159	0.00226642	0.0272675
ENSMUSG00000049606	Zfp644	0.246006	6.40077	10.4903	0.00227299	0.0273083
ENSMUSG00000040383	Aqr	0.374411	5.47643	10.4896	0.00227362	0.0273083
ENSMUSG00000024293	Esco1	0.417433	4.84231	10.4839	0.00227935	0.0273252
ENSMUSG00000024130	Abca3	-0.534484	3.75286	10.4827	0.0022805	0.0273252
ENSMUSG00000019080	Mfsd3	-1.0937	2.23613	10.6069	0.00228076	0.0273252
ENSMUSG00000047714	Ppp1r2	0.360974	5.32752	10.4704	0.00229284	0.027447
ENSMUSG00000041144	Dnah7b	0.821627	2.61233	10.4535	0.0023098	0.0276269
ENSMUSG00000048234	Rnf149	0.372135	5.05243	10.4478	0.0023156	0.0276732
ENSMUSG00000028453	Fancg	-0.762418	2.92698	10.4451	0.00231827	0.027682
ENSMUSG00000020189	Osbpl8	0.263653	7.14608	10.5328	0.00232298	0.0277151
ENSMUSG00000019907	Ppp1r12a	0.192604	7.10178	10.4241	0.00233967	0.027891
ENSMUSG00000049969	Plekhf2	0.51147	4.25349	10.4163	0.00234773	0.0279638
ENSMUSG00000028060	Khdc4	0.296507	5.9348	10.4109	0.00235324	0.0280061
ENSMUSG00000050786	Ccdc126	0.497549	3.8766	10.4051	0.00235923	0.0280541
ENSMUSG00000027386	Fbln7	-0.891167	2.35382	10.4107	0.002362	0.0280637
ENSMUSG00000021572	Cep72	-0.690031	2.94539	10.3996	0.00236488	0.0280747
ENSMUSG00000029397	Rchy1	0.234676	6.22408	10.3876	0.00237737	0.0281995
ENSMUSG00000054072	Iigp1	0.545124	4.09289	10.3752	0.0023903	0.0283294
ENSMUSG00000033998	Kcnk1	-0.858724	2.08006	10.3676	0.00239824	0.0284
ENSMUSG00000019992	Mtfr2	-2.94977	0.256736	10.3592	0.0024071	0.0284814
ENSMUSG00000032867	Fbxw8	-1.34271	0.881252	10.3556	0.00241091	0.0285029
ENSMUSG00000054871	Tmem158	-0.334448	6.19494	10.3667	0.00241646	0.028545
ENSMUSG00000027881	Prpf38b	0.32138	5.71735	10.3424	0.00242493	0.0286214
ENSMUSG00000062963	Ufc1	-0.175403	7.7412	10.3348	0.00243302	0.0286587
ENSMUSG00000027673	Ndufb5	-0.158428	8.42165	10.334	0.00243382	0.0286587
ENSMUSG00000020534	Shmt1	-0.847822	2.77135	10.3338	0.0024341	0.0286587
ENSMUSG00000038302	Afg1l	-0.467547	4.83176	10.3246	0.00244392	0.0287507
ENSMUSG00000021549	Rasa1	0.258922	6.64645	10.3044	0.00246571	0.0289563
ENSMUSG00000033411	Ctdspl2	0.320867	6.59076	10.5051	0.00246965	0.0289563
ENSMUSG00000025270	Alas2	2.29937	-0.172575	10.3004	0.00246997	0.0289563
ENSMUSG00000040302	Rbm48	0.433615	4.49393	10.2998	0.00247067	0.0289563
ENSMUSG00000024500	Ppp2r2b	0.223668	6.79477	10.2975	0.00247315	0.0289563
ENSMUSG00000024054	Smchd1	0.257736	6.39245	10.2972	0.00247353	0.0289563
ENSMUSG00000030224	Strap	0.197317	7.43335	10.2914	0.00247974	0.0289906
ENSMUSG00000058267	Mrps14	-0.165749	8.44343	10.2907	0.00248051	0.0289906
ENSMUSG00000025868	Higd2a	-0.220859	7.35042	10.2767	0.00249584	0.0291459
ENSMUSG00000020850	Prpf8	-0.345754	6.26715	10.4599	0.00249793	0.0291466
ENSMUSG00000036223	Ska1	-1.42773	2.07903	10.2703	0.00250285	0.0291802
ENSMUSG00000026675	Hsd17b7	0.473023	7.23711	11.8915	0.00250933	0.029232
ENSMUSG00000043716	Rpl7	-0.151251	8.71098	10.2614	0.00251271	0.0292475
ENSMUSG00000022517	Mgrn1	-0.331362	5.77952	10.2583	0.00251609	0.029263
ENSMUSG00000025420	Katnal2	-0.403069	4.6971	10.2525	0.00252247	0.0293135
ENSMUSG00000021109	Hif1a	0.222703	7.17669	10.2504	0.00252485	0.0293173
ENSMUSG00000061411	Nol4l	-0.535214	4.08699	10.2482	0.00252727	0.0293217
ENSMUSG00000027104	Atf2	0.260208	6.7097	10.2398	0.00253667	0.0294069
ENSMUSG00000017548	Suz12	0.263132	6.31614	10.2344	0.00254267	0.0294389
ENSMUSG00000048799	Cep120	0.367525	5.34885	10.2336	0.00254355	0.0294389
ENSMUSG00000025647	Shisa5	-0.463269	4.40027	10.2083	0.00257198	0.0297385
ENSMUSG00000020949	Fkbp3	-0.180558	8.32048	10.2069	0.00257358	0.0297385
ENSMUSG00000026941	Mamdc4	2.26696	0.00972412	10.2004	0.00258092	0.0297756
ENSMUSG00000064341	ND1	0.0984759	12.9784	10.2004	0.00258095	0.0297756
ENSMUSG00000085696	Hoxaas3	-0.716288	2.70975	10.1984	0.00258327	0.0297783
ENSMUSG00000043262	Uevld	-0.43382	4.31055	10.1939	0.00258832	0.0298021
ENSMUSG00000026418	Tnni1	0.575434	3.89509	10.1929	0.0025895	0.0298021
ENSMUSG00000025103	Btbd1	0.229546	6.8736	10.1885	0.00259448	0.0298355
ENSMUSG00000022759	Lrrc74b	-2.11818	0.0467731	10.1795	0.00260484	0.0299306
ENSMUSG00000055560	Zfp459	-1.54207	0.906857	10.1761	0.00260876	0.0299515
ENSMUSG00000040722	Scamp5	-0.438174	4.22772	10.171	0.00261457	0.0299942
ENSMUSG00000062328	Rpl17	-0.231356	7.0274	10.1563	0.0026316	0.0301654
ENSMUSG00000021040	Slirp	-0.214168	6.7731	10.146	0.00264357	0.0302784
ENSMUSG00000048118	Arid4a	0.262526	6.11045	10.1436	0.00264634	0.0302787
ENSMUSG00000024826	Dpf2	-0.330016	6.00226	10.1592	0.00264891	0.0302787
ENSMUSG00000035949	Fbxw2	0.355109	4.89626	10.1386	0.00265213	0.0302787
ENSMUSG00000047242	Taf9b	0.276771	6.15522	10.1374	0.00265352	0.0302787
ENSMUSG00000028234	Rps20	-0.207221	7.08988	10.1369	0.00265417	0.0302787
ENSMUSG00000039328	Rnf122	-0.487055	4.04852	10.13	0.00266225	0.0303467
ENSMUSG00000021327	Zkscan3	0.265611	5.89206	10.1231	0.0026703	0.0304142
ENSMUSG00000020430	Pes1	-0.357115	4.97498	10.116	0.00267875	0.0304862
ENSMUSG00000002992	Apoc2	-1.10953	1.3246	10.112	0.00268348	0.0305122
ENSMUSG00000044231	Nhlrc1	1.84972	0.562901	10.1104	0.0026853	0.0305122
ENSMUSG00000027018	Hat1	0.218389	6.73614	10.1067	0.00268969	0.0305379
ENSMUSG00000044626	Liph	0.848647	2.97211	10.0968	0.00270148	0.0306268
ENSMUSG00000022261	Sdc2	-0.159395	8.68586	10.0965	0.0027018	0.0306268
ENSMUSG00000051065	Mb21d2	-0.871457	2.52573	10.0835	0.00271738	0.0307791
ENSMUSG00000033278	Ptprm	-0.305867	5.58351	10.0734	0.00272948	0.0308917
ENSMUSG00000026034	Clk1	0.140178	9.1239	10.0555	0.00275114	0.0311122
ENSMUSG00000031284	Pak3	0.271012	6.26672	10.0513	0.0027563	0.031146
ENSMUSG00000049744	Arhgap15	-2.59452	-0.106939	10.0423	0.00276726	0.0312451
ENSMUSG00000020255	D10Wsu102e	0.466333	5.11978	10.1526	0.00277284	0.0312835
ENSMUSG00000074968	Ano3	0.336015	6.28416	10.1925	0.00277921	0.0313306
ENSMUSG00000031802	Phxr4	0.447913	4.3343	10.0284	0.00278433	0.0313637
ENSMUSG00000003868	Ruvbl2	0.469875	4.34947	10.0244	0.00278927	0.0313946
ENSMUSG00000021071	Trim9	0.176253	7.91977	10.0186	0.0027964	0.0314409
ENSMUSG00000067242	Lgi1	-0.506008	3.4329	10.0175	0.00279782	0.0314409
ENSMUSG00000015757	Ppil4	0.252394	7.14316	10.0359	0.00279997	0.0314409
ENSMUSG00000040188	Scamp2	-0.357583	5.76901	10.0565	0.00280595	0.0314512
ENSMUSG00000048222	Mfap1b	0.303929	5.45242	10.0098	0.00280735	0.0314512
ENSMUSG00000089798	1700028K03Rik	1.34535	1.08428	10.0097	0.00280748	0.0314512
ENSMUSG00000037572	Wdhd1	0.880176	3.32439	10.0625	0.00281564	0.0315179
ENSMUSG00000027938	Creb3l4	-1.98586	0.155272	9.99748	0.00282264	0.0315716
ENSMUSG00000023505	Cdca3	-0.740959	2.63136	9.99228	0.00282914	0.0316196
ENSMUSG00000021023	Prorp	-0.450501	4.47891	9.97354	0.00285269	0.031858
ENSMUSG00000072889	Nfxl1	0.445968	4.28131	9.9471	0.00288626	0.0321866
ENSMUSG00000031483	Erlin2	-0.303526	7.09529	10.3501	0.00288661	0.0321866
ENSMUSG00000001289	Pfdn5	-0.173838	7.70541	9.93979	0.00289563	0.032262
ENSMUSG00000021134	Srsf5	0.15119	9.45254	9.92819	0.00291054	0.0323916
ENSMUSG00000036246	Gmip	3.75983	-0.999542	9.9254	0.00291414	0.0323916
ENSMUSG00000031963	Bmper	0.273708	6.23238	9.92485	0.00291485	0.0323916
ENSMUSG00000031791	Tmem38a	-0.348768	6.10228	10.1383	0.0029163	0.0323916
ENSMUSG00000005078	Jkamp	-0.202312	7.16002	9.92072	0.00292019	0.0324096
ENSMUSG00000043991	Pura	0.18107	8.51328	9.91425	0.00292857	0.0324774
ENSMUSG00000032449	Slc25a36	0.210499	7.36385	9.9086	0.00293591	0.0325127
ENSMUSG00000089824	Rbm12	0.51064	3.83012	9.9083	0.0029363	0.0325127
ENSMUSG00000037735	2810032G03Rik	1.85586	0.803079	9.90416	0.00294169	0.0325373
ENSMUSG00000027582	Zgpat	0.955915	1.4154	9.90129	0.00294543	0.0325373
ENSMUSG00000048856	Slc25a47	-2.9508	-0.667735	9.90012	0.00294696	0.0325373
ENSMUSG00000066568	Lsm14a	0.307274	6.30335	9.94535	0.00294975	0.0325373
ENSMUSG00000017146	Brca1	-0.730576	3.51464	9.8979	0.00294988	0.0325373
ENSMUSG00000042050	Wdr60	0.501767	4.01211	9.89441	0.00295444	0.0325625
ENSMUSG00000057103	Nat8f1	-0.261433	6.12561	9.88699	0.00296418	0.0326447
ENSMUSG00000015647	Lama5	-0.57228	3.56494	9.87588	0.00297882	0.0327687
ENSMUSG00000048755	Mcat	-0.635636	3.05194	9.87497	0.00298002	0.0327687
ENSMUSG00000078773	Rad54b	-1.05425	2.60927	9.87071	0.00298566	0.0328056
ENSMUSG00000063052	Lrrc40	0.326599	6.68949	10.2062	0.00298908	0.0328067
ENSMUSG00000021361	Tmem14c	-0.289269	6.49382	9.88411	0.00299034	0.0328067
ENSMUSG00000030659	Nucb2	0.58004	3.41766	9.85989	0.00300003	0.0328877
ENSMUSG00000029199	Lias	-0.245322	6.40791	9.85612	0.00300505	0.0329176
ENSMUSG00000046808	Atp10d	-1.11291	2.43624	9.9963	0.00301441	0.0329696
ENSMUSG00000024462	Gabbr1	0.367617	5.53444	9.84797	0.00301594	0.0329696
ENSMUSG00000039067	Psmd7	0.207698	7.24647	9.84735	0.00301676	0.0329696
ENSMUSG00000037364	Srrt	0.660527	2.85802	9.84504	0.00301986	0.0329696
ENSMUSG00000027993	Trim2	0.192667	8.44008	9.85488	0.00302131	0.0329696
ENSMUSG00000068036	Afdn	0.237757	6.71268	9.84168	0.00302436	0.0329748
ENSMUSG00000054302	Eapp	-0.238083	6.62152	9.8393	0.00302757	0.0329748
ENSMUSG00000016921	Srsf6	0.24954	6.88023	9.83746	0.00303004	0.0329748
ENSMUSG00000028430	Nol6	0.985772	1.86849	9.83674	0.003031	0.0329748
ENSMUSG00000017499	Cdc6	1.14933	3.80828	9.83358	0.00303527	0.0329962
ENSMUSG00000038224	Serpinf2	-4.52217	-0.306317	9.91103	0.00304192	0.0330433
ENSMUSG00000042498	Radx	4.96737	-1.12378	9.9849	0.00307156	0.0333401
ENSMUSG00000026202	Tuba4a	-0.649494	3.73008	9.80283	0.003077	0.0333491
ENSMUSG00000057054	Inca1	-0.384451	4.42271	9.80214	0.00307795	0.0333491
ENSMUSG00000062054	Iah1	-0.325842	5.27316	9.80109	0.00307938	0.0333491
ENSMUSG00000027361	Gabpb1	0.392018	5.19426	9.79833	0.00308317	0.0333649
ENSMUSG00000026083	Eif5b	0.170593	7.64444	9.7855	0.00310081	0.0335304
ENSMUSG00000014956	Ppp1cb	0.154776	8.87098	9.77849	0.00311048	0.0335981
ENSMUSG00000022773	Ypel1	0.956049	1.72524	9.77757	0.00311176	0.0335981
ENSMUSG00000034573	Ptpn13	-0.423475	4.36259	9.76576	0.00312814	0.0337302
ENSMUSG00000036111	Lmo1	-1.05791	3.78054	10.6397	0.00312871	0.0337302
ENSMUSG00000019132	BC005537	0.159867	7.70127	9.75615	0.00314155	0.0338431
ENSMUSG00000022074	Tnfrsf10b	1.25665	1.23279	9.74965	0.00315064	0.0338972
ENSMUSG00000041654	Slc39a11	-0.43746	4.13223	9.74918	0.0031513	0.0338972
ENSMUSG00000030158	Clec12b	-3.6513	-0.371538	9.74556	0.00315639	0.0339264
ENSMUSG00000023963	Cyp39a1	-0.551702	3.0288	9.74056	0.00316342	0.033956
ENSMUSG00000035521	Gnptg	0.412692	4.57556	9.74023	0.00316389	0.033956
ENSMUSG00000029153	Ociad2	-0.177164	7.92046	9.73468	0.00317171	0.0340145
ENSMUSG00000051678	Pcdhb6	1.7708	0.230826	9.71569	0.00319864	0.0342777
ENSMUSG00000029456	Acad10	-1.18632	1.72368	9.72978	0.00322038	0.0344848
ENSMUSG00000010751	Tnfrsf22	-1.23299	1.42761	9.69501	0.00322824	0.0345211
ENSMUSG00000061244	Exoc5	0.253149	6.56713	9.69477	0.00322859	0.0345211
ENSMUSG00000053774	Ubxn7	-0.393036	4.71572	9.68855	0.00323755	0.0345765
ENSMUSG00000027164	Traf6	0.51413	4.90602	9.97794	0.0032386	0.0345765
ENSMUSG00000020572	Nampt	0.215296	7.25072	9.68579	0.00324154	0.0345821
ENSMUSG00000030695	Aldoa	0.256357	10.7535	11.0167	0.00324457	0.0345886
ENSMUSG00000054263	Lifr	-0.178821	8.48619	9.67589	0.00325587	0.0346832
ENSMUSG00000022533	Atp13a3	0.186797	7.9793	9.66887	0.00326608	0.0347662
ENSMUSG00000030551	Nr2f2	0.323285	5.51989	9.65713	0.00328323	0.0349227
ENSMUSG00000024486	Hbegf	0.356851	6.0149	9.64985	0.00329391	0.0350033
ENSMUSG00000018347	Zkscan6	-0.765324	2.75654	9.64816	0.00329639	0.0350033
ENSMUSG00000022558	Mroh1	-0.557841	2.99432	9.64585	0.0032998	0.0350033
ENSMUSG00000085438	Oip5os1	0.206837	7.21122	9.64233	0.00330498	0.0350033
ENSMUSG00000032463	Faim	0.385343	4.91256	9.64202	0.00330543	0.0350033
ENSMUSG00000057322	Rpl38	-0.193506	7.30914	9.642	0.00330547	0.0350033
ENSMUSG00000031600	Vps37a	0.223633	6.8006	9.62893	0.0033248	0.035182
ENSMUSG00000049090	Zadh2	-0.312516	5.08091	9.62241	0.0033345	0.0352585
ENSMUSG00000024210	Ip6k3	-0.556032	3.65529	9.61842	0.00334044	0.0352621
ENSMUSG00000038077	Kcna6	-1.04689	1.9387	9.61772	0.00334149	0.0352621
ENSMUSG00000052917	Senp7	0.306151	5.68563	9.61722	0.00334223	0.0352621
ENSMUSG00000036850	Mrpl41	-0.200666	6.87348	9.61411	0.00334687	0.0352711
ENSMUSG00000062006	Rpl34	-0.196996	7.33719	9.61171	0.00335046	0.0352711
ENSMUSG00000033809	Alg3	-0.417037	4.95052	9.61171	0.00335047	0.0352711
ENSMUSG00000007594	Hapln4	1.39667	1.80484	9.60701	0.0033575	0.0353191
ENSMUSG00000042363	Lgalsl	-0.236578	7.3182	9.6117	0.00336612	0.0353838
ENSMUSG00000031231	Cox7b	-0.161808	8.35237	9.59506	0.00337547	0.0354191
ENSMUSG00000031851	Ntpcr	-0.599892	3.22527	9.5946	0.00337617	0.0354191
ENSMUSG00000051497	Kcnj16	0.241407	6.41762	9.59412	0.0033769	0.0354191
ENSMUSG00000049122	Frmd3	0.341285	5.79914	9.57757	0.00341096	0.0357501
ENSMUSG00000030237	Slco1a4	-5.23312	-0.722929	9.71105	0.00341481	0.0357643
ENSMUSG00000048965	Mrgpre	-0.843903	1.94444	9.56341	0.00342357	0.0358153
ENSMUSG00000036880	Acaa2	-0.218438	7.07223	9.56268	0.00342468	0.0358153
ENSMUSG00000021377	Dek	0.214481	6.794	9.55668	0.00343388	0.0358853
ENSMUSG00000031512	Tex29	4.56816	-1.32703	9.61246	0.003468	0.0362154
ENSMUSG00000015980	Lrrc27	-0.989992	2.47356	9.6635	0.00347329	0.0362442
ENSMUSG00000035547	Capn5	-0.861627	2.69271	9.50971	0.00350682	0.0365675
ENSMUSG00000028391	Wdr31	-1.02204	1.65638	9.50688	0.00351127	0.0365872
ENSMUSG00000032006	Pdgfd	-0.904109	2.16096	9.48487	0.00354605	0.0368401
ENSMUSG00000014668	Chfr	0.431899	4.5144	9.48386	0.00354766	0.0368401
ENSMUSG00000061981	Flot2	-0.447852	4.02563	9.48385	0.00354769	0.0368401
ENSMUSG00000029330	Cds1	5.03026	-0.968643	9.67282	0.00354769	0.0368401
ENSMUSG00000093533	Vmn2r127	-5.13778	-0.497646	9.63647	0.00354841	0.0368401
ENSMUSG00000074129	Rpl13a	-0.173664	8.77628	9.48044	0.0035531	0.0368622
ENSMUSG00000052751	Repin1	-0.399868	4.57997	9.47401	0.00356335	0.0369176
ENSMUSG00000024150	Mcfd2	-0.228191	6.5364	9.47385	0.00356361	0.0369176
ENSMUSG00000027447	Cst3	-0.264676	11.3342	10.943	0.00357434	0.037002
ENSMUSG00000030310	Slc6a1	-0.22057	6.77897	9.46281	0.00358128	0.0370471
ENSMUSG00000029217	Tec	0.790579	2.39451	9.45697	0.00359067	0.0370874
ENSMUSG00000028345	Tex10	0.46168	4.17961	9.45576	0.00359262	0.0370874
ENSMUSG00000036371	Serbp1	0.22132	7.75035	9.51578	0.00359295	0.0370874
ENSMUSG00000031171	Ftsj1	-0.427888	4.14789	9.45215	0.00359844	0.0371173
ENSMUSG00000025915	Sgk3	-0.242619	6.7529	9.44146	0.00361575	0.037269
ENSMUSG00000030002	Dusp11	0.196598	7.42986	9.43663	0.00362359	0.037323
ENSMUSG00000024999	Noc3l	0.629894	3.47617	9.42951	0.00363517	0.0374153
ENSMUSG00000021638	Ocln	-0.68238	3.21434	9.43262	0.00364655	0.0375055
ENSMUSG00000032582	Rbm6	0.40559	5.07454	9.4152	0.00366998	0.0377194
ENSMUSG00000090862	Rps13	-0.226384	6.63206	9.39924	0.0036849	0.0378456
ENSMUSG00000037712	Fermt2	0.176146	7.90745	9.3864	0.00370621	0.0380371
ENSMUSG00000034160	Ogt	0.329015	8.96013	10.7994	0.00372328	0.0381689
ENSMUSG00000046519	Golph3l	0.256993	5.86303	9.37552	0.00372438	0.0381689
ENSMUSG00000038917	3930402G23Rik	-2.00392	1.64545	9.37558	0.00374296	0.0383318
ENSMUSG00000028826	Maco1	0.307432	5.62731	9.36223	0.00374669	0.0383426
ENSMUSG00000029173	Sepsecs	0.357044	5.22544	9.35585	0.00375745	0.0384253
ENSMUSG00000025856	Pdgfa	0.356608	4.96196	9.35117	0.00376537	0.0384788
ENSMUSG00000027330	Cdc25b	-1.21129	1.76537	9.35284	0.00377211	0.0385202
ENSMUSG00000050776	Olfr1317	4.65175	-1.09326	9.5067	0.00377772	0.03855
ENSMUSG00000020022	Ndufa12	-0.234558	8.45576	9.74735	0.00378545	0.0386014
ENSMUSG00000029309	Sparcl1	0.129598	10.4081	9.3337	0.00379506	0.038657
ENSMUSG00000036172	Cd200r3	4.49475	-0.692948	9.40784	0.0037963	0.038657
ENSMUSG00000022048	Dpysl2	-0.152193	8.37692	9.31644	0.00382464	0.0389142
ENSMUSG00000013089	Etv5	-0.271018	6.56925	9.31507	0.003827	0.0389142
ENSMUSG00000026707	Nsun6	-0.442294	4.69816	9.31264	0.0038312	0.0389293
ENSMUSG00000025138	Sirt7	0.630424	3.20232	9.31017	0.00383545	0.0389448
ENSMUSG00000060675	Plaat3	-0.46308	3.92701	9.30092	0.00385146	0.0390797
ENSMUSG00000020015	Cdk17	0.170595	8.06629	9.29557	0.00386076	0.0391348
ENSMUSG00000039427	Alg1	-0.70683	2.39352	9.29464	0.00386236	0.0391348
ENSMUSG00000035934	Pknox2	-0.709097	3.10926	9.29108	0.00386857	0.0391575
ENSMUSG00000022253	Nadk2	0.231694	6.72079	9.29022	0.00387007	0.0391575
ENSMUSG00000070972	Dnajc25	0.616782	2.91734	9.28795	0.00387402	0.0391697
ENSMUSG00000037434	Slc30a1	0.422556	4.26893	9.28504	0.00387911	0.0391708
ENSMUSG00000026110	Mgat4a	0.370404	5.18339	9.28209	0.00388425	0.0391708
ENSMUSG00000024983	Vti1a	-0.587843	3.4495	9.28022	0.00388754	0.0391708
ENSMUSG00000066151	Fkbp15	0.405291	4.23312	9.27827	0.00389094	0.0391708
ENSMUSG00000036752	Tubb4b	0.275385	6.17925	9.27775	0.00389186	0.0391708
ENSMUSG00000038116	Phf20	-0.196328	7.16147	9.27562	0.00389559	0.0391708
ENSMUSG00000039630	Hnrnpu	0.165957	8.94494	9.27491	0.00389684	0.0391708
ENSMUSG00000024942	Capn1	-2.39681	-0.379456	9.27332	0.00389964	0.0391708
ENSMUSG00000028737	Aldh4a1	0.518952	3.63215	9.27238	0.00390129	0.0391708
ENSMUSG00000034518	Hmgxb4	0.472265	4.69517	9.28737	0.00390148	0.0391708
ENSMUSG00000033436	Armcx2	0.404148	4.41503	9.2655	0.0039134	0.0392431
ENSMUSG00000079547	H2-DMb1	-1.07037	1.5761	9.26507	0.00391417	0.0392431
ENSMUSG00000061474	Mrps36	-0.409781	4.45082	9.26017	0.00392281	0.0392991
ENSMUSG00000014496	Ankrd28	0.330914	6.03705	9.36805	0.00392778	0.0392991
ENSMUSG00000025937	Lactb2	-0.275439	6.28845	9.25269	0.00393607	0.0392991
ENSMUSG00000034610	Tut4	0.314869	5.49851	9.25241	0.00393656	0.0392991
ENSMUSG00000097519	4930558J18Rik	-2.53429	0.654667	9.25198	0.00393733	0.0392991
ENSMUSG00000025077	Dclre1a	-0.520425	3.76053	9.25169	0.00393783	0.0392991
ENSMUSG00000048410	Zfp407	0.648908	3.04181	9.25105	0.00393897	0.0392991
ENSMUSG00000095068	Gm26189	4.64954	-1.3701	9.40778	0.00394431	0.039325
ENSMUSG00000050619	Zscan29	0.490908	3.87573	9.24207	0.00395496	0.0394037
ENSMUSG00000078653	Cntd1	-2.33963	0.270095	9.2379	0.00396239	0.0394503
ENSMUSG00000028407	Smim27	-0.423255	4.11759	9.2346	0.00396829	0.0394816
ENSMUSG00000033737	Fndc3c1	0.428686	4.7524	9.22695	0.00398202	0.0395808
ENSMUSG00000020608	Smc6	0.241532	6.43426	9.22596	0.00398379	0.0395808
ENSMUSG00000001767	Crnkl1	0.274533	6.13182	9.21676	0.00400036	0.0397178
ENSMUSG00000058571	Gpc6	0.170018	7.9885	9.21424	0.00400492	0.0397356
ENSMUSG00000070733	Fryl	0.272469	6.25472	9.20866	0.00401501	0.0398081
ENSMUSG00000057265	Bbof1	-0.711245	2.83962	9.20628	0.00401932	0.0398173
ENSMUSG00000025507	Pidd1	0.817486	2.53405	9.20508	0.0040215	0.0398173
ENSMUSG00000053819	Camk2d	0.189621	7.2681	9.19275	0.00404396	0.040012
ENSMUSG00000034912	Mdga2	0.283674	5.7958	9.18798	0.00405268	0.0400706
ENSMUSG00000042155	Klhl23	-0.279757	6.46423	9.19082	0.00407464	0.0402566
ENSMUSG00000049044	Rapgef4	0.249829	6.45407	9.17466	0.00407712	0.0402566
ENSMUSG00000028195	Ccn1	0.473623	3.83274	9.1608	0.00410274	0.0404716
ENSMUSG00000022123	Scel	-3.78885	0.270457	9.28852	0.00410455	0.0404716
ENSMUSG00000031232	Magt1	0.239399	7.02715	9.1484	0.00412579	0.0406432
ENSMUSG00000055401	Fbxo6	-0.321301	5.39825	9.14742	0.00412762	0.0406432
ENSMUSG00000067851	Arfgef1	0.247869	6.32015	9.1441	0.00413381	0.0406761
ENSMUSG00000033900	Map9	0.346202	5.57139	9.13494	0.00415097	0.0408169
ENSMUSG00000031755	Bbs2	-0.310678	5.33721	9.12196	0.00417542	0.0409713
ENSMUSG00000031753	Cog4	-0.314961	5.87439	9.1214	0.00417647	0.0409713
ENSMUSG00000079008	Gm14124	-4.43496	-0.917209	9.1929	0.00417697	0.0409713
ENSMUSG00000087141	Plcxd2	0.362094	5.45562	9.12596	0.00417811	0.0409713
ENSMUSG00000022867	Usp25	0.278579	6.2392	9.10993	0.00419821	0.0411401
ENSMUSG00000047554	Tmem41b	0.407356	4.47016	9.10818	0.00420154	0.0411446
ENSMUSG00000050967	Creg2	1.78734	0.44813	9.09779	0.00422133	0.0413101
ENSMUSG00000041653	Pnpla3	-0.969798	2.67729	9.096	0.00422476	0.0413155
ENSMUSG00000032902	Slc16a1	0.127824	10.0073	9.09269	0.00423108	0.0413352
ENSMUSG00000030876	Mettl9	0.236713	6.65265	9.09098	0.00423437	0.0413352
ENSMUSG00000032293	Ireb2	0.211811	7.1312	9.09042	0.00423543	0.0413352
ENSMUSG00000029334	Prkg2	4.50369	-0.350108	9.15919	0.00424025	0.041354
ENSMUSG00000056735	A930024E05Rik	0.654394	3.18734	9.08398	0.00424782	0.0413996
ENSMUSG00000022194	Bcl2l2	0.42615	4.10474	9.07949	0.00425645	0.0414555
ENSMUSG00000008438	Adam21	1.82423	0.706917	9.10897	0.00425958	0.0414578
ENSMUSG00000087626	Gm15050	-0.830638	2.29165	9.07063	0.00427356	0.0415495
ENSMUSG00000036833	Pnpla7	-0.496941	3.458	9.06999	0.00427481	0.0415495
ENSMUSG00000030510	Cers3	-2.30731	0.00749561	9.04872	0.00431621	0.0419235
ENSMUSG00000091387	Gcnt4	-0.250953	6.50186	9.04614	0.00432125	0.041944
ENSMUSG00000027822	Slc33a1	0.304384	5.97049	9.04115	0.00433104	0.0420105
ENSMUSG00000042354	Gnl3	0.360773	5.02312	9.02847	0.00435602	0.0422048
ENSMUSG00000034903	Cobll1	0.31844	5.5981	9.02669	0.00435953	0.0422048
ENSMUSG00000049299	Trappc1	-0.198571	7.09896	9.02649	0.00435992	0.0422048
ENSMUSG00000058883	Zfp708	0.488431	4.20674	9.02245	0.00436792	0.0422538
ENSMUSG00000031283	Chrdl1	-0.261222	6.72766	9.01985	0.00437772	0.0423199
ENSMUSG00000027332	Ivd	-0.319921	6.05729	9.08463	0.00438118	0.0423248
ENSMUSG00000028194	Ddah1	-0.181766	8.24124	9.01078	0.0043911	0.042392
ENSMUSG00000032328	Tmem30a	0.151136	8.41161	9.00709	0.00439847	0.0424345
ENSMUSG00000038895	Zfp653	2.02883	0.299019	9.00556	0.00440151	0.0424353
ENSMUSG00000036242	Armh4	0.339361	5.55838	8.99586	0.00442094	0.0425738
ENSMUSG00000041684	Bivm	-0.336535	5.52677	8.99475	0.00442317	0.0425738
ENSMUSG00000010095	Slc3a2	-0.172343	7.88272	8.99394	0.0044248	0.0425738
ENSMUSG00000006736	Tspan31	-0.174436	7.8561	8.99137	0.00442996	0.0425948
ENSMUSG00000028693	Nasp	0.380773	5.18966	8.97854	0.00445583	0.0428148
ENSMUSG00000026100	Mstn	4.8751	-1.09154	9.0526	0.00446837	0.0429026
ENSMUSG00000034105	Meak7	-0.882407	1.64587	8.97108	0.00447095	0.0429026
ENSMUSG00000018287	Spag7	-0.315083	6.45054	9.15407	0.00448521	0.0430105
ENSMUSG00000057375	Yipf1	-0.265174	6.20367	8.96097	0.00449154	0.0430276
ENSMUSG00000027132	Katnbl1	0.343301	5.55794	8.96025	0.004493	0.0430276
ENSMUSG00000021390	Ogn	-0.54361	3.41777	8.95829	0.00449701	0.0430372
ENSMUSG00000033740	St18	4.84444	-0.932358	9.02209	0.00450836	0.0431096
ENSMUSG00000035637	Grhpr	0.571677	3.57041	8.95165	0.0045106	0.0431096
ENSMUSG00000063362	Alg11	0.282884	6.25566	8.94557	0.0045231	0.0431871
ENSMUSG00000024816	Frmd8	0.466398	3.88515	8.94477	0.00452473	0.0431871
ENSMUSG00000024870	Rab1b	-0.453797	3.91276	8.94042	0.00453369	0.0432407
ENSMUSG00000031666	Rbl2	0.283092	5.59014	8.93911	0.00453639	0.0432407
ENSMUSG00000051811	Cox6b2	-0.39993	4.56347	8.93126	0.00455259	0.0433663
ENSMUSG00000043639	Rbm20	-0.624346	3.02524	8.92702	0.00456138	0.0434211
ENSMUSG00000026179	Pnkd	-0.30431	5.43167	8.92223	0.00457133	0.0434781
ENSMUSG00000040828	Catsperd	-1.7923	0.296976	8.92122	0.00457344	0.0434781
ENSMUSG00000022111	Uchl3	0.307953	6.18994	8.94454	0.00459113	0.0436128
ENSMUSG00000042228	Lyn	-0.230151	6.94438	8.91041	0.00459598	0.0436128
ENSMUSG00000032281	Acsbg1	-0.313808	7.7714	9.77094	0.00459675	0.0436128
ENSMUSG00000036840	Siah1a	0.324493	4.95234	8.90739	0.0046023	0.0436365
ENSMUSG00000032340	Neo1	-0.201104	7.10086	8.90384	0.00460974	0.0436781
ENSMUSG00000038217	Tlcd2	-1.29417	1.44151	8.89401	0.0046304	0.0438138
ENSMUSG00000075271	Ttc30a1	0.696441	2.64702	8.89267	0.00463323	0.0438138
ENSMUSG00000034659	Tmem109	-0.424878	4.45754	8.89206	0.00463452	0.0438138
ENSMUSG00000031441	Atp11a	0.377642	5.21404	8.88882	0.00464136	0.0438138
ENSMUSG00000028138	Adh5	-0.204326	7.9899	8.96019	0.00464316	0.0438138
ENSMUSG00000030660	Pik3c2a	0.25491	7.15723	9.03894	0.0046453	0.0438138
ENSMUSG00000005683	Cs	-0.193928	9.21257	9.12272	0.00464549	0.0438138
ENSMUSG00000050965	Prkca	0.21988	6.97983	8.88311	0.00465343	0.0438599
ENSMUSG00000028495	Rps6	-0.201618	7.3982	8.87864	0.00466291	0.0438969
ENSMUSG00000054074	Skida1	0.557949	3.58996	8.87837	0.00466349	0.0438969
ENSMUSG00000008683	Rps15a	-0.222135	6.56826	8.86934	0.0046827	0.0440363
ENSMUSG00000006920	Ezh1	-0.47599	4.15094	8.86852	0.00468445	0.0440363
ENSMUSG00000046387	Pcdhb17	0.399669	4.86785	8.85907	0.00470465	0.0441972
ENSMUSG00000015994	Fnta	0.257262	6.08244	8.8567	0.00470975	0.044216
ENSMUSG00000029366	Dck	0.380794	5.17885	8.85501	0.00471337	0.0442211
ENSMUSG00000027259	Adal	-0.568793	3.86655	8.84713	0.00473033	0.0443511
ENSMUSG00000024521	Pmaip1	-0.495178	4.30492	8.84372	0.00473768	0.044391
ENSMUSG00000040978	Gm11992	0.638789	3.03894	8.82833	0.00477103	0.0446742
ENSMUSG00000022024	Sugt1	0.186863	6.95103	8.82563	0.00477691	0.0447
ENSMUSG00000021252	Erg28	-0.198798	7.34459	8.82185	0.00478515	0.0447371
ENSMUSG00000021116	Eif2s1	-0.162376	7.92205	8.82068	0.0047877	0.0447371
ENSMUSG00000005514	Por	-0.521268	3.71138	8.81952	0.00479025	0.0447371
ENSMUSG00000041997	Tlk1	0.30913	5.56845	8.81703	0.00479568	0.0447587
ENSMUSG00000023885	Thbs2	-4.22231	-0.246318	8.88033	0.00480454	0.044785
ENSMUSG00000029162	Khk	-0.467643	4.46122	8.82664	0.00480476	0.044785
ENSMUSG00000020441	2310033P09Rik	0.640112	2.74486	8.80447	0.00482324	0.044928
ENSMUSG00000022371	Col14a1	-4.88391	-1.14547	9.03375	0.00484368	0.0450703
ENSMUSG00000036949	Slc39a12	0.468844	4.02799	8.79469	0.00484481	0.0450703
ENSMUSG00000030842	Lamtor1	-0.267431	6.10624	8.7927	0.00484922	0.045082
ENSMUSG00000022013	Dnajc15	-0.224199	6.16094	8.78788	0.00485989	0.0451519
ENSMUSG00000027663	Zmat3	0.253369	6.34688	8.77706	0.00488396	0.0453461
ENSMUSG00000031660	Brd7	0.230518	6.56398	8.77399	0.00489082	0.0453803
ENSMUSG00000026020	Nop58	0.321176	5.22266	8.77089	0.00489773	0.0454151
ENSMUSG00000035062	Zc4h2	-0.31112	5.81819	8.76899	0.00490803	0.0454811
ENSMUSG00000039461	Tcta	-0.262505	6.40631	8.75875	0.00492498	0.045594
ENSMUSG00000042797	Aqp11	-0.447673	3.86164	8.75803	0.00492659	0.045594
ENSMUSG00000036333	Kidins220	0.184219	7.13582	8.75409	0.00493546	0.0456466
ENSMUSG00000031860	Pbx4	-1.32715	0.989298	8.74995	0.00494482	0.0457037
ENSMUSG00000042473	Tbc1d8b	0.813743	3.31415	8.90459	0.00495529	0.0457709
ENSMUSG00000061904	Slc25a3	0.158603	8.55992	8.74001	0.00496732	0.0458414
ENSMUSG00000098238	Gm8756	1.46498	0.568073	8.73769	0.0049726	0.0458414
ENSMUSG00000079056	Kcnip3	-0.395074	4.81476	8.7371	0.00497393	0.0458414
ENSMUSG00000028410	Dnaja1	0.158249	7.62593	8.73631	0.00497573	0.0458414
ENSMUSG00000001366	Fbxo9	0.312281	5.66544	8.73101	0.00498781	0.0459231
ENSMUSG00000040034	Nup43	0.340752	5.25216	8.7263	0.00499856	0.0459923
ENSMUSG00000036282	Naa30	0.294579	5.5997	8.7249	0.00500175	0.0459923
ENSMUSG00000033972	Zfp944	0.271008	6.53229	8.73253	0.00501564	0.0460677
ENSMUSG00000020897	Aurkb	-1.28703	2.27542	8.71852	0.00501638	0.0460677
ENSMUSG00000022565	Plec	-0.561853	3.59172	8.71433	0.00502599	0.046097
ENSMUSG00000033475	Tomm6	2.88713	-0.559977	8.71399	0.00502677	0.046097
ENSMUSG00000031403	Dkc1	-0.286166	5.67808	8.7128	0.0050295	0.046097
ENSMUSG00000000197	Nalcn	0.417006	4.67452	8.71105	0.00503355	0.046097
ENSMUSG00000032757	Bet1	-0.193563	7.44547	8.71012	0.00503567	0.046097
ENSMUSG00000033717	Adra2a	-0.685599	2.50823	8.69849	0.00506253	0.0463133
ENSMUSG00000060743	H3f3a	-0.318742	5.52994	8.69172	0.00507826	0.0464275
ENSMUSG00000056215	Lrguk	-0.949867	1.54357	8.68509	0.00509368	0.0465387
ENSMUSG00000048067	Olfr1349	3.20967	-0.62018	8.67803	0.00511017	0.0466462
ENSMUSG00000008682	Rpl10	-0.199854	7.25075	8.67727	0.00511196	0.0466462
ENSMUSG00000036655	Colec11	2.79561	-0.418174	8.67241	0.00512333	0.0467202
ENSMUSG00000099083	Atf7	-0.345935	4.8855	8.67042	0.00512802	0.0467332
ENSMUSG00000021047	Nova1	0.251413	6.54115	8.66602	0.00513835	0.0467975
ENSMUSG00000022000	Zc3h13	0.315539	5.12559	8.65833	0.00515648	0.0469284
ENSMUSG00000022197	Pdzd2	0.698663	3.46463	8.65715	0.00515927	0.0469284
ENSMUSG00000050555	Hyls1	1.4115	0.910053	8.65323	0.00516855	0.0469595
ENSMUSG00000052962	Mrpl35	-0.19971	7.05168	8.65278	0.0051696	0.0469595
ENSMUSG00000063796	Slc22a8	-4.83877	-1.39454	9.12451	0.00517253	0.0469595
ENSMUSG00000038803	Ost4	-0.215131	7.29197	8.64891	0.00517878	0.0469864
ENSMUSG00000000399	Ndufa9	-0.136492	9.16122	8.64544	0.00518703	0.0470315
ENSMUSG00000033004	Mycbp2	0.199455	6.65263	8.64262	0.00519372	0.0470623
ENSMUSG00000003949	Hlf	0.372865	4.74973	8.63891	0.00520257	0.0470787
ENSMUSG00000049288	Lix1l	-0.502286	4.19942	8.6386	0.00520331	0.0470787
ENSMUSG00000021476	Habp4	0.573983	3.44759	8.63773	0.00520539	0.0470787
ENSMUSG00000023980	Taf8	-0.431391	4.43403	8.63557	0.00521053	0.0470919
ENSMUSG00000031066	Usp11	-0.462893	4.33354	8.63436	0.00521343	0.0470919
ENSMUSG00000049313	Sorl1	0.254855	6.53864	8.63218	0.00521864	0.0471092
ENSMUSG00000032036	Kirrel3	-0.751755	3.46987	8.63858	0.00522212	0.047111
ENSMUSG00000006589	Aprt	-0.346052	5.36428	8.62776	0.00522924	0.0471454
ENSMUSG00000030291	Med21	-0.187897	6.94683	8.62441	0.00523727	0.0471881
ENSMUSG00000038174	Fam126b	0.239991	6.59586	8.6162	0.00525701	0.0473363
ENSMUSG00000060126	Tpt1	-0.176301	7.84927	8.60867	0.0052752	0.0474702
ENSMUSG00000031812	Map1lc3b	0.115854	9.87477	8.60303	0.00528888	0.0475634
ENSMUSG00000038658	Ric1	0.378237	4.50052	8.60146	0.00529269	0.0475678
ENSMUSG00000030613	Ccdc90b	-0.225857	6.49273	8.58581	0.00533085	0.0478605
ENSMUSG00000024878	Cbwd1	-0.317188	5.4827	8.58536	0.00533194	0.0478605
ENSMUSG00000027014	Cwc22	0.49907	4.36308	8.61383	0.00534575	0.0479544
ENSMUSG00000019768	Esr1	2.44672	0.205495	8.5704	0.00536868	0.0481299
ENSMUSG00000029993	Nfu1	-0.195477	6.91854	8.56521	0.00538149	0.0482145
ENSMUSG00000034460	Six4	1.04718	1.87225	8.58792	0.00539436	0.0482996
ENSMUSG00000036615	Rfxap	0.465298	3.93038	8.55356	0.00541037	0.0483838
ENSMUSG00000062647	Rpl7a	-0.189584	7.01306	8.5535	0.00541052	0.0483838
ENSMUSG00000030342	Cd9	-0.112128	11.0772	8.55075	0.00541736	0.0484147
ENSMUSG00000027811	4930579G24Rik	0.47597	4.56902	8.54879	0.00542223	0.048428
ENSMUSG00000062931	Zfp938	0.30355	5.69468	8.54475	0.00543232	0.0484879
ENSMUSG00000087679	Tmem250-ps	-0.34169	5.02542	8.54147	0.00544052	0.0485308
ENSMUSG00000033501	Crygs	5.10592	-0.917566	8.87188	0.00544965	0.048582
ENSMUSG00000010290	AI597479	-0.288035	6.47365	8.64851	0.0054553	0.0486021
ENSMUSG00000035674	Ndufa3	-0.259222	8.70793	9.29357	0.00546461	0.0486547
ENSMUSG00000042254	Cilp	-4.68652	-1.26242	8.66592	0.00547326	0.0486788
ENSMUSG00000079038	D130040H23Rik	0.849625	1.94521	8.52807	0.00547411	0.0486788
ENSMUSG00000042097	Zfp239	-0.528641	3.46079	8.52249	0.00548818	0.0487736
ENSMUSG00000004285	Atp6v1f	-0.175657	8.2102	8.5168	0.00550257	0.0488712
ENSMUSG00000021794	Glud1	0.138719	9.25794	8.51232	0.00551391	0.0489116
ENSMUSG00000021428	Riok1	0.373648	4.59244	8.5123	0.00551396	0.0489116
ENSMUSG00000032172	Olfm2	-0.350933	6.24809	8.76109	0.00552043	0.0489387
ENSMUSG00000079525	Cldn34d	-4.61842	-1.39387	8.83504	0.00553062	0.0489867
ENSMUSG00000000278	Scpep1	-0.298682	6.3877	8.6773	0.00553269	0.0489867
ENSMUSG00000046623	Gjb4	-0.842928	3.19321	8.5796	0.00554334	0.0490507
ENSMUSG00000038822	Hace1	0.406651	4.86307	8.49919	0.00554733	0.0490556
ENSMUSG00000021690	Jmy	0.271391	6.20526	8.48107	0.00559378	0.0494359
ENSMUSG00000055373	Fut9	0.196433	8.1974	8.5436	0.00560944	0.0495437
ENSMUSG00000020698	Cct6b	-1.10643	1.42433	8.47174	0.00561784	0.0495873
ENSMUSG00000037653	Kctd8	-4.74439	-1.01747	8.51895	0.00565731	0.0498964
ENSMUSG00000046711	Hmga1	2.35445	0.649605	8.45378	0.0056645	0.0498964
ENSMUSG00000053436	Mapk14	0.35077	5.40656	8.46649	0.00566459	0.0498964
ENSMUSG00000023852	Chd1	0.392279	5.10354	8.4605	0.00566799	0.0498964
ENSMUSG00000015542	Nat9	-0.496248	3.96709	8.45147	0.00567055	0.0498964
ENSMUSG00000040771	Oard1	-0.26664	6.01107	8.45024	0.00567377	0.0498964
ENSMUSG00000024899	Papss2	-4.81626	-0.52621	8.52378	0.00568302	0.0499471

## Sheet: KOvsWT_Day9
Ensemble	SYMBOL	logFC	logCPM	F	PValue	FDR
ENSMUSG00000020263	Appl2	-0.660647	7.86436	155.442	4.11801e-16	5.89575e-12
ENSMUSG00000078776	9530053A07Rik	1.00645	6.98997	146.713	1.82598e-15	1.11274e-11
ENSMUSG00000032350	Gclc	0.670417	7.54168	139.463	2.65554e-15	1.11274e-11
ENSMUSG00000064351	COX1	-0.3376	14.4491	138.172	3.10886e-15	1.11274e-11
ENSMUSG00000026880	Stom	1.04721	6.082	133.156	5.79903e-15	1.66049e-11
ENSMUSG00000021996	Esd	0.565449	8.5498	130.276	8.3621e-15	1.99534e-11
ENSMUSG00000031425	Plp1	0.702121	7.18143	105.325	2.64108e-13	5.40177e-10
ENSMUSG00000024854	Pold4	-0.639209	7.79427	101.006	5.09154e-13	9.11194e-10
ENSMUSG00000036676	Tmtc3	0.68648	6.89837	97.4118	8.92647e-13	1.42e-09
ENSMUSG00000047242	Taf9b	0.807376	6.15522	93.1248	1.77758e-12	2.54496e-09
ENSMUSG00000028211	Trp53inp1	0.551129	8.2081	90.1787	2.89035e-12	3.76192e-09
ENSMUSG00000031812	Map1lc3b	0.370233	9.87477	86.6009	5.29334e-12	6.31539e-09
ENSMUSG00000024924	Vldlr	-0.574648	7.2695	84.8249	7.19265e-12	7.92132e-09
ENSMUSG00000020589	Cyria	0.489	8.70063	83.2456	9.48148e-12	9.69617e-09
ENSMUSG00000020326	Ccng1	0.428989	9.32018	81.8833	1.20668e-11	1.15173e-08
ENSMUSG00000022122	Ednrb	0.488052	9.71575	82.2416	1.29871e-11	1.1621e-08
ENSMUSG00000031422	Morf4l2	0.616392	8.52951	88.2126	1.38827e-11	1.16378e-08
ENSMUSG00000004347	Pde1c	-0.602284	6.82202	80.6148	1.51403e-11	1.16378e-08
ENSMUSG00000047446	Arl4a	0.468253	7.76813	80.5042	1.54445e-11	1.16378e-08
ENSMUSG00000041548	Hspb8	0.665805	7.38019	79.3884	2.15258e-11	1.54092e-08
ENSMUSG00000028608	Czib	-0.546013	7.84834	77.5365	2.65199e-11	1.80803e-08
ENSMUSG00000074896	Ifit3	1.01502	5.07003	76.9937	2.93183e-11	1.90795e-08
ENSMUSG00000024778	Fas	0.510466	7.6174	76.2789	3.34829e-11	2.08424e-08
ENSMUSG00000025666	Tmem47	0.423285	9.49154	74.8954	4.33975e-11	2.58884e-08
ENSMUSG00000034459	Ifit1	1.24552	4.47451	70.3065	1.04918e-10	6.00845e-08
ENSMUSG00000032679	Cd59a	1.06988	4.81857	69.134	1.32226e-10	7.28107e-08
ENSMUSG00000022474	Pmm1	0.544248	7.5653	67.4251	1.86063e-10	9.86618e-08
ENSMUSG00000064215	Ifi27	0.472312	7.98424	66.548	2.22181e-10	1.13606e-07
ENSMUSG00000026104	Stat1	0.72482	6.17895	64.1991	3.59855e-10	1.77657e-07
ENSMUSG00000064368	ND6	-0.29519	10.5964	63.1481	4.48059e-10	2.13829e-07
ENSMUSG00000044976	Wdr72	1.22498	4.39989	62.1431	5.5369e-10	2.50081e-07
ENSMUSG00000028364	Tnc	1.13549	4.57418	62.0984	5.58957e-10	2.50081e-07
ENSMUSG00000020706	Ftsj3	0.999643	5.04378	61.6172	6.19066e-10	2.63695e-07
ENSMUSG00000027562	Car2	0.441757	8.85029	61.5632	6.26222e-10	2.63695e-07
ENSMUSG00000023951	Vegfa	-0.657529	6.2733	60.5423	7.79042e-10	3.10469e-07
ENSMUSG00000044080	S100a1	-0.459025	7.57802	60.5124	7.84074e-10	3.10469e-07
ENSMUSG00000040550	Otud6b	0.556958	6.74012	60.4052	8.02358e-10	3.10469e-07
ENSMUSG00000031517	Gpm6a	0.337451	10.2083	59.7969	9.14974e-10	3.36467e-07
ENSMUSG00000027078	Ube2l6	0.967533	4.96261	59.7889	9.16549e-10	3.36467e-07
ENSMUSG00000030717	Nupr1	-1.03016	4.91141	58.6032	1.18667e-09	4.22962e-07
ENSMUSG00000086429	Gt(ROSA)26Sor	-0.549607	11.0765	80.3162	1.21125e-09	4.22962e-07
ENSMUSG00000034457	Eda2r	0.717362	6.82929	60.733	1.77492e-09	6.05036e-07
ENSMUSG00000061559	Wdr61	0.359115	8.31517	56.6296	1.83655e-09	6.11486e-07
ENSMUSG00000057766	Ankrd29	-0.429865	8.95893	56.6199	2.0133e-09	6.48865e-07
ENSMUSG00000025931	Paqr8	0.368709	8.71774	56.1619	2.03946e-09	6.48865e-07
ENSMUSG00000053931	Cnn3	0.324607	9.39004	54.6702	2.85839e-09	8.89641e-07
ENSMUSG00000038301	Snx10	0.544043	6.93719	52.8688	4.32748e-09	1.31822e-06
ENSMUSG00000028035	Dnajb4	0.400738	8.00896	52.3062	4.93393e-09	1.46342e-06
ENSMUSG00000036949	Slc39a12	1.40053	4.02799	52.242	5.00857e-09	1.46342e-06
ENSMUSG00000047139	Cd24a	-0.464144	6.96849	52.1294	5.14224e-09	1.47243e-06
ENSMUSG00000029068	Ccnl2	-0.558915	6.58037	51.6862	5.70619e-09	1.60187e-06
ENSMUSG00000023067	Cdkn1a	0.584601	6.99975	51.4996	6.28124e-09	1.7294e-06
ENSMUSG00000054364	Rhob	0.855915	4.88994	51.1376	6.49515e-09	1.75455e-06
ENSMUSG00000016256	Ctsz	-0.646172	5.89542	49.4497	9.72164e-09	2.57749e-06
ENSMUSG00000028249	Sdcbp	0.240157	12.097	49.1209	1.05252e-08	2.73982e-06
ENSMUSG00000038816	Ctnnal1	0.478744	6.65098	48.7746	1.14472e-08	2.92661e-06
ENSMUSG00000022309	Angpt1	0.70636	5.95856	48.2984	1.28554e-08	3.22896e-06
ENSMUSG00000049612	Omg	0.844586	5.00375	48.055	1.36439e-08	3.36394e-06
ENSMUSG00000029120	Ppp2r2c	1.66719	2.67684	47.99	1.38627e-08	3.36394e-06
ENSMUSG00000031885	Cbfb	-0.340979	9.58343	47.5761	1.53465e-08	3.66193e-06
ENSMUSG00000001986	Gria3	0.3933	7.8226	47.4325	1.58992e-08	3.7039e-06
ENSMUSG00000036790	Slitrk2	0.556597	6.6334	47.3968	1.60398e-08	3.7039e-06
ENSMUSG00000026193	Fn1	-0.518766	6.82273	47.1053	1.72382e-08	3.86489e-06
ENSMUSG00000017009	Sdc4	-0.372897	8.29348	47.0962	1.72769e-08	3.86489e-06
ENSMUSG00000037355	Uvssa	-0.815694	5.19171	46.938	1.79675e-08	3.95754e-06
ENSMUSG00000034488	Edil3	-1.07318	5.26188	51.6931	1.85676e-08	4.02776e-06
ENSMUSG00000027777	Schip1	0.393987	7.86732	46.7217	1.89589e-08	4.03131e-06
ENSMUSG00000028480	Glipr2	-0.526792	7.60605	49.2549	1.91471e-08	4.03131e-06
ENSMUSG00000022265	Ank	0.431438	7.1639	46.3063	2.10266e-08	4.36287e-06
ENSMUSG00000031402	Mpp1	0.567895	7.48291	49.8675	2.28697e-08	4.6775e-06
ENSMUSG00000004535	Tax1bp1	0.339388	8.33558	45.7803	2.39886e-08	4.83725e-06
ENSMUSG00000027079	Clp1	0.845175	4.36435	45.6222	2.49622e-08	4.96367e-06
ENSMUSG00000035356	Nfkbiz	-0.55478	6.10908	45.5583	2.53673e-08	4.97512e-06
ENSMUSG00000027800	Tm4sf1	-0.325133	8.7232	44.6567	3.18746e-08	6.16687e-06
ENSMUSG00000064367	ND5	-0.223362	11.9748	44.2736	3.51477e-08	6.70946e-06
ENSMUSG00000023186	Vwa5a	0.463076	7.88471	44.5161	3.84164e-08	7.16156e-06
ENSMUSG00000031841	Cdh13	-0.410517	8.36422	44.1455	3.85165e-08	7.16156e-06
ENSMUSG00000053279	Aldh1a1	0.567473	7.12967	45.8841	4.28664e-08	7.72082e-06
ENSMUSG00000020926	Adam11	-1.18007	4.11227	43.4909	4.2976e-08	7.72082e-06
ENSMUSG00000097040	2610316D01Rik	-0.729026	4.93395	43.476	4.31421e-08	7.72082e-06
ENSMUSG00000029153	Ociad2	-0.344086	7.92046	42.3508	5.77962e-08	1.01726e-05
ENSMUSG00000057738	Sptan1	0.333296	8.30247	42.32	5.82631e-08	1.01726e-05
ENSMUSG00000073639	Rab18	0.269643	9.21658	41.7408	6.78361e-08	1.16297e-05
ENSMUSG00000020612	Prkar1a	0.290236	10.0928	41.7187	6.82332e-08	1.16297e-05
ENSMUSG00000010663	Fads1	-0.346154	8.27372	41.015	8.2207e-08	1.38466e-05
ENSMUSG00000022893	Adamts1	0.49055	7.26648	41.2533	8.75583e-08	1.45764e-05
ENSMUSG00000001021	S100a3	-0.636691	4.99308	40.72	8.89274e-08	1.46342e-05
ENSMUSG00000007656	Arpp19	0.331769	8.31119	40.5429	9.32371e-08	1.5169e-05
ENSMUSG00000025545	Clybl	-0.373538	7.94163	40.4644	9.52146e-08	1.5182e-05
ENSMUSG00000030256	Bhlhe41	-0.415632	6.75218	40.4198	9.63603e-08	1.5182e-05
ENSMUSG00000017677	Wsb1	-0.320857	8.97592	40.3951	9.70006e-08	1.5182e-05
ENSMUSG00000062014	Gmfb	0.267862	9.98534	40.3737	9.75582e-08	1.5182e-05
ENSMUSG00000028883	Sema3a	-0.43745	8.03059	41.3835	9.974e-08	1.53546e-05
ENSMUSG00000085148	Mir22hg	-0.421503	7.02815	39.8818	1.1135e-07	1.69595e-05
ENSMUSG00000022505	Emp2	-0.376843	8.29094	39.5376	1.22202e-07	1.84164e-05
ENSMUSG00000026173	Plcd4	0.349549	8.34269	39.3761	1.27671e-07	1.89433e-05
ENSMUSG00000022024	Sugt1	0.395689	6.95103	39.3567	1.28344e-07	1.89433e-05
ENSMUSG00000025037	Maoa	0.37176	7.8318	38.8673	1.46636e-07	2.14224e-05
ENSMUSG00000054423	Cadps	0.388599	7.11577	38.7344	1.52058e-07	2.19901e-05
ENSMUSG00000039031	Arhgap18	-0.412849	7.75458	38.2072	1.79378e-07	2.55972e-05
ENSMUSG00000071337	Tia1	-0.334781	8.08144	38.1085	1.80577e-07	2.55972e-05
ENSMUSG00000004936	Map2k1	0.409285	7.19786	37.7152	2.01311e-07	2.82565e-05
ENSMUSG00000022479	Vdr	-0.501751	6.10758	37.6332	2.0594e-07	2.86256e-05
ENSMUSG00000030255	Sspn	-0.605757	6.47231	38.8934	2.17955e-07	2.99129e-05
ENSMUSG00000029291	Rufy3	0.472589	6.65573	37.4057	2.19379e-07	2.99129e-05
ENSMUSG00000030671	Pde3b	-0.538661	6.32623	37.1907	2.3292e-07	3.14596e-05
ENSMUSG00000068039	Tcp1	0.303839	8.00303	36.977	2.47243e-07	3.30821e-05
ENSMUSG00000023175	Bsg	-0.308472	8.12053	36.9324	2.50351e-07	3.31877e-05
ENSMUSG00000037236	Matr3	0.297108	9.36794	36.6727	2.69257e-07	3.53665e-05
ENSMUSG00000056899	Immp2l	-0.685537	4.69396	36.5764	2.76644e-07	3.60064e-05
ENSMUSG00000097574	C920006O11Rik	-1.02186	3.83041	36.3594	2.94072e-07	3.793e-05
ENSMUSG00000007682	Dio2	-0.460641	7.92531	38.4315	3.31153e-07	4.23314e-05
ENSMUSG00000002985	Apoe	-0.427019	7.12101	35.614	3.63237e-07	4.60218e-05
ENSMUSG00000036894	Rap2b	0.656986	5.32703	35.3449	3.92218e-07	4.92577e-05
ENSMUSG00000026473	Glul	-0.379608	8.01766	35.3104	3.96102e-07	4.9313e-05
ENSMUSG00000019132	BC005537	0.308292	7.70127	35.0704	4.24283e-07	5.2366e-05
ENSMUSG00000008822	Acyp1	-0.370513	7.56217	34.9669	4.37072e-07	5.34835e-05
ENSMUSG00000032261	Sh3bgrl2	0.877429	4.1823	34.7987	4.58726e-07	5.54617e-05
ENSMUSG00000028820	Sfpq	0.443965	6.31995	34.7816	4.60986e-07	5.54617e-05
ENSMUSG00000006403	Adamts4	-0.968575	3.85966	34.7318	4.67643e-07	5.57938e-05
ENSMUSG00000030107	Usp18	0.948358	4.34722	34.7738	4.82397e-07	5.70784e-05
ENSMUSG00000014769	Psmb1	0.270143	9.31063	34.5623	4.91079e-07	5.76293e-05
ENSMUSG00000064363	ND4	-0.191309	12.8532	34.4682	5.04615e-07	5.87364e-05
ENSMUSG00000069763	Tmem100	-0.555304	6.23192	34.3401	5.23687e-07	6.04647e-05
ENSMUSG00000042271	Nxt2	0.414036	7.4154	34.2834	5.3234e-07	6.09721e-05
ENSMUSG00000042228	Lyn	0.390706	6.94438	34.1874	5.47367e-07	6.21956e-05
ENSMUSG00000020052	Ascl1	1.00615	3.72913	34.093	5.62585e-07	6.34215e-05
ENSMUSG00000022105	Rb1	0.28141	8.71853	33.9387	5.88398e-07	6.58133e-05
ENSMUSG00000028525	Pde4b	-0.373719	7.00106	33.8344	6.06568e-07	6.73196e-05
ENSMUSG00000033355	Rtp4	0.826952	4.07663	33.5984	6.49846e-07	7.05707e-05
ENSMUSG00000000632	Sez6	-0.468856	6.15726	33.5665	6.55942e-07	7.05707e-05
ENSMUSG00000020124	Usp15	0.383082	7.09308	33.5526	6.58602e-07	7.05707e-05
ENSMUSG00000019864	Rtn4ip1	-0.701726	5.72506	34.7629	6.58883e-07	7.05707e-05
ENSMUSG00000030246	Ldhb	0.272289	8.762	33.5304	6.62899e-07	7.05707e-05
ENSMUSG00000020658	Efr3b	-0.441894	6.08841	33.5174	6.65436e-07	7.05707e-05
ENSMUSG00000031166	Wdr13	-0.553937	5.86323	33.4398	6.80724e-07	7.16612e-05
ENSMUSG00000033569	Adgrb3	-0.427827	6.67653	33.2597	7.17689e-07	7.50012e-05
ENSMUSG00000029778	Adcyap1r1	0.509931	6.02398	33.2319	7.2357e-07	7.50678e-05
ENSMUSG00000026683	Nuf2	0.593259	5.30543	33.1237	7.46977e-07	7.69386e-05
ENSMUSG00000045092	S1pr1	-0.542878	6.65015	33.8806	7.59736e-07	7.76939e-05
ENSMUSG00000024866	Acy3	-1.06918	3.6183	33.0335	7.67096e-07	7.78902e-05
ENSMUSG00000017707	Serinc3	0.268755	8.54172	32.4968	8.99091e-07	8.97687e-05
ENSMUSG00000035237	Lcat	-0.482723	9.23596	40.6809	9.00703e-07	8.97687e-05
ENSMUSG00000025283	Sat1	0.240316	9.46965	32.482	9.03073e-07	8.97687e-05
ENSMUSG00000007812	Zfp655	0.66043	5.73345	32.6168	9.09161e-07	8.97687e-05
ENSMUSG00000042851	Zc3h6	-0.692764	4.55933	32.374	9.32513e-07	9.12143e-05
ENSMUSG00000028691	Prdx1	0.225131	10.4298	32.3595	9.36544e-07	9.12143e-05
ENSMUSG00000046985	Tapt1	0.35696	7.25227	32.2724	9.6116e-07	9.29793e-05
ENSMUSG00000022899	Slc15a2	-0.334849	7.81471	32.0479	1.02774e-06	9.85263e-05
ENSMUSG00000023019	Gpd1	-0.732216	4.43944	32.03	1.03324e-06	9.85263e-05
ENSMUSG00000053333	Dis3l2	-1.60339	2.33593	32.0109	1.03915e-06	9.85263e-05
ENSMUSG00000028270	Gbp2	0.444662	6.5568	31.9362	1.06265e-06	0.000100092
ENSMUSG00000024038	Ndufv3	-0.33366	8.28819	31.7653	1.11849e-06	0.000104663
ENSMUSG00000005125	Ndrg1	-0.770084	4.13648	31.5576	1.19047e-06	0.000110453
ENSMUSG00000032902	Slc16a1	0.238193	10.0073	31.5428	1.1958e-06	0.000110453
ENSMUSG00000038576	Susd4	-1.3659	2.75698	31.2455	1.30794e-06	0.000120037
ENSMUSG00000057411	Antkmt	-0.527816	5.75038	30.9741	1.41997e-06	0.000129489
ENSMUSG00000021474	Sfxn1	-0.310924	7.48779	30.9371	1.43599e-06	0.00013012
ENSMUSG00000000600	Krit1	-0.414682	6.91138	30.7008	1.54293e-06	0.000138931
ENSMUSG00000051412	Vamp7	0.343131	7.62806	30.6711	1.55696e-06	0.000139319
ENSMUSG00000030096	Slc6a6	-0.448885	6.37572	30.4928	1.64399e-06	0.000146193
ENSMUSG00000061032	Rrp1	-0.462739	6.02398	30.2654	1.76241e-06	0.000155756
ENSMUSG00000056763	Cspp1	-0.378679	7.3403	30.0237	1.89814e-06	0.000165725
ENSMUSG00000030921	Trim30a	0.748273	4.5743	30.0233	1.89837e-06	0.000165725
ENSMUSG00000037071	Scd1	-0.242277	9.92197	29.6369	2.13858e-06	0.000185564
ENSMUSG00000079316	Rab9	0.41332	6.84461	29.4318	2.27877e-06	0.000196537
ENSMUSG00000015837	Sqstm1	0.382506	6.41852	29.3593	2.33065e-06	0.000199807
ENSMUSG00000032409	Atr	-0.458365	6.0342	29.2845	2.38542e-06	0.000202733
ENSMUSG00000024411	Aqp4	0.413084	7.76267	30.659	2.39309e-06	0.000202733
ENSMUSG00000046818	Ddit4l	0.341326	7.11135	29.2341	2.42306e-06	0.000204064
ENSMUSG00000019978	Epb41l2	-0.360029	6.9704	29.195	2.45274e-06	0.00020434
ENSMUSG00000022956	Atp5o	0.219567	9.79776	29.1922	2.45488e-06	0.00020434
ENSMUSG00000028248	Pnisr	-0.301494	8.90905	29.1376	2.49698e-06	0.000206643
ENSMUSG00000061544	Zfp229	-1.43591	2.46571	29.1183	2.51202e-06	0.000206693
ENSMUSG00000032332	Col12a1	-1.12096	2.9499	28.9805	2.62232e-06	0.000214536
ENSMUSG00000062098	Btbd3	-0.382065	6.53648	28.9003	2.6888e-06	0.000218725
ENSMUSG00000023074	Mospd1	0.494933	5.86851	28.6715	2.88847e-06	0.00023364
ENSMUSG00000020524	Gria1	-0.439861	6.29912	28.5891	2.96407e-06	0.000238408
ENSMUSG00000001891	Ugp2	0.253993	9.36549	28.418	3.12786e-06	0.000248226
ENSMUSG00000027306	Nusap1	0.628086	4.85169	28.4141	3.13178e-06	0.000248226
ENSMUSG00000020649	Rrm2	0.509672	5.95987	28.4076	3.13816e-06	0.000248226
ENSMUSG00000018481	Appbp2	0.392123	7.14625	28.2969	3.24952e-06	0.000255623
ENSMUSG00000029810	Tmem176b	-0.20266	10.7017	28.2022	3.34803e-06	0.000261933
ENSMUSG00000032495	Lrrc2	1.00172	3.48505	28.1487	3.4051e-06	0.00026495
ENSMUSG00000023092	Fhl1	0.326873	8.58973	28.3114	3.42579e-06	0.000265119
ENSMUSG00000086841	2410006H16Rik	-0.556172	5.54756	27.8907	3.69491e-06	0.000284409
ENSMUSG00000021365	Nedd9	0.595049	7.13346	33.2191	3.87544e-06	0.00029671
ENSMUSG00000027206	Cops2	0.269218	8.29912	27.656	3.98106e-06	0.000303175
ENSMUSG00000021087	Rtn1	0.331101	7.13912	27.4983	4.18621e-06	0.000317014
ENSMUSG00000033377	Palmd	-0.46098	6.27494	27.4827	4.20707e-06	0.000317014
ENSMUSG00000031297	Slc7a3	-1.88479	1.53158	27.4371	4.26886e-06	0.000319986
ENSMUSG00000020385	Clk4	-0.303607	8.07865	27.2619	4.51488e-06	0.000336664
ENSMUSG00000021733	Slc4a7	-0.430236	6.55695	27.233	4.55678e-06	0.000338028
ENSMUSG00000002341	Ncan	-0.211345	12.3491	27.2102	4.59037e-06	0.000338546
ENSMUSG00000019960	Dusp6	0.503715	6.09988	27.1961	4.61106e-06	0.000338546
ENSMUSG00000070737	Tmem35b	-0.443191	6.00318	27.1714	4.64761e-06	0.000339489
ENSMUSG00000026032	Ndufb3	-0.289056	7.40807	27.1525	4.67598e-06	0.000339827
ENSMUSG00000049100	Pcdh10	-0.39805	6.72203	27.0958	4.76176e-06	0.000344314
ENSMUSG00000038530	Rgs4	0.322581	8.56628	27.2588	4.92824e-06	0.000354561
ENSMUSG00000059883	Irak4	-0.631193	4.6648	26.8009	5.23575e-06	0.000373771
ENSMUSG00000014353	Tmem87b	-0.589987	5.27357	26.7939	5.24746e-06	0.000373771
ENSMUSG00000018286	Psmb6	0.267715	9.37184	26.7646	5.29741e-06	0.000375461
ENSMUSG00000013736	Trnt1	0.366938	6.88603	26.7378	5.3433e-06	0.000376848
ENSMUSG00000015575	Atp6v0e	0.25658	8.95925	26.6261	5.53967e-06	0.000388781
ENSMUSG00000025026	Add3	0.218806	10.0139	26.5521	5.67395e-06	0.000396263
ENSMUSG00000026869	Psmd5	0.476749	6.19357	26.4879	5.79307e-06	0.000402618
ENSMUSG00000073155	1810058I24Rik	-0.271724	8.21641	26.4	5.9606e-06	0.00041226
ENSMUSG00000039197	Adk	0.254081	8.88318	26.3521	6.05381e-06	0.000413211
ENSMUSG00000055065	Ddx17	-0.330796	6.84095	26.3501	6.05793e-06	0.000413211
ENSMUSG00000019906	Lin7a	0.603062	5.26995	26.3485	6.06092e-06	0.000413211
ENSMUSG00000025757	Hspa4l	-0.330811	7.01698	26.2691	6.21928e-06	0.000421997
ENSMUSG00000098128	Gm3693	0.963254	3.54917	26.2027	6.35505e-06	0.000429176
ENSMUSG00000056486	Chn1	-0.382136	6.5347	26.1556	6.45342e-06	0.000431924
ENSMUSG00000027835	Pdcd10	0.299599	7.68284	26.1342	6.49843e-06	0.000431924
ENSMUSG00000031521	Aga	-0.327	7.03882	26.1235	6.52114e-06	0.000431924
ENSMUSG00000038683	Pak1ip1	0.342657	6.77623	26.1125	6.54466e-06	0.000431924
ENSMUSG00000032340	Neo1	-0.341607	7.10086	26.0986	6.5742e-06	0.000431924
ENSMUSG00000042055	Wdr11	-0.541748	5.42759	26.0974	6.57676e-06	0.000431924
ENSMUSG00000063531	Sema3e	-0.521565	6.2217	26.6304	6.62776e-06	0.000433286
ENSMUSG00000019763	Rmnd1	-0.486576	5.99915	26.048	6.68357e-06	0.000434949
ENSMUSG00000092341	Malat1	-0.2294	14.0674	28.5039	6.72778e-06	0.000435844
ENSMUSG00000024357	Sil1	-0.512873	5.78219	26.0068	6.77399e-06	0.000436862
ENSMUSG00000061461	Smim20	-0.549664	5.12694	25.941	6.92113e-06	0.000444349
ENSMUSG00000034612	Chst11	-0.318052	7.16979	25.9226	6.96285e-06	0.000445031
ENSMUSG00000027660	Skil	0.38178	6.40373	25.9059	7.00104e-06	0.000445484
ENSMUSG00000000120	Ngfr	-0.496615	6.49155	26.9459	7.14294e-06	0.000452502
ENSMUSG00000054477	Kcnn2	-0.77542	4.59749	25.8034	7.23984e-06	0.00045662
ENSMUSG00000032905	Atg12	0.368393	6.83417	25.7657	7.32966e-06	0.000458027
ENSMUSG00000028228	Cpne3	0.265302	7.81307	25.7598	7.34397e-06	0.000458027
ENSMUSG00000074340	Ovgp1	-2.00657	1.37289	25.741	7.38936e-06	0.000458027
ENSMUSG00000068220	Lgals1	-0.245578	10.6093	25.8397	7.39011e-06	0.000458027
ENSMUSG00000027276	Jag1	0.560107	5.72919	25.6625	7.63267e-06	0.000471021
ENSMUSG00000032712	Resf1	-0.316885	8.46122	25.8187	7.83683e-06	0.000480611
ENSMUSG00000027286	Lrrc57	0.361813	6.85508	25.5547	7.85521e-06	0.000480611
ENSMUSG00000020151	Ptprr	3.02143	0.317145	25.4442	8.14599e-06	0.000496281
ENSMUSG00000079177	Fam228a	-1.46637	2.19673	25.424	8.20025e-06	0.00049747
ENSMUSG00000022814	Umps	0.63697	5.17458	25.3175	8.49349e-06	0.000511351
ENSMUSG00000028551	Cdkn2c	0.458146	5.74425	25.315	8.5005e-06	0.000511351
ENSMUSG00000022701	Ccdc191	-0.568442	5.03024	25.2719	8.62222e-06	0.000516504
ENSMUSG00000028932	Psmc2	0.298475	7.91367	25.2098	8.80085e-06	0.000525007
ENSMUSG00000027678	Ncoa3	-0.600094	4.54786	25.1546	8.96281e-06	0.00053245
ENSMUSG00000028076	Cd1d1	-0.582666	5.11416	25.1009	9.12352e-06	0.000539758
ENSMUSG00000025133	Ints4	0.628626	5.80677	26.1784	9.36512e-06	0.000551771
ENSMUSG00000016534	Lamp2	0.298724	10.3536	26.8636	9.44868e-06	0.000554413
ENSMUSG00000041124	Msantd4	0.289743	7.70941	24.974	9.51546e-06	0.000556053
ENSMUSG00000059834	Sclt1	-0.680352	4.69992	24.9115	9.71467e-06	0.000563882
ENSMUSG00000001870	Ltbp1	-0.368705	6.53856	24.9073	9.72821e-06	0.000563882
ENSMUSG00000031214	Ophn1	-0.582104	5.53917	24.9349	9.80346e-06	0.000565952
ENSMUSG00000072946	Ptgr2	-0.28534	7.99982	24.8248	9.99876e-06	0.000573467
ENSMUSG00000026434	Nucks1	0.308443	7.46406	24.8203	1.00137e-05	0.000573467
ENSMUSG00000028957	Per3	-0.502096	6.17666	24.886	1.04997e-05	0.000598669
ENSMUSG00000047238	Mageh1	-0.45079	6.81226	25.4685	1.05375e-05	0.000598669
ENSMUSG00000027531	Impa1	0.358453	7.03984	24.6507	1.05954e-05	0.000599583
ENSMUSG00000034758	Tle6	-0.658186	4.91609	24.6044	1.07603e-05	0.00060415
ENSMUSG00000037754	Ppp1r16b	-1.45631	1.91073	24.6043	1.07605e-05	0.00060415
ENSMUSG00000024556	Me2	0.52411	5.38189	24.4825	1.12074e-05	0.00062678
ENSMUSG00000035649	Zcchc7	-0.392323	6.52707	24.4643	1.12757e-05	0.000628147
ENSMUSG00000020386	Sar1b	0.239775	8.49254	24.4457	1.13458e-05	0.000629604
ENSMUSG00000009995	Taz	-0.678662	4.5719	24.4309	1.14024e-05	0.000630302
ENSMUSG00000000308	Ckmt1	1.57679	2.18616	24.3836	1.15843e-05	0.000637896
ENSMUSG00000041544	Disp3	-0.348202	7.35541	24.3578	1.16848e-05	0.000640963
ENSMUSG00000006494	Pdk1	-0.3446	7.23353	24.2851	1.1973e-05	0.000654267
ENSMUSG00000025887	Casp12	0.367533	7.37703	24.4012	1.21239e-05	0.000659176
ENSMUSG00000024654	Asrgl1	0.367428	6.88726	24.2401	1.21549e-05	0.000659176
ENSMUSG00000040151	Hs2st1	0.296325	7.10472	24.2104	1.22768e-05	0.000663271
ENSMUSG00000042078	Svop	1.12347	2.90003	24.1576	1.24964e-05	0.000672598
ENSMUSG00000000374	Trappc10	-0.476231	6.15689	24.0935	1.27684e-05	0.000684662
ENSMUSG00000028466	Creb3	0.314118	7.31838	24.0265	1.30598e-05	0.000697675
ENSMUSG00000035296	Sgcg	1.92248	1.69679	23.9799	1.32664e-05	0.00070608
ENSMUSG00000001131	Timp1	-0.33658	6.56565	23.9507	1.33974e-05	0.000710408
ENSMUSG00000026377	Nifk	0.522191	6.05267	24.0381	1.38448e-05	0.000731427
ENSMUSG00000029066	Mrpl20	0.304506	7.29573	23.8136	1.40321e-05	0.000738592
ENSMUSG00000034211	Mrps17	0.392804	6.68284	23.7649	1.4265e-05	0.000748103
ENSMUSG00000056124	B4galt6	-0.27994	7.9711	23.7405	1.43827e-05	0.000751525
ENSMUSG00000024413	Npc1	-0.272982	7.98166	23.6565	1.4798e-05	0.000770409
ENSMUSG00000034438	Gbp8	-1.06439	3.1293	23.5925	1.51222e-05	0.000784438
ENSMUSG00000025878	Uimc1	-0.386579	5.9137	23.4153	1.60601e-05	0.000830079
ENSMUSG00000079470	Utp14b	1.20313	3.16546	23.3676	1.63225e-05	0.000840515
ENSMUSG00000056832	Ttc26	0.908813	3.66943	23.3574	1.63794e-05	0.000840515
ENSMUSG00000025551	Fgf14	0.451651	5.88026	23.3366	1.64958e-05	0.000842518
ENSMUSG00000031119	Gpc4	0.696547	4.62947	23.3154	1.66156e-05	0.000842518
ENSMUSG00000000399	Ndufa9	0.223926	9.16122	23.3043	1.66781e-05	0.000842518
ENSMUSG00000020720	Psmd12	0.420446	6.74161	23.4431	1.67002e-05	0.000842518
ENSMUSG00000022964	Tmem50b	0.289597	7.66946	23.2983	1.67127e-05	0.000842518
ENSMUSG00000019210	Atp6v1e1	0.260958	8.77214	23.2572	1.69479e-05	0.000846601
ENSMUSG00000031696	Vps35	0.284297	8.96261	23.4097	1.69818e-05	0.000846601
ENSMUSG00000024902	Mrpl11	-0.363734	6.46941	23.2338	1.7084e-05	0.000846601
ENSMUSG00000022234	Cct5	0.249725	9.14577	23.2208	1.71598e-05	0.000846601
ENSMUSG00000041236	Vps41	0.300625	8.75594	23.6478	1.71605e-05	0.000846601
ENSMUSG00000067879	Vxn	1.83497	2.02475	24.2919	1.72019e-05	0.000846601
ENSMUSG00000037855	Zfp365	0.434556	5.95459	23.2127	1.72076e-05	0.000846601
ENSMUSG00000071650	Ganab	-0.403443	7.13471	23.7981	1.76205e-05	0.000863947
ENSMUSG00000022912	Pros1	0.282622	8.21894	23.0886	1.7952e-05	0.000870018
ENSMUSG00000052915	Msl1	-0.545615	5.35042	23.0861	1.79675e-05	0.000870018
ENSMUSG00000061455	Stx17	-0.64471	4.94845	23.0843	1.79785e-05	0.000870018
ENSMUSG00000040759	Cmtm5	0.593368	5.03982	23.0829	1.79874e-05	0.000870018
ENSMUSG00000020333	Acsl6	0.56363	4.90142	22.8982	1.91615e-05	0.000923686
ENSMUSG00000028837	Psmb2	0.21959	8.72335	22.843	1.9528e-05	0.000938198
ENSMUSG00000054770	Kctd18	-0.679719	4.40037	22.7992	1.98236e-05	0.000947182
ENSMUSG00000059974	Ntm	-0.334526	7.51065	22.7958	1.98474e-05	0.000947182
ENSMUSG00000030074	Gxylt2	1.05899	3.0136	22.775	1.99894e-05	0.00095079
ENSMUSG00000003316	Glg1	-0.235108	8.37097	22.7387	2.02403e-05	0.000959537
ENSMUSG00000046671	Mtfr1l	0.234462	8.61699	22.6642	2.07652e-05	0.000980911
ENSMUSG00000036613	Eipr1	0.633167	4.76893	22.6554	2.08282e-05	0.000980911
ENSMUSG00000020423	Btg2	0.492348	5.73121	22.5893	2.13079e-05	0.00100021
ENSMUSG00000028675	Pnrc2	0.242368	8.28288	22.5545	2.15652e-05	0.00100898
ENSMUSG00000064370	CYTB	-0.142642	14.6559	22.5131	2.18754e-05	0.00102016
ENSMUSG00000032329	Hmg20a	-0.540126	5.59352	22.4161	2.26204e-05	0.00105148
ENSMUSG00000030603	Psmc4	0.273145	8.26639	22.376	2.29366e-05	0.00106273
ENSMUSG00000015766	Eps8	-0.565026	4.91921	22.3644	2.30292e-05	0.00106358
ENSMUSG00000028018	Gstcd	-1.15775	2.90464	22.3452	2.3182e-05	0.0010663
ENSMUSG00000024521	Pmaip1	0.730416	4.30492	22.3384	2.32371e-05	0.0010663
ENSMUSG00000029761	Cald1	0.275786	7.25009	22.3187	2.33957e-05	0.00106646
ENSMUSG00000034269	Setd5	-0.463832	5.88829	22.312	2.34503e-05	0.00106646
ENSMUSG00000035545	Leng8	-0.869854	3.59305	22.3103	2.34642e-05	0.00106646
ENSMUSG00000014496	Ankrd28	0.513531	6.03705	22.8307	2.38101e-05	0.00107876
ENSMUSG00000078853	Igtp	0.587566	5.02171	22.2328	2.41022e-05	0.00108855
ENSMUSG00000046794	Ppp1r3b	-2.07798	1.46531	22.1968	2.44053e-05	0.00109877
ENSMUSG00000040998	Npnt	-0.616607	4.63601	22.1037	2.52067e-05	0.0011313
ENSMUSG00000033316	Galnt9	1.93773	1.30626	22.0567	2.56218e-05	0.00114634
ENSMUSG00000026603	Smyd2	-0.606596	4.41445	22.0236	2.59188e-05	0.00115601
ENSMUSG00000043411	Usp48	-0.462574	5.52792	21.9796	2.63184e-05	0.00117019
ENSMUSG00000028277	Ube2j1	0.38274	5.90279	21.9418	2.66679e-05	0.00118206
ENSMUSG00000029270	Dipk1a	0.463393	5.81744	21.8405	2.7626e-05	0.00121821
ENSMUSG00000042834	Nrep	0.321986	7.99545	22.2186	2.76538e-05	0.00121821
ENSMUSG00000026034	Clk1	-0.20595	9.1239	21.7945	2.80737e-05	0.00123292
ENSMUSG00000022283	Pabpc1	-0.219066	8.72431	21.7609	2.8405e-05	0.00124365
ENSMUSG00000024065	Ehd3	0.511892	5.46285	21.7388	2.86256e-05	0.00124718
ENSMUSG00000021114	Atp6v1d	0.25843	8.21605	21.7354	2.86598e-05	0.00124718
ENSMUSG00000026479	Lamc2	1.1546	2.8307	21.6915	2.91027e-05	0.00126262
ENSMUSG00000026605	Cenpf	0.69486	4.1887	21.6776	2.92444e-05	0.00126493
ENSMUSG00000022610	Mapk12	-1.37076	2.22196	21.667	2.93529e-05	0.0012658
ENSMUSG00000020457	Drg1	0.249787	7.62718	21.6044	3.00038e-05	0.00128998
ENSMUSG00000028832	Stmn1	0.452231	5.90835	21.5477	3.06059e-05	0.00131193
ENSMUSG00000025742	Prps2	0.342889	7.31134	21.5976	3.07804e-05	0.00131547
ENSMUSG00000053091	Lins1	-1.16878	3.39718	22.2745	3.09039e-05	0.00131682
ENSMUSG00000015224	Cyp2j9	0.466626	5.46175	21.4724	3.14251e-05	0.00133505
ENSMUSG00000024269	Tpgs2	-0.391376	5.99774	21.4273	3.19269e-05	0.00135236
ENSMUSG00000044501	Zfp758	0.568591	5.83148	22.4358	3.26742e-05	0.00137993
ENSMUSG00000027778	Ift80	0.444154	6.32365	21.4626	3.32459e-05	0.00139555
ENSMUSG00000030465	Psd3	-0.470375	5.77474	21.3101	3.32713e-05	0.00139555
ENSMUSG00000025409	Mbd6	1.11794	2.54211	21.3045	3.33363e-05	0.00139555
ENSMUSG00000027861	Casq2	0.546315	5.31104	21.2221	3.43192e-05	0.0014325
ENSMUSG00000045679	Pqlc3	0.349186	6.78914	21.1926	3.46781e-05	0.00144327
ENSMUSG00000020255	D10Wsu102e	0.654477	5.11978	21.5804	3.55194e-05	0.00147401
ENSMUSG00000066643	Wdr35	0.512462	7.16501	24.5452	3.58239e-05	0.00148234
ENSMUSG00000016252	Atp5e	-0.277454	8.59744	21.1205	3.64438e-05	0.00150365
ENSMUSG00000020611	Gna13	0.311388	8.0361	21.1478	3.78711e-05	0.00155805
ENSMUSG00000059336	Slc14a1	0.791443	6.59073	27.3965	3.90446e-05	0.00160172
ENSMUSG00000008200	Fnbp4	-0.541018	5.26216	20.783	4.00897e-05	0.0016399
ENSMUSG00000053117	E330013P04Rik	-0.676909	4.2305	20.7702	4.02722e-05	0.00164267
ENSMUSG00000049659	Aftph	0.475954	5.37129	20.7358	4.07684e-05	0.00165818
ENSMUSG00000027763	Mbnl1	0.288207	7.83164	20.6859	4.14975e-05	0.00168306
ENSMUSG00000073427	Gm4924	-0.896936	3.49638	20.6198	4.24857e-05	0.00171827
ENSMUSG00000036873	2410004B18Rik	0.745105	3.5636	20.6008	4.27745e-05	0.00172508
ENSMUSG00000027170	Eif3m	0.28299	7.25884	20.5258	4.39347e-05	0.00176689
ENSMUSG00000036371	Serbp1	0.321928	7.75035	20.7387	4.4545e-05	0.00178642
ENSMUSG00000001785	Pwp1	0.573912	5.55289	20.7412	4.58796e-05	0.0018306
ENSMUSG00000060924	Csmd1	-0.937897	3.32861	20.4026	4.59109e-05	0.0018306
ENSMUSG00000030536	Iqgap1	-0.259361	7.44846	20.3932	4.60662e-05	0.0018306
ENSMUSG00000006050	Sra1	-0.231494	8.10408	20.3876	4.61582e-05	0.0018306
ENSMUSG00000006010	Odr4	-0.298156	7.02092	20.342	4.69181e-05	0.0018556
ENSMUSG00000064036	Mro	0.597245	4.79871	20.3302	4.71163e-05	0.0018583
ENSMUSG00000001755	Coasy	-0.556952	4.47762	20.3182	4.73188e-05	0.00186116
ENSMUSG00000001707	Eef1e1	0.347638	6.33189	20.287	4.78504e-05	0.00187692
ENSMUSG00000062380	Tubb3	0.926811	3.19762	20.2757	4.80448e-05	0.00187939
ENSMUSG00000033629	Hacd3	0.292491	7.27558	20.2397	4.86685e-05	0.0018986
ENSMUSG00000027285	Haus2	0.414009	6.08114	20.1659	4.99749e-05	0.00194427
ENSMUSG00000009681	Bcr	-0.685547	4.28061	20.1031	5.11153e-05	0.00198325
ENSMUSG00000003153	Slc2a3	-0.383104	6.40115	20.0646	5.18281e-05	0.00200547
ENSMUSG00000032401	Lctl	4.33493	0.478618	20.5072	5.2291e-05	0.00201261
ENSMUSG00000030934	Oat	0.198358	10.1355	20.0397	5.22939e-05	0.00201261
ENSMUSG00000063296	Tmem117	-1.05102	3.0096	20.0289	5.24984e-05	0.00201506
ENSMUSG00000049299	Trappc1	-0.290362	7.09896	19.9584	5.38478e-05	0.00206134
ENSMUSG00000032558	Nphp3	-0.597107	4.28853	19.9461	5.40885e-05	0.00206503
ENSMUSG00000030849	Fgfr2	0.555572	5.14502	19.933	5.43436e-05	0.00206925
ENSMUSG00000047496	Rnf152	-0.785076	3.80741	19.9206	5.45876e-05	0.00207303
ENSMUSG00000005481	Ddx39a	0.600181	5.37591	20.2835	5.6021e-05	0.00212183
ENSMUSG00000019124	Scrn1	0.431898	5.77205	19.7809	5.74118e-05	0.00216877
ENSMUSG00000006589	Aprt	-0.517376	5.36428	19.7439	5.81857e-05	0.00219222
ENSMUSG00000028188	Spata1	-0.630779	4.7148	19.7117	5.88665e-05	0.00221205
ENSMUSG00000032279	Idh3a	0.211305	9.05949	19.6568	6.00493e-05	0.00225059
ENSMUSG00000033577	Myo6	-0.243671	9.35803	19.6952	6.05272e-05	0.00226258
ENSMUSG00000029201	Ugdh	0.455343	5.47831	19.609	6.10976e-05	0.00227795
ENSMUSG00000031392	Irak1	-0.368158	5.89749	19.5934	6.14445e-05	0.00228494
ENSMUSG00000031825	Crispld2	-1.13588	2.45336	19.5565	6.22722e-05	0.00230972
ENSMUSG00000032252	Glce	0.54937	4.81823	19.5447	6.25398e-05	0.00231365
ENSMUSG00000042505	Sdhaf3	-0.5872	4.69184	19.5243	6.30062e-05	0.0023249
ENSMUSG00000005553	Atp4a	-2.35961	0.824829	19.454	6.4636e-05	0.0023789
ENSMUSG00000030057	Cnbp	0.15113	10.6575	19.4354	6.50739e-05	0.00238888
ENSMUSG00000022974	Paxbp1	-0.385855	6.38538	19.4044	6.58128e-05	0.00240665
ENSMUSG00000030978	Rrm1	0.27006	7.64743	19.3807	6.63818e-05	0.00240665
ENSMUSG00000051579	Tceal8	0.279541	7.86504	19.38	6.63997e-05	0.00240665
ENSMUSG00000019970	Sgk1	0.666246	7.57655	25.7147	6.64323e-05	0.00240665
ENSMUSG00000038732	Mboat1	-0.394003	5.81325	19.3738	6.65491e-05	0.00240665
ENSMUSG00000039218	Srrm2	-0.430595	5.44569	19.3731	6.65665e-05	0.00240665
ENSMUSG00000027416	Otor	2.37423	0.46099	19.2905	6.86018e-05	0.00247398
ENSMUSG00000015653	Steap2	-0.535397	5.03679	19.2763	6.89577e-05	0.00248057
ENSMUSG00000015671	Psma2	0.199636	8.55568	19.2342	7.0024e-05	0.00251262
ENSMUSG00000024782	Ak3	0.272179	7.27264	19.2164	7.04822e-05	0.00252273
ENSMUSG00000048271	Rbm33	-0.423523	5.32274	19.1831	7.13437e-05	0.00253576
ENSMUSG00000048490	Nrip1	-0.39202	6.43203	19.2033	7.13752e-05	0.00253576
ENSMUSG00000021116	Eif2s1	0.235673	7.92205	19.1809	7.14017e-05	0.00253576
ENSMUSG00000031667	Aktip	0.321247	7.00109	19.1704	7.16766e-05	0.00253576
ENSMUSG00000030763	Lcmt1	0.437265	5.57824	19.1683	7.17316e-05	0.00253576
ENSMUSG00000062209	Erbb4	3.55042	0.327949	19.1222	7.29505e-05	0.00257249
ENSMUSG00000071266	Zfp946	0.543671	4.72038	19.0064	7.61093e-05	0.00267729
ENSMUSG00000066979	Bub3	0.261501	7.64025	18.9609	7.73902e-05	0.00271272
ENSMUSG00000075590	Nrbp2	-0.509049	5.2317	18.9547	7.75669e-05	0.00271272
ENSMUSG00000041828	Abca8a	0.708488	4.35745	18.9771	7.78066e-05	0.00271272
ENSMUSG00000046201	Scaf8	0.564131	4.82319	18.9439	7.78745e-05	0.00271272
ENSMUSG00000086370	Ftx	-0.885542	3.42912	18.9154	7.86919e-05	0.00273454
ENSMUSG00000021945	Zmym2	-0.314135	6.75699	18.8609	8.02824e-05	0.00278306
ENSMUSG00000062488	Ifit3b	0.618568	3.95272	18.8128	8.17168e-05	0.00282129
ENSMUSG00000036181	H1f2	0.863945	3.43916	18.8107	8.17795e-05	0.00282129
ENSMUSG00000039328	Rnf122	-0.649109	4.04852	18.7752	8.2856e-05	0.00285156
ENSMUSG00000036898	Zfp157	-0.45781	5.47087	18.761	8.32886e-05	0.00285958
ENSMUSG00000026970	Rbms1	-0.436378	5.37026	18.7156	8.46921e-05	0.00290081
ENSMUSG00000028944	Prkag2	0.222513	8.00995	18.6836	8.56991e-05	0.00292829
ENSMUSG00000005682	Pan2	-0.561508	4.38994	18.6722	8.60599e-05	0.00293362
ENSMUSG00000025747	Tyms	0.505445	5.03002	18.6637	8.63294e-05	0.00293383
ENSMUSG00000056145	AI504432	2.33158	1.05031	18.6591	8.64758e-05	0.00293383
ENSMUSG00000029397	Rchy1	0.323286	6.22408	18.6108	8.80314e-05	0.00297954
ENSMUSG00000031283	Chrdl1	-0.356383	6.72766	18.4967	9.21209e-05	0.0031106
ENSMUSG00000026600	Soat1	0.280442	6.82734	18.471	9.26994e-05	0.00312277
ENSMUSG00000052688	Rab7b	-0.882633	2.82019	18.425	9.4291e-05	0.00316893
ENSMUSG00000074794	Arrdc3	0.365546	7.43638	19.3776	9.47382e-05	0.0031765
ENSMUSG00000038481	Cdk19	-0.226735	7.9431	18.4014	9.51184e-05	0.0031818
ENSMUSG00000040339	Fam102b	0.421466	6.14243	18.3476	9.70351e-05	0.00323028
ENSMUSG00000025613	Cct8	0.215255	8.39472	18.344	9.71654e-05	0.00323028
ENSMUSG00000037400	Atp11b	-0.27481	6.9804	18.3383	9.737e-05	0.00323028
ENSMUSG00000064307	Lrrc51	-0.333134	6.105	18.3355	9.74702e-05	0.00323028
ENSMUSG00000026185	Igfbp5	0.232443	8.03394	18.3123	9.83152e-05	0.00325076
ENSMUSG00000030643	Rab30	0.579987	4.68939	18.2927	9.90335e-05	0.00326019
ENSMUSG00000021327	Zkscan3	-0.354514	5.89206	18.2921	9.9056e-05	0.00326019
ENSMUSG00000042035	Igsf3	-0.241499	8.01609	18.2577	0.000100327	0.00329037
ENSMUSG00000046324	Ermp1	-0.23171	7.76482	18.2549	0.000100433	0.00329037
ENSMUSG00000061517	Sox21	0.555944	4.72904	18.2345	0.000101199	0.0033079
ENSMUSG00000020102	Slc16a7	4.51598	-0.507398	18.4781	0.000101751	0.00331837
ENSMUSG00000020863	Luc7l3	-0.38483	9.6192	22.166	0.000102144	0.00332364
ENSMUSG00000002102	Psmc3	0.214514	8.7992	18.1471	0.000104542	0.00339393
ENSMUSG00000044288	Cnr1	0.794593	3.82487	18.0941	0.000106627	0.00345381
ENSMUSG00000006764	Tph2	1.01286	2.87682	18.0512	0.000108347	0.00350157
ENSMUSG00000093930	Hmgcs1	0.254596	10.2174	19.0667	0.000108625	0.00350267
ENSMUSG00000021737	Psmd6	0.301358	6.62734	18.0316	0.000109141	0.0035059
ENSMUSG00000004565	Pnpla6	-0.846439	3.1494	18.0297	0.000109215	0.0035059
ENSMUSG00000032244	Fem1b	0.33583	6.34571	17.9444	0.000112751	0.00360985
ENSMUSG00000033207	Mamdc2	-0.24087	7.60744	17.9369	0.000113069	0.00360985
ENSMUSG00000029648	Flt1	-1.20835	2.04736	17.9335	0.00011321	0.00360985
ENSMUSG00000004127	Trmt10a	-0.589721	4.9755	17.977	0.00011353	0.00361201
ENSMUSG00000052605	Isoc2b	-0.51971	4.70039	17.9089	0.000114259	0.00362144
ENSMUSG00000055675	Kbtbd11	-0.440723	5.73057	17.9067	0.000114349	0.00362144
ENSMUSG00000055334	Snupn	0.377055	5.83439	17.9012	0.000114585	0.00362144
ENSMUSG00000061589	Dot1l	-0.699091	3.50759	17.893	0.000114939	0.00362446
ENSMUSG00000016319	Slc25a5	0.154163	10.5559	17.8872	0.000115187	0.00362446
ENSMUSG00000040651	Tasor	-0.312617	6.36759	17.8454	0.000117004	0.00367358
ENSMUSG00000060961	Slc4a4	-0.228515	9.14057	17.8052	0.000118778	0.00372109
ENSMUSG00000028992	Nmnat1	-0.498425	4.85387	17.7849	0.000119685	0.00373437
ENSMUSG00000025337	Sbds	0.303389	6.58447	17.7841	0.000119723	0.00373437
ENSMUSG00000032116	Stt3a	0.232805	8.69462	17.7708	0.000120319	0.00374481
ENSMUSG00000029833	Trim24	-0.392742	5.96866	17.7253	0.000122393	0.00380107
ENSMUSG00000020536	Llgl1	-0.469351	4.96575	17.7089	0.000123146	0.00381618
ENSMUSG00000026634	Angel2	-0.295779	6.52355	17.6869	0.000124169	0.00383958
ENSMUSG00000028610	Dmrtb1	1.15548	2.46399	17.6737	0.000124783	0.00385026
ENSMUSG00000013921	Clip3	-0.306863	6.72589	17.6639	0.000125244	0.00385618
ENSMUSG00000060803	Gstp1	-0.329502	6.64747	17.6211	0.000127276	0.00391032
ENSMUSG00000050312	Nsun3	-0.47843	5.3579	17.6057	0.000128015	0.0039246
ENSMUSG00000039262	Prrc2b	-0.401846	5.61429	17.5977	0.000128402	0.00392806
ENSMUSG00000034544	Rsrc1	-0.317181	7.1032	17.5897	0.000128787	0.00393143
ENSMUSG00000030103	Bhlhe40	-0.298554	7.94958	17.9772	0.000129108	0.00393286
ENSMUSG00000023089	Ndufa5	0.24007	7.99655	17.5632	0.000130077	0.00395394
ENSMUSG00000063626	Unc5d	-4.2722	-0.430967	17.5465	0.000130899	0.00396673
ENSMUSG00000060591	Ifitm2	-0.217281	9.36194	17.5434	0.000131051	0.00396673
ENSMUSG00000028108	Ecm1	-0.546751	5.39315	17.8039	0.000131614	0.0039707
ENSMUSG00000007594	Hapln4	-1.38797	1.80484	17.5246	0.000131983	0.0039707
ENSMUSG00000057530	Ece1	-0.424581	5.1365	17.5239	0.000132014	0.0039707
ENSMUSG00000029208	Guf1	-0.329684	6.11694	17.4778	0.00013433	0.00403187
ENSMUSG00000044667	Plppr4	0.803622	3.07937	17.4431	0.0001361	0.00407644
ENSMUSG00000028873	Cdca8	0.69499	3.36404	17.4331	0.000136613	0.00408327
ENSMUSG00000015733	Capza2	0.162475	10.3801	17.4236	0.0001371	0.00408931
ENSMUSG00000044647	Csrnp3	1.90206	0.626897	17.4153	0.000137535	0.00409373
ENSMUSG00000027496	Aurka	0.836	3.0108	17.4075	0.000137936	0.00409593
ENSMUSG00000031479	Vps36	0.333053	6.14287	17.4028	0.000138181	0.00409593
ENSMUSG00000039050	Osbpl2	0.517968	4.82073	17.3837	0.000139181	0.00411704
ENSMUSG00000073295	Nudt11	0.624643	4.18636	17.3521	0.000140855	0.004158
ENSMUSG00000026754	Golga1	0.494426	5.73198	17.6334	0.000142694	0.0042036
ENSMUSG00000074182	Znhit6	0.431042	5.20583	17.3095	0.000143142	0.00420815
ENSMUSG00000026360	Rgs2	0.463949	5.20594	17.2812	0.000144678	0.00424458
ENSMUSG00000034248	Slc25a37	-0.7832	3.82415	17.2732	0.00014512	0.00424623
ENSMUSG00000014402	Tsg101	0.315418	6.44159	17.2624	0.000145713	0.00424623
ENSMUSG00000022354	Ndufb9	-0.226294	8.55411	17.2601	0.000145839	0.00424623
ENSMUSG00000037419	Endod1	0.413847	5.81374	17.2586	0.000145921	0.00424623
ENSMUSG00000024816	Frmd8	0.658085	3.88515	17.2191	0.000148122	0.00430156
ENSMUSG00000058318	Phf21a	-0.613171	4.09147	17.202	0.000149087	0.00432081
ENSMUSG00000086541	Has2os	-1.38716	1.45922	17.1683	0.000151002	0.00436244
ENSMUSG00000021643	Serf1	0.361308	6.20712	17.166	0.000151133	0.00436244
ENSMUSG00000027698	Nceh1	-0.305058	7.15126	17.1502	0.000152042	0.00437984
ENSMUSG00000039450	Dcxr	0.637648	4.64755	17.1406	0.000152598	0.00438703
ENSMUSG00000047216	Cdh19	-0.282368	7.4061	17.133	0.000153038	0.00439088
ENSMUSG00000037747	Phyhipl	0.231177	8.16274	17.1065	0.000154583	0.00442634
ENSMUSG00000029304	Spp1	0.665521	4.07215	17.1007	0.000154921	0.00442717
ENSMUSG00000031990	Jam3	0.414668	6.15216	17.119	0.000156597	0.00446614
ENSMUSG00000051034	Zfp11	-0.813476	3.81541	17.1341	0.000157251	0.00447586
ENSMUSG00000035245	Eogt	-0.843266	3.66778	17.0208	0.000161522	0.0045883
ENSMUSG00000039533	Mmd2	-0.279235	8.34471	17.3387	0.000163529	0.00463612
ENSMUSG00000030754	Copb1	0.217816	7.56844	16.9382	0.000164797	0.00466283
ENSMUSG00000027953	Slc50a1	-0.359401	5.82075	16.9101	0.000166567	0.00470362
ENSMUSG00000032625	Thsd7a	-0.294333	6.42973	16.8185	0.000172489	0.00486126
ENSMUSG00000046138	9930021J03Rik	-0.33621	6.18851	16.7921	0.000174239	0.00490095
ENSMUSG00000022661	Cd200	-0.499853	5.29903	16.7717	0.000175597	0.00492946
ENSMUSG00000031969	Acad8	0.327729	7.00413	16.7986	0.000176822	0.00494617
ENSMUSG00000038722	Bud31	0.297161	6.42906	16.7526	0.000176883	0.00494617
ENSMUSG00000022111	Uchl3	0.41122	6.18994	16.8491	0.000177262	0.00494709
ENSMUSG00000047583	Tyw3	-0.942007	2.82184	16.7283	0.000178537	0.004973
ENSMUSG00000062729	Ppox	-0.591594	4.60739	16.706	0.000180068	0.00500589
ENSMUSG00000039771	Polr2j	0.319349	6.32809	16.5972	0.000187722	0.00520855
ENSMUSG00000022816	Fstl1	0.321065	6.92065	16.5797	0.000188984	0.00522611
ENSMUSG00000025959	Klf7	-0.298889	6.89499	16.5777	0.000189134	0.00522611
ENSMUSG00000022797	Tfrc	0.252022	7.88637	16.5699	0.000189698	0.00522611
ENSMUSG00000097145	9230114K14Rik	0.338274	6.00729	16.5683	0.000189815	0.00522611
ENSMUSG00000036040	Adamtsl2	4.372	-0.610813	16.5536	0.00019089	0.00523492
ENSMUSG00000026187	Xrcc5	0.303398	6.22444	16.5489	0.000191229	0.00523492
ENSMUSG00000062794	Zfp599	-2.47426	0.867497	16.9346	0.000191232	0.00523492
ENSMUSG00000043549	Fam90a1b	5.75991	-1.10475	17.3132	0.000191975	0.00524525
ENSMUSG00000082229	Nap1l2	0.836343	3.27746	16.5148	0.000193751	0.00528368
ENSMUSG00000045954	Cavin2	0.638946	4.49519	16.4931	0.000195371	0.00531312
ENSMUSG00000057604	Lmcd1	0.664155	4.28331	16.4904	0.000195573	0.00531312
ENSMUSG00000019877	Serinc1	0.18387	10.4031	16.4315	0.000200055	0.0054246
ENSMUSG00000020952	Scfd1	0.226895	8.04437	16.4214	0.000200829	0.0054353
ENSMUSG00000039765	Cc2d2a	-0.454144	5.20761	16.3856	0.000203615	0.00550028
ENSMUSG00000022787	Wdr53	-0.701542	3.77727	16.3708	0.000204776	0.00551122
ENSMUSG00000039206	Daglb	-0.645179	3.84479	16.3707	0.000204789	0.00551122
ENSMUSG00000096255	Dynlt1b	0.581944	4.10091	16.3422	0.000207049	0.00555529
ENSMUSG00000071281	Zfp65	-0.956636	3.73519	16.9101	0.000207203	0.00555529
ENSMUSG00000014226	Cacybp	0.233509	7.61875	16.3146	0.000209255	0.00559745
ENSMUSG00000046337	Fam178b	-4.12632	-0.253258	16.3109	0.000209557	0.00559745
ENSMUSG00000055553	Kxd1	-0.30348	6.49067	16.3056	0.000209983	0.00559837
ENSMUSG00000046186	Cd109	0.205504	8.53212	16.2767	0.00021234	0.00565069
ENSMUSG00000023032	Slc4a8	-0.529211	4.39581	16.2585	0.000213834	0.00567989
ENSMUSG00000024085	Man2a1	-0.672312	3.73705	16.2438	0.000215052	0.00570166
ENSMUSG00000025094	Slc18a2	-0.378822	5.98653	16.2349	0.000215786	0.00570939
ENSMUSG00000095432	Zfp748	0.48532	5.46603	16.2732	0.000216141	0.00570939
ENSMUSG00000048458	Inka2	0.554103	4.61832	16.2088	0.000217974	0.00574721
ENSMUSG00000034032	Rpap1	-1.2494	2.14401	16.1855	0.000219942	0.0057742
ENSMUSG00000025006	Sorbs1	0.316008	6.56085	16.1836	0.000220103	0.0057742
ENSMUSG00000032135	Mcam	0.559356	4.39448	16.1824	0.000220208	0.0057742
ENSMUSG00000006599	Gtf2h1	0.51039	4.8428	16.1747	0.000220864	0.00578081
ENSMUSG00000070372	Capza1	0.247568	7.45236	16.1645	0.000221737	0.00578312
ENSMUSG00000029730	Mcm7	0.652791	4.08766	16.1642	0.00022176	0.00578312
ENSMUSG00000032526	Ss18l2	0.291436	6.76773	16.1526	0.000222763	0.00579872
ENSMUSG00000026833	Olfm1	0.465907	5.37759	16.1363	0.000224167	0.00582467
ENSMUSG00000033952	Aspm	0.786382	3.36663	16.0667	0.000230285	0.00597281
ENSMUSG00000006699	Cdc42	0.171992	9.92575	16.0001	0.000236303	0.00611782
ENSMUSG00000039983	Ccdc32	0.544344	4.43709	15.9849	0.000237703	0.00614296
ENSMUSG00000041075	Fzd7	-0.492744	5.01478	15.9779	0.00023835	0.00614857
ENSMUSG00000024867	Pip5k1b	-0.924079	2.74368	15.96	0.00024001	0.00617365
ENSMUSG00000020897	Aurkb	1.10923	2.27542	15.9581	0.000240185	0.00617365
ENSMUSG00000031068	Glrx3	0.289469	7.11533	15.9411	0.000241781	0.00620208
ENSMUSG00000031772	Cntnap4	1.07484	2.05525	15.9371	0.000242157	0.00620208
ENSMUSG00000025241	Fyco1	-0.341868	6.02451	15.9131	0.000244422	0.00623794
ENSMUSG00000029198	Grpel1	0.229025	7.69152	15.9126	0.000244468	0.00623794
ENSMUSG00000026349	Ccnt2	-0.274104	7.66322	15.9349	0.000244864	0.00623794
ENSMUSG00000021451	Sema4d	-1.00123	2.63081	15.8679	0.000248751	0.0063177
ENSMUSG00000037852	Cpe	-0.162795	10.3391	15.8666	0.000248878	0.0063177
ENSMUSG00000001576	Ergic1	-0.423355	5.21403	15.8552	0.000249981	0.00633448
ENSMUSG00000033065	Pfkm	-0.250275	7.99957	15.8235	0.000253085	0.00640179
ENSMUSG00000048376	F2r	-0.299432	6.46068	15.8162	0.000253798	0.0064085
ENSMUSG00000019790	Stxbp5	-0.505282	4.91404	15.8016	0.000255243	0.00643365
ENSMUSG00000022961	Son	-0.1747	9.32216	15.7807	0.000257336	0.00646758
ENSMUSG00000022323	Rida	0.187693	9.96522	15.7791	0.000257493	0.00646758
ENSMUSG00000029169	Dhx15	0.285883	6.77131	15.7514	0.000260288	0.00651741
ENSMUSG00000050373	Snx21	-0.945795	2.52665	15.7504	0.000260387	0.00651741
ENSMUSG00000031987	Egln1	-0.260038	6.88823	15.7404	0.000261404	0.00653144
ENSMUSG00000003031	Cdkn1b	-0.413395	5.20723	15.7295	0.000262512	0.00654771
ENSMUSG00000021796	Bmpr1a	0.183779	9.49543	15.6915	0.000266437	0.00663406
ENSMUSG00000028410	Dnaja1	0.212815	7.62593	15.6582	0.000269918	0.00670905
ENSMUSG00000042472	Zfp410	0.339194	6.13179	15.6233	0.000273619	0.00678925
ENSMUSG00000021760	Gpx8	0.266905	7.17815	15.611	0.00027494	0.00681023
ENSMUSG00000028409	Smu1	0.235636	7.87221	15.6041	0.000275681	0.0068168
ENSMUSG00000004945	Tmem242	-0.234583	7.82023	15.5939	0.000276779	0.00683214
ENSMUSG00000048920	Fkrp	-0.932202	3.21766	15.5813	0.000278146	0.00685408
ENSMUSG00000020184	Mdm2	0.359588	6.54093	15.5658	0.000284162	0.0069903
ENSMUSG00000050953	Gja1	0.380122	7.07219	16.0316	0.000286574	0.00701012
ENSMUSG00000025086	Trub1	-0.555025	4.19501	15.5042	0.000286666	0.00701012
ENSMUSG00000050711	Scg2	-0.333575	6.61579	15.5263	0.000287017	0.00701012
ENSMUSG00000046879	Irgm1	0.374499	6.20656	15.5044	0.000287269	0.00701012
ENSMUSG00000023367	Tmem176a	-0.242476	10.5095	16.5734	0.000287416	0.00701012
ENSMUSG00000022378	Cyrib	-0.393704	5.60042	15.4809	0.000289299	0.00704405
ENSMUSG00000029632	Ndufa4	0.17541	9.63519	15.4567	0.000292054	0.00709904
ENSMUSG00000021830	Txndc16	0.267255	6.70273	15.4415	0.000293797	0.0071293
ENSMUSG00000041225	Arhgap12	0.171437	9.40091	15.4241	0.000295802	0.00716582
ENSMUSG00000039047	Pigk	-0.255961	7.59042	15.3654	0.000302693	0.00732038
ENSMUSG00000026051	Ecrg4	-0.184976	8.89979	15.3431	0.000305366	0.00737256
ENSMUSG00000047407	Tgif1	-0.402321	5.10936	15.3353	0.000306293	0.00738249
ENSMUSG00000041229	Phf8	-0.871814	3.46167	15.313	0.00030899	0.00743498
ENSMUSG00000063065	Mapk3	-0.421113	5.67666	15.2979	0.000310828	0.00746664
ENSMUSG00000022836	Mylk	-0.777244	3.3822	15.2615	0.00031532	0.00756186
ENSMUSG00000032026	Rexo2	0.378581	5.67192	15.2502	0.000316717	0.00758267
ENSMUSG00000025323	Sp4	-0.432855	5.2982	15.2429	0.000317626	0.00759174
ENSMUSG00000037062	Sh3glb1	0.241801	7.40637	15.2351	0.000318601	0.00760235
ENSMUSG00000004788	Eif2b2	-0.329723	6.50401	15.2261	0.000319732	0.00761665
ENSMUSG00000049538	Adamts16	4.88682	-0.427017	15.389	0.000322508	0.00767001
ENSMUSG00000027809	Etfdh	0.214268	8.04114	15.1733	0.000326451	0.00775091
ENSMUSG00000024561	Mbd1	-0.391858	5.43045	15.1496	0.000329515	0.00781071
ENSMUSG00000026701	Prdx6	0.395667	13.1419	19.364	0.0003302	0.007814
ENSMUSG00000028556	Dock7	0.206074	7.90361	15.1359	0.000331311	0.00782735
ENSMUSG00000013089	Etv5	-0.292306	6.56925	15.121	0.000333252	0.00786025
ENSMUSG00000067873	Htatsf1	0.2575	6.62685	15.0989	0.000336171	0.00791605
ENSMUSG00000041921	Metap1d	-0.333947	6.36786	15.0898	0.000337389	0.0079317
ENSMUSG00000037736	Limch1	-0.254233	6.97585	15.036	0.000344628	0.008054
ENSMUSG00000047205	Dusp18	-0.665389	4.04541	15.0351	0.000344757	0.008054
ENSMUSG00000045062	Pcdhb7	-0.492619	4.79361	15.0319	0.000345197	0.008054
ENSMUSG00000022475	Hdac7	-0.836861	2.87645	15.0308	0.000345343	0.008054
ENSMUSG00000021556	Golm1	-0.222367	7.68984	15.0269	0.000345871	0.008054
ENSMUSG00000059436	Max	0.366971	5.57515	15.0262	0.000345967	0.008054
ENSMUSG00000005054	Cstb	-0.25976	7.08453	15.019	0.000346958	0.00806395
ENSMUSG00000021704	Mtx3	-0.372189	5.85458	15.0038	0.000349052	0.00809948
ENSMUSG00000025532	Crcp	-0.626781	4.07735	14.9987	0.000349748	0.00810249
ENSMUSG00000032057	Hoatz	1.96503	0.944458	14.9633	0.00035469	0.0082037
ENSMUSG00000028737	Aldh4a1	0.677866	3.63215	14.9338	0.000358845	0.00828642
ENSMUSG00000007987	Ift22	0.304365	6.30438	14.9253	0.00036006	0.00830109
ENSMUSG00000039270	Megf9	0.281831	7.20867	14.9079	0.000362556	0.00834521
ENSMUSG00000021916	Glt8d1	-0.347085	5.76249	14.8941	0.000364537	0.00837732
ENSMUSG00000016495	Plgrkt	0.280971	6.42938	14.8591	0.000369634	0.00847673
ENSMUSG00000026932	Nacc2	0.287779	6.59762	14.8563	0.000370046	0.00847673
ENSMUSG00000040648	Ppip5k2	0.527775	4.58833	14.8476	0.000371329	0.00848383
ENSMUSG00000032422	Snx14	-0.358413	5.88912	14.8461	0.000371542	0.00848383
ENSMUSG00000021178	Psmc1	0.206098	9.11638	14.8357	0.000373073	0.00850522
ENSMUSG00000025237	Parp6	-0.626337	3.6692	14.8303	0.000373873	0.00850992
ENSMUSG00000023961	Enpp4	0.334531	6.34663	14.8072	0.00037733	0.00857497
ENSMUSG00000038486	Sv2a	-0.828942	3.2312	14.7992	0.000378528	0.00858858
ENSMUSG00000029050	Ski	-0.33969	6.51259	14.7873	0.000381438	0.00864089
ENSMUSG00000048012	Zfp473	-2.25561	0.983292	15.1735	0.000386612	0.00874428
ENSMUSG00000030093	Wnt7a	-0.732053	3.3769	14.7324	0.000388703	0.00877769
ENSMUSG00000034855	Cxcl10	2.5111	-0.0981006	14.6955	0.000394456	0.00889358
ENSMUSG00000057880	Abat	0.350506	5.58197	14.6911	0.000395147	0.00889515
ENSMUSG00000052397	Ezr	-0.340421	6.46338	14.6805	0.000396858	0.00891017
ENSMUSG00000027479	Mapre1	0.167516	9.62889	14.6763	0.000397482	0.00891017
ENSMUSG00000021846	Peli2	0.397846	5.50406	14.675	0.000397681	0.00891017
ENSMUSG00000023959	Clic5	2.22956	1.48068	14.894	0.000399734	0.00893674
ENSMUSG00000064115	Cadm2	0.401025	5.56637	14.6597	0.000400115	0.00893674
ENSMUSG00000025492	Ifitm3	-0.192712	8.50956	14.6239	0.000405863	0.00905099
ENSMUSG00000027848	Olfml3	0.275451	7.19557	14.5944	0.000410659	0.00914105
ENSMUSG00000016833	Mrps18c	0.276953	6.98242	14.5912	0.000411178	0.00914105
ENSMUSG00000022151	Ttc33	0.29991	6.76845	14.5835	0.000412444	0.00914479
ENSMUSG00000020130	Tbc1d15	0.207001	8.19371	14.5824	0.000412624	0.00914479
ENSMUSG00000086219	Srrm4os	2.25269	-0.0462721	14.567	0.000415174	0.00918708
ENSMUSG00000023007	Prpf40b	-0.849046	2.86437	14.545	0.00041883	0.00925368
ENSMUSG00000055436	Srsf11	-0.235647	7.78746	14.5407	0.000419554	0.00925539
ENSMUSG00000026229	Psmd1	0.199534	8.25274	14.5362	0.000420309	0.00925779
ENSMUSG00000039914	Coq10a	-0.494245	4.48887	14.5295	0.000421429	0.00926045
ENSMUSG00000037706	Cd81	0.168929	11.3236	14.5255	0.000422105	0.00926045
ENSMUSG00000024985	Tcf7l2	-0.265601	7.92361	14.7029	0.00042247	0.00926045
ENSMUSG00000024940	Ltbp3	-0.39232	5.58263	14.5185	0.000423296	0.00926045
ENSMUSG00000059182	Skap2	0.24459	9.56121	15.1958	0.000423836	0.00926045
ENSMUSG00000061838	Suclg2	-0.355005	5.41667	14.5125	0.000424311	0.00926045
ENSMUSG00000062937	Mtap	0.502194	4.75826	14.5036	0.000425814	0.00927911
ENSMUSG00000026670	Uap1	0.432538	5.52498	14.4922	0.000427752	0.00930718
ENSMUSG00000026355	Mcm6	0.373364	5.53181	14.4778	0.000430233	0.00934695
ENSMUSG00000030612	Mrpl46	0.257084	6.48385	14.4734	0.000430988	0.00934917
ENSMUSG00000034432	Cops8	0.274891	6.81982	14.4604	0.000433232	0.00938363
ENSMUSG00000037787	Coa8	-0.328809	5.68926	14.4241	0.000439557	0.00950625
ENSMUSG00000029780	Nt5c3	0.49414	4.64313	14.4109	0.000441896	0.00954242
ENSMUSG00000040204	Pclaf	0.490507	5.00525	14.4033	0.000443236	0.00955695
ENSMUSG00000031007	Atp6ap2	0.187175	8.27782	14.3918	0.000445281	0.00957555
ENSMUSG00000020521	Rnft1	0.214049	7.73483	14.391	0.000445437	0.00957555
ENSMUSG00000022770	Dlg1	-0.209487	7.51878	14.386	0.000446319	0.00958013
ENSMUSG00000049760	Micos13	-0.223805	7.64779	14.3446	0.000453787	0.00972586
ENSMUSG00000040978	Gm11992	0.819408	3.03894	14.3392	0.00045476	0.00973214
ENSMUSG00000023886	Smoc2	-1.43747	1.15238	14.3316	0.000456157	0.00974747
ENSMUSG00000023307	Marchf5	0.3997	5.35129	14.3268	0.000457035	0.00975167
ENSMUSG00000022329	Stk3	-0.259158	6.72242	14.3114	0.000459871	0.00979759
ENSMUSG00000028830	AU040320	-0.429056	5.37793	14.302	0.000461608	0.00981998
ENSMUSG00000031246	Sh3bgrl	0.184494	9.86914	14.2811	0.000465491	0.0098879
ENSMUSG00000018669	Cdk5rap3	-0.323259	5.95136	14.2667	0.000468178	0.00993024
ENSMUSG00000032437	Stt3b	-0.17747	8.47572	14.2486	0.000471607	0.00998394
ENSMUSG00000020149	Rab1a	0.195257	7.60833	14.2459	0.000472105	0.00998394
ENSMUSG00000064373	Selenop	-0.202827	9.14714	14.2355	0.000474087	0.00999777
ENSMUSG00000005534	Insr	-0.321371	5.94353	14.2352	0.000474156	0.00999777
ENSMUSG00000052139	Babam2	-0.262814	6.98844	14.2291	0.000475311	0.0100074
ENSMUSG00000019775	Rgs17	0.310534	6.28203	14.2086	0.000479241	0.0100703
ENSMUSG00000024594	Prrc1	-0.609909	3.84179	14.2062	0.000479707	0.0100703
ENSMUSG00000026707	Nsun6	-0.527782	4.69816	14.1911	0.000482626	0.0101168
ENSMUSG00000058835	Abi1	0.25694	7.62902	14.1777	0.000485234	0.01015
ENSMUSG00000024909	Efemp2	-0.341758	5.89106	14.1757	0.000485627	0.01015
ENSMUSG00000030647	Ndufc2	0.204746	8.8996	14.1662	0.000487473	0.0101737
ENSMUSG00000019982	Myb	-2.00396	0.805167	14.1188	0.000496876	0.0103548
ENSMUSG00000004096	Cwc15	0.201246	7.80832	14.0825	0.000504197	0.0104921
ENSMUSG00000007122	Casq1	0.993735	2.37097	14.0723	0.000506272	0.0104996
ENSMUSG00000020787	P2rx1	-1.52212	2.00397	14.4557	0.000506656	0.0104996
ENSMUSG00000018171	Vmp1	-0.169724	9.1203	14.0651	0.000507734	0.0104996
ENSMUSG00000031626	Sorbs2	0.184025	8.44197	14.0635	0.000508059	0.0104996
ENSMUSG00000021950	Anxa8	4.09884	-0.223263	14.0513	0.000510562	0.0104996
ENSMUSG00000045871	Slitrk6	-0.593225	5.29422	14.9847	0.000510794	0.0104996
ENSMUSG00000039187	Fanci	0.892386	2.53619	14.0469	0.00051148	0.0104996
ENSMUSG00000022194	Bcl2l2	-0.531184	4.10474	14.046	0.000511657	0.0104996
ENSMUSG00000025997	Ikzf2	-0.271546	7.21203	14.0448	0.000511906	0.0104996
ENSMUSG00000034910	Pygo1	-0.518568	4.89951	14.057	0.000512384	0.0104996
ENSMUSG00000075701	Selenos	0.250658	7.10932	14.0372	0.000513479	0.0104996
ENSMUSG00000007739	Cct4	0.267167	6.88826	14.0287	0.000515254	0.0104996
ENSMUSG00000018239	Zcchc10	0.507666	4.44497	14.0271	0.000515578	0.0104996
ENSMUSG00000071172	Srsf3	0.220091	7.67116	14.0258	0.000515845	0.0104996
ENSMUSG00000001119	Col6a1	-0.462288	4.72906	14.0246	0.000516097	0.0104996
ENSMUSG00000015656	Hspa8	0.170272	10.8725	14.0237	0.000516291	0.0104996
ENSMUSG00000039242	B3galnt2	-0.588749	3.88448	14.0143	0.000518256	0.0105233
ENSMUSG00000034083	Ccdc174	-0.297919	6.82904	14.0111	0.000518925	0.0105233
ENSMUSG00000026471	Mr1	-0.286992	6.46519	13.9999	0.000521274	0.010556
ENSMUSG00000075256	Cerkl	5.16143	-0.795221	14.1439	0.000524295	0.0106022
ENSMUSG00000036466	Megf11	-0.529204	4.27221	13.9782	0.000525846	0.0106185
ENSMUSG00000029211	Gabra4	0.244526	7.1685	13.9586	0.000530036	0.0106881
ENSMUSG00000031799	Tpm4	-0.26782	7.95761	14.2195	0.000534237	0.0107552
ENSMUSG00000052914	Cyp2j6	0.247325	6.90437	13.9361	0.000534867	0.0107552
ENSMUSG00000035385	Ccl2	1.33012	1.49644	13.9298	0.000536234	0.0107675
ENSMUSG00000062421	Arf2	0.398866	6.51327	14.5523	0.000537757	0.010783
ENSMUSG00000033047	Eif3l	0.27244	7.95339	14.2233	0.000539259	0.010798
ENSMUSG00000029710	Ephb4	-0.993631	2.32893	13.9077	0.000541054	0.0108188
ENSMUSG00000039599	Fam149b	-0.525409	4.27776	13.8565	0.000552376	0.0110265
ENSMUSG00000025059	Gk	0.379164	5.83193	13.8524	0.000553298	0.0110265
ENSMUSG00000037110	Ralgapa2	0.594311	3.83017	13.8504	0.000553753	0.0110265
ENSMUSG00000030852	Tacc2	0.550217	3.98827	13.8453	0.000554897	0.011034
ENSMUSG00000023830	Igf2r	-0.439399	4.72824	13.8264	0.000559161	0.0110888
ENSMUSG00000070366	Plpp4	-0.551702	4.37885	13.8262	0.000559204	0.0110888
ENSMUSG00000022321	Cdh10	-0.26797	7.21212	13.8073	0.000563504	0.0111586
ENSMUSG00000022508	Bcl6	-0.476758	4.7665	13.7919	0.00056702	0.0112015
ENSMUSG00000039634	Zfp189	-0.69054	4.50355	14.2913	0.000567236	0.0112015
ENSMUSG00000000787	Ddx3x	0.204484	8.07005	13.7734	0.000571298	0.0112652
ENSMUSG00000040591	1110051M20Rik	-0.263545	7.16269	13.7702	0.000572031	0.0112652
ENSMUSG00000026275	Ppp1r7	0.219651	7.3381	13.7454	0.000577814	0.0113634
ENSMUSG00000033307	Mif	-0.445028	7.76485	16.3661	0.000578846	0.0113681
ENSMUSG00000027998	Plrg1	0.307151	6.20848	13.7206	0.000583663	0.0114225
ENSMUSG00000051439	Cd14	0.71182	3.77503	13.7178	0.000584334	0.0114225
ENSMUSG00000030232	Aebp2	0.362153	6.20184	13.7477	0.000584621	0.0114225
ENSMUSG00000033900	Map9	0.399006	5.57139	13.7158	0.000584809	0.0114225
ENSMUSG00000060224	Pyroxd2	-0.70757	3.22861	13.7049	0.000587408	0.0114577
ENSMUSG00000045441	Gprin3	4.25709	-0.501669	13.6853	0.000592093	0.0115185
ENSMUSG00000068740	Celsr2	-0.376037	5.1316	13.6851	0.000592134	0.0115185
ENSMUSG00000031202	Rab39b	0.621624	4.05535	13.6464	0.000601527	0.0116853
ENSMUSG00000073733	Cplane2	-1.29322	1.75684	13.6426	0.000602475	0.0116879
ENSMUSG00000022604	Cep97	-0.63869	4.06225	13.6389	0.00060338	0.0116896
ENSMUSG00000020462	Cfap36	0.265866	6.66055	13.6026	0.000612359	0.0118403
ENSMUSG00000038302	Afg1l	-0.512376	4.83176	13.5941	0.000614475	0.0118403
ENSMUSG00000024210	Ip6k3	-0.677377	3.65529	13.5928	0.000614799	0.0118403
ENSMUSG00000091665	Gm17101	-4.17494	-0.270412	13.5913	0.000615185	0.0118403
ENSMUSG00000021147	Wdr37	0.258481	6.75605	13.5908	0.000615297	0.0118403
ENSMUSG00000034593	Myo5a	0.213823	7.23761	13.5745	0.000619404	0.0119034
ENSMUSG00000022948	Setd4	-1.91729	0.896507	13.5606	0.000622925	0.011942
ENSMUSG00000039286	Fndc3b	-0.345571	6.13854	13.5599	0.000623085	0.011942
ENSMUSG00000029086	Prom1	-2.56792	0.598783	13.5557	0.000624167	0.0119468
ENSMUSG00000042155	Klhl23	-0.332341	6.46423	13.559	0.000631067	0.0120627
ENSMUSG00000025572	Tmc6	-2.85826	-0.0226239	13.4991	0.000638718	0.0121927
ENSMUSG00000074264	Amy1	-0.462591	4.61078	13.4615	0.0006486	0.0123649
ENSMUSG00000056258	Kcnq3	0.956044	2.87517	13.454	0.000650599	0.0123865
ENSMUSG00000025507	Pidd1	0.911597	2.53405	13.4409	0.000654091	0.0124364
ENSMUSG00000041870	Ankrd13a	0.587964	3.87683	13.4362	0.000655352	0.0124369
ENSMUSG00000026019	Wdr12	0.347716	5.73261	13.433	0.000656191	0.0124369
ENSMUSG00000085316	D330050G23Rik	0.944929	2.32074	13.431	0.000656724	0.0124369
ENSMUSG00000006373	Pgrmc1	0.323759	6.98539	13.6774	0.000660713	0.0124959
ENSMUSG00000044894	Uqcrq	-0.18297	9.46121	13.4096	0.000662489	0.012513
ENSMUSG00000038323	1700066M21Rik	0.444181	5.10485	13.379	0.000670829	0.0126422
ENSMUSG00000030619	Eed	0.343946	6.04952	13.3781	0.000671099	0.0126422
ENSMUSG00000034484	Snx2	0.255596	7.47653	13.3749	0.000671978	0.0126422
ENSMUSG00000070532	Ccdc190	1.10189	1.68923	13.352	0.000678291	0.0127442
ENSMUSG00000033213	AA467197	-0.923363	2.18413	13.3448	0.000680282	0.0127649
ENSMUSG00000020076	Ddx50	-0.245145	6.82736	13.329	0.000684699	0.0128264
ENSMUSG00000049551	Fzd9	-1.56384	0.982827	13.3242	0.000686061	0.0128264
ENSMUSG00000026632	Tatdn3	-0.391674	5.24816	13.3235	0.000686247	0.0128264
ENSMUSG00000071660	Ttc9c	0.340668	5.93948	13.312	0.000689499	0.0128704
ENSMUSG00000004980	Hnrnpa2b1	-0.151589	9.5835	13.303	0.000692039	0.0129009
ENSMUSG00000009905	Kdsr	0.370857	5.85107	13.2778	0.000699233	0.0130181
ENSMUSG00000026096	Osgepl1	-0.306695	5.89735	13.2573	0.000705111	0.0131105
ENSMUSG00000024795	Kif20b	0.667682	4.01664	13.2875	0.000714475	0.0132674
ENSMUSG00000066798	Zbtb6	-0.453611	5.62421	13.4919	0.000716794	0.0132791
ENSMUSG00000047786	Lix1	0.535652	4.47902	13.2167	0.00071696	0.0132791
ENSMUSG00000091896	Ube2d2a	0.318473	6.22236	13.2055	0.000720266	0.0133231
ENSMUSG00000037992	Rara	-1.66795	1.0109	13.1969	0.000722825	0.0133531
ENSMUSG00000036822	Topors	0.437338	5.31288	13.1864	0.000725939	0.0133934
ENSMUSG00000022205	Sub1	0.166679	9.68721	13.1739	0.000729674	0.013445
ENSMUSG00000025240	Sacm1l	0.189117	7.9577	13.1542	0.00073562	0.0135371
ENSMUSG00000021282	Eif5	0.182469	8.61338	13.1509	0.000736604	0.0135378
ENSMUSG00000038646	Ramac	0.300875	6.16576	13.1399	0.000739942	0.0135817
ENSMUSG00000024843	Chka	-0.331626	5.75793	13.1333	0.000741966	0.0136014
ENSMUSG00000025058	Tasl	-2.39584	0.398057	13.1071	0.000750004	0.0137312
ENSMUSG00000026127	Imp4	0.487223	5.28189	13.2588	0.000753303	0.0137573
ENSMUSG00000026134	Prim2	0.563706	4.97016	13.4736	0.000753352	0.0137573
ENSMUSG00000054072	Iigp1	0.60342	4.09289	13.0916	0.000754789	0.013766
ENSMUSG00000004768	Rab23	0.432103	5.03268	13.0846	0.000756965	0.0137881
ENSMUSG00000026688	Mgst3	0.313066	6.33106	13.0811	0.000758069	0.0137907
ENSMUSG00000030111	A2m	0.155558	10.7611	13.0634	0.000763598	0.0138652
ENSMUSG00000021192	Golga5	-0.375575	5.34188	13.0618	0.000764103	0.0138652
ENSMUSG00000023923	Tbc1d5	-0.568024	4.06043	13.0472	0.00076873	0.0139315
ENSMUSG00000029221	Slc30a9	-0.257092	7.05945	13.0424	0.000770251	0.0139414
ENSMUSG00000039759	Thap3	-0.945532	2.85117	13.0609	0.000771826	0.0139523
ENSMUSG00000042073	Abhd14b	-0.620938	4.035	13.0265	0.000775287	0.0139972
ENSMUSG00000036781	Rps27l	0.162707	8.86944	13.0033	0.000782752	0.0140997
ENSMUSG00000022774	Ncbp2	0.358442	5.88803	13.0027	0.000782934	0.0140997
ENSMUSG00000031149	Praf2	-0.425109	4.81215	12.9895	0.000787219	0.0141459
ENSMUSG00000031590	Frg1	0.227143	7.39285	12.9887	0.000787477	0.0141459
ENSMUSG00000049420	Tmem200a	-0.416681	5.08113	12.9823	0.000789559	0.0141528
ENSMUSG00000024039	Cbs	-0.588929	7.31982	15.9899	0.000789834	0.0141528
ENSMUSG00000022881	Rfc4	0.434679	5.19798	12.9721	0.000792873	0.0141894
ENSMUSG00000034867	Ankrd27	-0.586859	4.0342	12.9687	0.000794002	0.0141919
ENSMUSG00000044708	Kcnj10	-0.463253	4.82588	12.9605	0.000796674	0.0142219
ENSMUSG00000021072	Tmx1	0.21757	8.23531	12.9163	0.000811364	0.0144661
ENSMUSG00000032113	Chek1	-0.614882	3.64855	12.9015	0.000816352	0.014537
ENSMUSG00000025474	Tubgcp2	0.389475	5.44571	12.8943	0.00081876	0.0145617
ENSMUSG00000063888	Rpl7l1	0.333323	7.25316	13.5288	0.00082515	0.0146572
ENSMUSG00000034101	Ctnnd1	0.359607	5.863	12.8631	0.000829392	0.0147143
ENSMUSG00000021748	Pdhb	0.183847	8.04615	12.842	0.000836683	0.0148089
ENSMUSG00000002997	Prkar2b	-0.36821	5.6589	12.8416	0.000836793	0.0148089
ENSMUSG00000030069	Prok2	2.0409	0.259907	12.8338	0.000839513	0.01481
ENSMUSG00000042032	Mat2b	-0.243456	6.82944	12.8329	0.000839834	0.01481
ENSMUSG00000038550	Ciart	-0.42399	5.27817	12.8325	0.000839961	0.01481
ENSMUSG00000018459	Slc13a3	-0.719585	2.95549	12.7994	0.000851568	0.0149962
ENSMUSG00000024187	Fam234a	-0.418627	5.3472	12.7837	0.000857118	0.0150754
ENSMUSG00000004591	Pkn2	0.248591	6.84924	12.7788	0.000858865	0.0150876
ENSMUSG00000024222	Fkbp5	-0.40687	4.77813	12.7482	0.000869802	0.015261
ENSMUSG00000020719	Ddx5	-0.161488	9.36292	12.7365	0.000874058	0.0153122
ENSMUSG00000054667	Irs4	2.30543	0.400405	12.7343	0.000874861	0.0153122
ENSMUSG00000037101	Ttc29	-5.61846	-0.950064	13.4104	0.000882829	0.0154328
ENSMUSG00000037149	Ddx1	0.171113	8.84182	12.7072	0.000884747	0.0154377
ENSMUSG00000043671	Dpy19l3	0.55577	4.29613	12.7058	0.000885264	0.0154377
ENSMUSG00000052534	Pbx1	-0.155938	9.22774	12.6993	0.000887646	0.0154562
ENSMUSG00000025357	Dgka	-0.547166	4.29461	12.697	0.000888483	0.0154562
ENSMUSG00000017146	Brca1	0.619826	3.51464	12.6766	0.000896045	0.0155688
ENSMUSG00000005262	Ufd1	0.288114	6.98712	12.6775	0.000905731	0.015718
ENSMUSG00000031781	Ciapin1	0.346399	5.61373	12.6466	0.000907288	0.015726
ENSMUSG00000037679	Inf2	-0.57008	4.12193	12.6415	0.000909215	0.0157403
ENSMUSG00000031796	Cfap20	-0.328851	6.21364	12.6379	0.000910567	0.0157447
ENSMUSG00000021832	Psmc6	0.182624	8.14328	12.6315	0.000912977	0.0157673
ENSMUSG00000029598	Plbd2	-0.388976	5.32272	12.6207	0.000917088	0.0158192
ENSMUSG00000008226	Scrn3	-0.337991	5.68784	12.6084	0.000921788	0.0158757
ENSMUSG00000049225	Pdp1	0.373169	5.1751	12.6064	0.000922579	0.0158757
ENSMUSG00000021983	Atp8a2	-5.07093	-0.317196	12.6855	0.000942163	0.0161932
ENSMUSG00000030421	Uri1	-0.44131	4.64894	12.5312	0.000951919	0.0163413
ENSMUSG00000068114	Ccdc134	0.785412	2.85688	12.5219	0.000955593	0.0163847
ENSMUSG00000074749	Kiz	0.358959	5.40998	12.5059	0.000961999	0.0164748
ENSMUSG00000021130	Galnt16	0.726346	2.99028	12.4909	0.000968023	0.0165582
ENSMUSG00000028268	Gbp3	0.442876	4.44754	12.4769	0.000973689	0.0166352
ENSMUSG00000047735	Samd9l	0.422564	5.44187	12.5005	0.000976433	0.0166622
ENSMUSG00000026831	1700007K13Rik	1.40301	1.31995	12.4532	0.000983361	0.0167605
ENSMUSG00000026878	Rab14	0.181894	8.37155	12.4441	0.000987115	0.0168044
ENSMUSG00000008690	Ncaph2	-0.446522	5.32962	12.4491	0.000995759	0.0169218
ENSMUSG00000024824	Rad9a	-0.914832	2.62403	12.4216	0.000996445	0.0169218
ENSMUSG00000090093	Gm14393	0.644015	3.1562	12.4182	0.000997833	0.0169218
ENSMUSG00000023966	Rsph9	0.571801	4.02356	12.4161	0.000998738	0.0169218
ENSMUSG00000008575	Nfib	-0.158325	9.65539	12.4081	0.00100206	0.0169581
ENSMUSG00000058076	Sdhc	-0.210966	8.29141	12.3954	0.00100738	0.0170138
ENSMUSG00000044337	Ackr3	0.39649	5.17977	12.3946	0.00100773	0.0170138
ENSMUSG00000032114	Slc37a4	-0.621047	3.88931	12.3822	0.00101298	0.0170822
ENSMUSG00000050064	Zfp697	0.536861	4.22204	12.3778	0.00101484	0.0170935
ENSMUSG00000026674	Ddr2	-0.344041	5.58219	12.3535	0.00102522	0.017248
ENSMUSG00000005362	Crbn	0.256782	7.19444	12.3433	0.00102959	0.0173012
ENSMUSG00000000168	Dlat	0.387741	5.47288	12.3144	0.00104212	0.0174902
ENSMUSG00000051323	Pcdh19	-0.569726	4.20276	12.3116	0.00104331	0.0174902
ENSMUSG00000040865	Ino80d	-0.467297	4.58033	12.3089	0.0010445	0.0174902
ENSMUSG00000040351	Ankib1	0.224553	6.97758	12.2989	0.00104891	0.0175435
ENSMUSG00000052504	Epha3	2.83622	0.258851	12.3212	0.00105027	0.0175458
ENSMUSG00000019916	P4ha1	-0.253219	7.4253	12.3131	0.00105381	0.0175583
ENSMUSG00000058402	Zfp420	0.428882	4.99176	12.2874	0.00105395	0.0175583
ENSMUSG00000060802	B2m	0.208285	8.59253	12.2931	0.0010556	0.0175583
ENSMUSG00000057113	Npm1	0.197111	7.97804	12.2828	0.00105598	0.0175583
ENSMUSG00000031673	Cdh11	0.310961	6.32354	12.2782	0.00105803	0.0175583
ENSMUSG00000029486	Mrpl1	0.313275	5.97197	12.2774	0.00105838	0.0175583
ENSMUSG00000019792	Trmt11	0.332048	5.46052	12.2583	0.00106689	0.017679
ENSMUSG00000017765	Slc12a4	-0.647217	3.88442	12.2763	0.00107014	0.0177078
ENSMUSG00000042743	Sgtb	0.622067	3.90939	12.2489	0.0010711	0.0177078
ENSMUSG00000004151	Etv1	-0.328632	5.9994	12.2431	0.00107369	0.0177301
ENSMUSG00000096433	Zfp994	0.665192	3.55292	12.2311	0.00107914	0.0177996
ENSMUSG00000087679	Tmem250-ps	-0.408079	5.02542	12.2204	0.00108399	0.017859
ENSMUSG00000026646	Suv39h2	1.20626	1.92511	12.2452	0.00109053	0.0179461
ENSMUSG00000021033	Gstz1	-0.283431	6.87848	12.2048	0.00109535	0.0180047
ENSMUSG00000038122	Tbc1d32	-0.430641	5.84364	12.5486	0.00109902	0.0180444
ENSMUSG00000023572	Ccndbp1	0.214455	7.38856	12.1792	0.00110288	0.0180713
ENSMUSG00000005034	Prkacb	-0.257584	8.35837	12.6771	0.00110408	0.0180713
ENSMUSG00000061474	Mrps36	-0.448611	4.45082	12.1758	0.00110445	0.0180713
ENSMUSG00000017286	Glod4	-0.201082	7.93889	12.156	0.00111367	0.0181921
ENSMUSG00000020547	Bzw2	0.27581	6.69185	12.1545	0.00111437	0.0181921
ENSMUSG00000055371	Stam2	0.317326	6.26099	12.1465	0.00111813	0.0182327
ENSMUSG00000079317	Trappc2	0.221821	6.90169	12.1186	0.00113131	0.0184266
ENSMUSG00000043183	Simc1	0.545128	4.17491	12.105	0.00113782	0.0185041
ENSMUSG00000050296	Abca12	4.87577	-1.08724	12.22	0.00114072	0.0185041
ENSMUSG00000039753	Fbxl5	-0.279432	6.61766	12.0986	0.00114087	0.0185041
ENSMUSG00000062270	Morf4l1	0.252748	6.83282	12.0957	0.00114228	0.0185041
ENSMUSG00000055493	Epm2a	-0.601322	3.5396	12.0952	0.00114253	0.0185041
ENSMUSG00000049764	Zfp280b	-1.5235	1.67672	12.1074	0.00114866	0.0185824
ENSMUSG00000031266	Gla	0.634205	3.43346	12.0785	0.00115059	0.0185925
ENSMUSG00000063063	Ctnna2	0.533039	4.39727	12.0742	0.00115266	0.0186017
ENSMUSG00000039899	Fgl2	1.12136	3.03411	12.5999	0.00115376	0.0186017
ENSMUSG00000074826	Gm10767	-0.696084	2.84558	12.051	0.00116397	0.0187453
ENSMUSG00000020491	2810021J22Rik	-0.948316	2.24491	12.0341	0.00117228	0.0188579
ENSMUSG00000048379	Socs4	-0.352033	5.72605	12.0265	0.00117604	0.0188971
ENSMUSG00000002379	Ndufa11	0.201542	7.79362	12.0208	0.00117887	0.0189214
ENSMUSG00000028945	Rheb	0.250182	7.23953	11.9896	0.00119446	0.0191501
ENSMUSG00000042046	Dstyk	-0.426453	5.01047	11.9793	0.00119967	0.0192018
ENSMUSG00000041797	Abca9	0.736547	3.48847	11.9779	0.00120037	0.0192018
ENSMUSG00000028653	Trit1	0.621897	3.38771	11.9658	0.00120654	0.019279
ENSMUSG00000015013	Trappc2l	-0.261415	6.52124	11.9516	0.00121377	0.019373
ENSMUSG00000036309	Skp1	0.137351	11.2841	11.9414	0.00121903	0.0194352
ENSMUSG00000048537	Phldb1	-0.858976	2.3348	11.9364	0.00122161	0.0194547
ENSMUSG00000038628	Polr3k	0.220163	7.78933	11.9272	0.00122637	0.0195088
ENSMUSG00000002602	Axl	-0.327726	5.67804	11.9125	0.00123399	0.0196083
ENSMUSG00000032883	Acsl3	0.175963	8.58451	11.8885	0.00124658	0.0197864
ENSMUSG00000032400	Zwilch	-0.462816	4.30177	11.8746	0.00125393	0.0198773
ENSMUSG00000031432	Prps1	0.253503	6.51568	11.8683	0.00125724	0.0198773
ENSMUSG00000020526	Znhit3	0.366097	5.46997	11.8673	0.00125777	0.0198773
ENSMUSG00000049699	Ucn2	4.86709	-1.18096	11.9839	0.00125786	0.0198773
ENSMUSG00000051510	Mafg	-0.505511	4.20885	11.8476	0.00126831	0.0200202
ENSMUSG00000029276	Glmn	0.437953	4.72759	11.8388	0.00127303	0.0200561
ENSMUSG00000055897	Ppp4r1l-ps	-0.635757	3.34625	11.8356	0.00127477	0.0200561
ENSMUSG00000024800	Rpp30	0.232414	6.83008	11.8356	0.00127478	0.0200561
ENSMUSG00000022295	Atp6v1c1	0.187689	7.95111	11.8158	0.00128548	0.0202022
ENSMUSG00000027187	Cat	0.220725	7.44424	11.8032	0.00129235	0.0202877
ENSMUSG00000032415	Ube2cbp	-1.10159	1.77188	11.8007	0.00129376	0.0202877
ENSMUSG00000028790	Khdrbs1	0.354245	5.74502	11.7976	0.00129543	0.0202917
ENSMUSG00000058655	Eif4b	-0.226906	6.79958	11.7764	0.00130714	0.0204528
ENSMUSG00000042138	Msantd2	-0.407472	4.9327	11.7734	0.00130876	0.0204558
ENSMUSG00000028102	Pex11b	-0.446654	4.5343	11.7623	0.00131497	0.0205305
ENSMUSG00000021798	Ldb3	0.816564	2.29576	11.7565	0.00131819	0.0205582
ENSMUSG00000057440	Mpp7	0.840657	3.05411	11.809	0.00132311	0.0205802
ENSMUSG00000028524	Sgip1	-0.366052	5.82755	11.7616	0.00132312	0.0205802
ENSMUSG00000046434	Hnrnpa1	-0.283638	6.30341	11.7463	0.0013239	0.0205802
ENSMUSG00000036552	Ermard	-0.358474	5.28766	11.7127	0.00134289	0.0208526
ENSMUSG00000048878	Hexim1	0.579663	4.14488	11.7062	0.00134663	0.0208881
ENSMUSG00000029447	Cct6a	0.278254	6.482	11.7002	0.00135006	0.0209112
ENSMUSG00000042659	Arrdc4	-0.361571	5.63366	11.6985	0.00135104	0.0209112
ENSMUSG00000024097	Srsf7	0.188529	8.14398	11.6807	0.00136128	0.0210375
ENSMUSG00000030861	Acadsb	0.186908	8.4175	11.6792	0.00136214	0.0210375
ENSMUSG00000010175	Prox1	-0.320015	5.72821	11.6617	0.0013723	0.0211481
ENSMUSG00000036111	Lmo1	-0.952255	3.78054	12.8859	0.00137239	0.0211481
ENSMUSG00000040681	Hmgn1	0.312639	6.25323	11.6593	0.00137373	0.0211481
ENSMUSG00000015668	Pdzd11	-0.203063	7.30185	11.615	0.0013998	0.0215263
ENSMUSG00000026339	Ccdc93	0.43655	4.71678	11.596	0.00141118	0.0216376
ENSMUSG00000026582	Sele	-2.65534	0.342303	11.5951	0.00141174	0.0216376
ENSMUSG00000027803	Wwtr1	0.206463	7.49364	11.5935	0.0014127	0.0216376
ENSMUSG00000020621	Rdh14	-0.384858	4.89961	11.5908	0.0014143	0.0216376
ENSMUSG00000026307	Scly	-0.796796	2.38289	11.5903	0.00141459	0.0216376
ENSMUSG00000068299	Nat8f4	-0.617021	3.34634	11.5841	0.00141833	0.0216715
ENSMUSG00000030877	Mfsd13b	-2.01046	0.535689	11.5792	0.00142415	0.0217372
ENSMUSG00000021411	Pxdc1	-0.376486	4.75245	11.5667	0.00142888	0.0217862
ENSMUSG00000052369	Tmem106c	-0.290237	6.18652	11.5629	0.00143118	0.021798
ENSMUSG00000025102	3110040N11Rik	-0.453866	4.68443	11.5413	0.00144444	0.0219767
ENSMUSG00000062012	Zfp13	-2.47066	-0.0631242	11.5368	0.0014472	0.0219859
ENSMUSG00000032212	Sltm	-0.301652	6.21656	11.5353	0.00144812	0.0219859
ENSMUSG00000029250	Polr2b	0.191955	7.65849	11.5129	0.00146203	0.0221736
ENSMUSG00000005732	Ranbp1	0.255465	6.83482	11.5014	0.00146921	0.0222493
ENSMUSG00000040687	Madd	1.1056	1.80253	11.4999	0.00147013	0.0222493
ENSMUSG00000053477	Tcf4	-0.144752	9.83674	11.4973	0.00147181	0.0222512
ENSMUSG00000035401	Emsy	-0.408702	4.92771	11.4843	0.00147996	0.0223327
ENSMUSG00000066258	Trim12a	0.737052	3.04338	11.4837	0.00148032	0.0223327
ENSMUSG00000073910	Mob3b	-0.362031	5.59401	11.4744	0.0014862	0.0223963
ENSMUSG00000029228	Lnx1	-1.24779	2.09984	11.6605	0.00148766	0.0223963
ENSMUSG00000000134	Tfe3	0.626863	3.09749	11.4527	0.00150003	0.0225588
ENSMUSG00000001123	Lgals9	0.880831	2.9597	11.4431	0.00151548	0.0227672
ENSMUSG00000030760	Acer3	0.297996	5.95586	11.4189	0.00152186	0.022839
ENSMUSG00000027635	Dsn1	-0.396216	4.7182	11.4137	0.00152523	0.0228657
ENSMUSG00000022858	Tra2b	0.2651	6.73516	11.4084	0.00152873	0.0228704
ENSMUSG00000055531	Cpsf6	-0.197849	7.62502	11.4084	0.00152874	0.0228704
ENSMUSG00000029227	Fip1l1	-0.300711	5.84334	11.4012	0.0015334	0.0228969
ENSMUSG00000029484	Anxa3	-5.25025	-1.12658	11.7873	0.00153371	0.0228969
ENSMUSG00000022637	Cblb	-0.511111	3.98648	11.3912	0.00154001	0.0229671
ENSMUSG00000037138	Aff3	3.81149	-1.14385	11.4945	0.00154318	0.0229731
ENSMUSG00000033237	Arid2	-0.2381	6.88144	11.3857	0.00154363	0.0229731
ENSMUSG00000030224	Strap	0.205785	7.43335	11.3799	0.00154743	0.0230058
ENSMUSG00000020181	Nav3	0.698052	3.11675	11.3681	0.00155528	0.0230985
ENSMUSG00000021302	Ggps1	0.299077	6.0267	11.3645	0.0015577	0.0231104
ENSMUSG00000034701	Neurod1	3.29665	0.720621	11.6408	0.00156584	0.0232071
ENSMUSG00000028011	Tdo2	-0.942379	2.25417	11.3464	0.0015698	0.0232113
ENSMUSG00000024608	Rps14	-0.148579	10.0524	11.3461	0.00157001	0.0232113
ENSMUSG00000027177	Hipk3	-0.318806	6.2119	11.3446	0.00157098	0.0232113
ENSMUSG00000014554	Dguok	-0.48405	4.46971	11.3304	0.00158059	0.0233251
ENSMUSG00000027804	Ppid	0.198624	7.2962	11.3284	0.00158194	0.0233251
ENSMUSG00000087651	1500009L16Rik	0.75431	3.34784	11.314	0.00159172	0.0234451
ENSMUSG00000021972	Hmbox1	-0.577248	3.85946	11.3038	0.00159867	0.0235233
ENSMUSG00000036022	Fam122b	0.586204	3.69976	11.2865	0.00161056	0.023674
ENSMUSG00000030310	Slc6a1	-0.239911	6.77897	11.2825	0.00161332	0.0236837
ENSMUSG00000039782	Cpeb2	0.260367	6.99034	11.2808	0.00161453	0.0236837
ENSMUSG00000061981	Flot2	-0.488865	4.02563	11.2741	0.00161915	0.0237046
ENSMUSG00000043207	Zmpste24	0.215046	7.53043	11.2739	0.00161927	0.0237046
ENSMUSG00000048581	E130311K13Rik	-0.51838	4.18586	11.2566	0.00163136	0.0238572
ENSMUSG00000027651	Rprd1b	0.486545	4.41243	11.2461	0.0016387	0.0239401
ENSMUSG00000061175	Fnip2	-0.987594	2.29254	11.2361	0.0016458	0.0240193
ENSMUSG00000039099	Wdr93	-0.945011	2.18191	11.2323	0.00164847	0.0240196
ENSMUSG00000059447	Hadhb	0.217335	7.93946	11.2357	0.00164918	0.0240196
ENSMUSG00000043243	Niban3	-3.10674	-0.216158	11.2226	0.00165533	0.0240847
ENSMUSG00000025016	Tm9sf3	-0.150321	9.3557	11.2059	0.00166725	0.0242336
ENSMUSG00000050697	Prkaa1	0.29684	6.64602	11.2424	0.0016779	0.0243636
ENSMUSG00000028517	Plpp3	-0.158232	8.99287	11.1824	0.00168415	0.0244083
ENSMUSG00000033991	Ttc37	-0.567839	4.22137	11.1866	0.0016868	0.0244083
ENSMUSG00000031125	3830403N18Rik	5.23805	-0.652466	11.33	0.00168707	0.0244083
ENSMUSG00000047557	Lxn	0.457417	9.49591	13.4976	0.0016878	0.0244083
ENSMUSG00000041881	Ndufa7	-0.254827	8.81381	11.8927	0.0016909	0.0244285
ENSMUSG00000083649	Rasl2-9	-2.52439	0.0668397	11.1466	0.0017103	0.0246838
ENSMUSG00000034949	Zfr2	-1.59821	0.628197	11.1346	0.00171914	0.0247629
ENSMUSG00000046056	Sbsn	-0.621555	3.31524	11.1344	0.00171924	0.0247629
ENSMUSG00000018362	Kpna2	0.22852	6.83975	11.128	0.00172403	0.024807
ENSMUSG00000032067	Pts	-0.263015	6.32616	11.1198	0.0017301	0.0248693
ENSMUSG00000062127	Cttnbp2nl	0.417216	4.78128	11.1116	0.00173621	0.0249321
ENSMUSG00000026914	Psmd14	0.153324	8.72399	11.1001	0.00174482	0.0250306
ENSMUSG00000020814	Mxra7	0.514375	3.94227	11.0969	0.0017472	0.0250355
ENSMUSG00000063800	Prpf38a	0.229183	6.63501	11.095	0.00174865	0.0250355
ENSMUSG00000068270	Shroom4	-0.757213	2.91302	11.0855	0.00175585	0.0251134
ENSMUSG00000025362	Rps26	-0.182027	8.11555	11.0674	0.00176958	0.0252845
ENSMUSG00000021071	Trim9	-0.175845	7.91977	11.0447	0.00178696	0.0255073
ENSMUSG00000015882	Lcorl	-0.346698	5.60293	11.0054	0.00181748	0.0259016
ENSMUSG00000021047	Nova1	-0.286652	6.54115	11.0031	0.00181935	0.0259016
ENSMUSG00000043421	Hilpda	-0.402662	4.78966	11.0022	0.00182	0.0259016
ENSMUSG00000046062	Ppp1r15b	0.424931	5.07499	10.9964	0.00182456	0.0259406
ENSMUSG00000027133	Nop10	-0.179112	7.64212	10.9938	0.00182665	0.0259446
ENSMUSG00000086199	Bcas3os1	-2.85484	-0.237786	10.9905	0.00182922	0.0259554
ENSMUSG00000023944	Hsp90ab1	-0.130721	10.4513	10.9876	0.00183154	0.0259625
ENSMUSG00000001497	Pax9	4.67228	-0.982709	11.0848	0.00183468	0.0259653
ENSMUSG00000028282	Casp8ap2	0.355525	5.19497	10.9827	0.00183536	0.0259653
ENSMUSG00000059439	Bcas3	0.706621	3.12165	10.9639	0.00185032	0.026151
ENSMUSG00000034235	Usp54	-0.471844	4.36522	10.9308	0.001877	0.0265019
ENSMUSG00000042429	Adora1	-0.245733	6.19307	10.9196	0.00188612	0.0265739
ENSMUSG00000021807	Rtraf	0.279659	5.99657	10.9196	0.00188613	0.0265739
ENSMUSG00000044164	Rnf182	0.244855	6.59898	10.9177	0.00188766	0.0265739
ENSMUSG00000073633	Fbxo36	-0.269038	6.47652	10.9154	0.00188955	0.0265743
ENSMUSG00000062861	Zfp28	-0.675984	3.19698	10.9057	0.00189745	0.0266593
ENSMUSG00000018209	Stk4	0.493674	4.59039	10.8972	0.00190445	0.0267313
ENSMUSG00000033016	Nfatc1	-0.601718	3.50613	10.8915	0.0019092	0.0267555
ENSMUSG00000026761	Orc4	0.240435	7.18245	10.8906	0.00190991	0.0267555
ENSMUSG00000029436	Mmp17	-1.19941	1.54731	10.8846	0.00191486	0.0267986
ENSMUSG00000021408	Ripk1	0.541561	3.68021	10.871	0.00192621	0.0269313
ENSMUSG00000059248	Septin9	-0.25972	6.09648	10.8547	0.00193984	0.0270953
ENSMUSG00000029387	Gtf2h3	0.256682	6.15653	10.8492	0.00194448	0.0271336
ENSMUSG00000097055	Gm4419	-1.10656	1.74755	10.8393	0.0019528	0.0272232
ENSMUSG00000031845	Bco1	5.10329	-1.32414	11.0497	0.00195609	0.0272425
ENSMUSG00000020218	Wif1	-0.336029	5.70891	10.8172	0.0019716	0.0274319
ENSMUSG00000028015	Ctso	-0.18257	7.63625	10.8115	0.00197644	0.0274726
ENSMUSG00000032551	1110059G10Rik	0.352772	5.57572	10.7973	0.0019887	0.0276057
ENSMUSG00000028552	Eps15	0.178863	8.33633	10.7959	0.00198988	0.0276057
ENSMUSG00000021519	Mterf3	-0.263211	6.3445	10.7924	0.00199288	0.0276206
ENSMUSG00000026664	Phyh	-0.623278	3.53969	10.7852	0.00199911	0.0276629
ENSMUSG00000024353	Mzb1	-1.94079	0.0961835	10.7835	0.00200062	0.0276629
ENSMUSG00000022361	Zhx1	0.174668	8.73846	10.7822	0.00200173	0.0276629
ENSMUSG00000032181	Scg3	0.172773	7.93135	10.7796	0.00200402	0.0276678
ENSMUSG00000056687	Gm11696	-2.00444	0.309441	10.7712	0.00201132	0.0277419
ENSMUSG00000021879	Dnah12	-5.16764	-1.12725	10.8596	0.00201921	0.0278239
ENSMUSG00000022184	Fbxo4	-0.728264	3.15777	10.7519	0.0020282	0.0279209
ENSMUSG00000023940	Sgo1	0.718386	3.06413	10.7328	0.0020451	0.0280969
ENSMUSG00000091811	Inafm1	0.85647	2.09725	10.7293	0.00204823	0.0280969
ENSMUSG00000041645	Ddx24	0.258186	7.29558	10.8314	0.00204855	0.0280969
ENSMUSG00000051736	Fam229b	-0.370257	5.34991	10.7286	0.00204884	0.0280969
ENSMUSG00000009549	Srp14	0.161928	8.59832	10.7254	0.00205168	0.028109
ENSMUSG00000021176	Efcab11	0.701166	2.997	10.7195	0.00205699	0.0281549
ENSMUSG00000038023	Atp6v0a2	0.512263	4.48939	10.7273	0.00205962	0.0281639
ENSMUSG00000005413	Hmox1	0.38226	5.99818	11.0219	0.00206677	0.0282347
ENSMUSG00000073702	Rpl31	-0.233938	6.8491	10.7044	0.00207048	0.0282584
ENSMUSG00000053332	Gas5	-0.159328	8.52907	10.6982	0.00207606	0.0283076
ENSMUSG00000003948	Mmd	-0.485877	4.24157	10.6864	0.00208679	0.0284258
ENSMUSG00000018581	Dnah11	4.72974	-1.39209	10.893	0.0020887	0.0284258
ENSMUSG00000045095	Magi1	-0.394391	4.88107	10.6766	0.00209566	0.0284771
ENSMUSG00000030079	Ruvbl1	0.558378	3.87451	10.6758	0.00209645	0.0284771
ENSMUSG00000029366	Dck	0.383358	5.17885	10.6723	0.00209958	0.0284883
ENSMUSG00000014813	Stc1	-0.365816	5.40204	10.6705	0.00210126	0.0284883
ENSMUSG00000021115	Vrk1	-0.307213	6.05058	10.6607	0.00211021	0.0285827
ENSMUSG00000029162	Khk	-0.530964	4.46122	10.6778	0.00211245	0.028586
ENSMUSG00000063558	Aox1	0.281108	6.29479	10.646	0.00212378	0.0287122
ENSMUSG00000023805	Synj2	-0.78031	2.56531	10.6431	0.00212647	0.0287214
ENSMUSG00000027254	Map1a	0.926693	2.17477	10.6378	0.00213139	0.0287608
ENSMUSG00000044816	D630023F18Rik	2.21202	0.327437	10.632	0.00213674	0.0288058
ENSMUSG00000015702	Anxa9	-1.34015	1.38409	10.6245	0.00214372	0.0288726
ENSMUSG00000024387	Csnk2b	0.327908	5.83707	10.611	0.00215641	0.0290163
ENSMUSG00000034024	Cct2	0.170563	8.36103	10.6037	0.00216323	0.0290807
ENSMUSG00000022247	Brix1	0.258567	7.37923	10.7507	0.00217776	0.0292022
ENSMUSG00000001416	Cct3	0.183693	8.25079	10.5872	0.00217887	0.0292022
ENSMUSG00000013663	Pten	0.182708	8.37438	10.5857	0.00218026	0.0292022
ENSMUSG00000045287	Rtn4rl1	-0.427786	4.64287	10.5855	0.00218042	0.0292022
ENSMUSG00000041438	Utp4	0.393903	5.44856	10.5945	0.00218378	0.0292197
ENSMUSG00000055194	Actbl2	5.02163	-1.20252	10.8974	0.00220283	0.0294233
ENSMUSG00000030541	Idh2	-0.218519	6.88178	10.5618	0.0022031	0.0294233
ENSMUSG00000062070	Pgk1	-0.158211	8.73688	10.5478	0.00221663	0.029576
ENSMUSG00000033436	Armcx2	0.443581	4.41503	10.5455	0.00221882	0.029576
ENSMUSG00000056211	R3hdm1	-0.340703	5.80295	10.5435	0.00222073	0.029576
ENSMUSG00000037010	Apln	-0.455709	4.43224	10.5319	0.00223204	0.0296991
ENSMUSG00000038886	Man2a2	-0.247109	6.06454	10.5275	0.00223629	0.0297279
ENSMUSG00000028668	Eloa	0.243664	6.88241	10.5184	0.00224523	0.0298191
ENSMUSG00000029561	Oasl2	1.28314	1.8355	10.687	0.00225092	0.0298552
ENSMUSG00000028869	Gnl2	0.311695	6.33785	10.5463	0.00225322	0.0298552
ENSMUSG00000030882	Dnhd1	-0.636056	3.50884	10.5069	0.00225649	0.0298552
ENSMUSG00000022098	Bmp1	-0.414198	7.04099	11.8736	0.00225716	0.0298552
ENSMUSG00000087175	Gm15133	4.64098	-1.26194	10.7073	0.00225837	0.0298552
ENSMUSG00000035443	Thyn1	0.291254	5.8499	10.5021	0.00226122	0.0298652
ENSMUSG00000051989	Smim11	0.262311	6.26743	10.4892	0.00227399	0.0300062
ENSMUSG00000038615	Nfe2l1	-0.448902	4.84959	10.4738	0.00228937	0.0301813
ENSMUSG00000026078	Pdcl3	0.195741	7.82235	10.4695	0.00229371	0.0302107
ENSMUSG00000025958	Creb1	0.241049	7.16173	10.4636	0.00230094	0.0302781
ENSMUSG00000034640	Tiparp	-0.245508	6.70079	10.4537	0.00230955	0.0303634
ENSMUSG00000036295	Lrrn3	0.205711	7.61811	10.4267	0.00233699	0.0306961
ENSMUSG00000003814	Calr	-0.185025	8.57298	10.4132	0.00235086	0.0308359
ENSMUSG00000054720	Lrrc8c	0.403796	5.72071	10.6323	0.00235194	0.0308359
ENSMUSG00000045312	Lhfpl2	0.578264	3.70374	10.4063	0.00235799	0.0308869
ENSMUSG00000054321	Taf4b	-0.39345	5.05616	10.4029	0.0023615	0.0309046
ENSMUSG00000053219	Raet1e	-1.22133	1.5447	10.3898	0.0023751	0.0310541
ENSMUSG00000023467	Tulp2	-4.97553	-0.589621	10.4653	0.00239132	0.0312377
ENSMUSG00000046556	Zfp319	-1.2496	1.43833	10.3669	0.00239899	0.0313093
ENSMUSG00000073616	Cops9	-0.17543	8.32186	10.3506	0.00241624	0.0315057
ENSMUSG00000058400	Qrfpr	-3.69894	-0.737199	10.3443	0.00242289	0.0315637
ENSMUSG00000055026	Gabrg3	-3.44552	-0.479014	10.3383	0.00242927	0.031618
ENSMUSG00000037344	Slc12a9	-0.89032	2.02896	10.329	0.00243924	0.031719
ENSMUSG00000027620	Rbm39	-0.170063	9.5033	10.318	0.00245108	0.0318221
ENSMUSG00000018848	Rars	0.210484	7.02402	10.3174	0.00245161	0.0318221
ENSMUSG00000044783	A730008H23Rik	-0.3428	5.36188	10.2923	0.00247876	0.032138
ENSMUSG00000019832	Rab32	0.612206	3.61917	10.2908	0.00248044	0.032138
ENSMUSG00000033161	Atp1a1	-0.268571	6.15598	10.2858	0.00248592	0.0321798
ENSMUSG00000057421	Las1l	0.353751	5.68181	10.2861	0.00249849	0.0323134
ENSMUSG00000034108	Ccs	0.305186	5.39542	10.2691	0.00250423	0.0323353
ENSMUSG00000023904	Hcfc1r1	-0.227227	6.78407	10.2686	0.0025047	0.0323353
ENSMUSG00000037720	Tmem33	0.178351	7.46421	10.2606	0.00251361	0.032421
ENSMUSG00000022434	Fam118a	0.44972	4.5251	10.2532	0.00252177	0.0324962
ENSMUSG00000022965	Ifngr2	0.431349	4.48981	10.2512	0.00252398	0.0324962
ENSMUSG00000047388	Atmin	0.685476	2.70804	10.2359	0.00254098	0.0326453
ENSMUSG00000068101	Cenpm	0.831237	2.36859	10.2349	0.00254208	0.0326453
ENSMUSG00000020034	Tcp11l2	0.255412	8.87656	11.0281	0.0025424	0.0326453
ENSMUSG00000020585	Laptm4a	0.162965	10.7003	10.3254	0.00256521	0.0329087
ENSMUSG00000030231	Plekha5	-0.546407	3.64476	10.2118	0.0025681	0.0329162
ENSMUSG00000021209	Ppp4r4	-0.337944	5.59046	10.1937	0.00258856	0.0331489
ENSMUSG00000020265	Sumo3	-0.213557	7.03297	10.1843	0.00259934	0.0332571
ENSMUSG00000021639	Gtf2h2	0.354863	5.18953	10.1768	0.00260793	0.0333373
ENSMUSG00000028558	Calr4	2.54141	-0.101002	10.1686	0.00261737	0.0334281
ENSMUSG00000059708	Akap17b	-0.384959	5.12399	10.1395	0.00265112	0.0338041
ENSMUSG00000028521	Slc35d1	0.298349	5.57395	10.1385	0.00265231	0.0338041
ENSMUSG00000028519	Dab1	-0.47838	3.94741	10.1371	0.00265389	0.0338041
ENSMUSG00000024165	Jpt2	0.344166	5.44943	10.1302	0.00266201	0.0338587
ENSMUSG00000026305	Lrrfip1	0.363256	5.49074	10.1294	0.00266291	0.0338587
ENSMUSG00000029617	Ccz1	0.352615	5.2319	10.1139	0.00268119	0.0340528
ENSMUSG00000057103	Nat8f1	-0.269442	6.12561	10.1124	0.00268294	0.0340528
ENSMUSG00000048065	Cyb5r2	-5.11947	-0.967505	10.2964	0.00268814	0.0340731
ENSMUSG00000030428	Ttyh1	0.223839	6.53253	10.1064	0.00269012	0.0340731
ENSMUSG00000051007	Gatd1	-0.424849	5.09711	10.1051	0.00269168	0.0340731
ENSMUSG00000003813	Rad23a	-0.353075	5.08095	10.1	0.00269768	0.0341189
ENSMUSG00000020024	Cep83	-0.368234	4.72552	10.0965	0.0027018	0.034141
ENSMUSG00000031595	Pdgfrl	0.492328	3.7325	10.0941	0.00270467	0.0341471
ENSMUSG00000040380	Cbln3	-1.91725	0.249225	10.0857	0.00271473	0.0342439
ENSMUSG00000039831	Arhgap29	-0.284445	6.1067	10.0776	0.00272447	0.0343308
ENSMUSG00000031075	Ano1	-1.0222	2.01129	10.076	0.00272642	0.0343308
ENSMUSG00000053647	Gper1	-4.79004	-0.217735	10.1558	0.00273403	0.0343965
ENSMUSG00000074994	Qser1	-0.332531	5.23097	10.0648	0.00273995	0.0344147
ENSMUSG00000090110	Cmc4	-0.444809	4.22061	10.0645	0.00274029	0.0344147
ENSMUSG00000023147	Get1	0.266865	6.75976	10.0605	0.00275675	0.0345911
ENSMUSG00000028189	Ctbs	-0.3772	5.27257	10.0476	0.0027608	0.0345944
ENSMUSG00000071103	1700029J07Rik	-0.394418	4.79333	10.0467	0.00276185	0.0345944
ENSMUSG00000031079	Zfp300	0.883942	2.57219	10.0378	0.00277281	0.0347013
ENSMUSG00000034807	Colgalt1	-0.413484	4.47783	10.0337	0.00277782	0.0347241
ENSMUSG00000079658	Eloc	0.161279	8.35509	10.0314	0.00278068	0.0347241
ENSMUSG00000041773	Enc1	0.663145	2.91428	10.0304	0.00278191	0.0347241
ENSMUSG00000004446	Bid	0.378883	4.97599	10.017	0.00279841	0.0348997
ENSMUSG00000047187	Rab2a	0.209321	7.34887	9.99356	0.00282753	0.0352093
ENSMUSG00000040483	Xaf1	0.782025	2.77069	9.99243	0.00282895	0.0352093
ENSMUSG00000000581	C1d	0.185231	8.0258	9.99054	0.0028313	0.0352093
ENSMUSG00000027823	Gmps	0.189072	7.84482	9.98913	0.00283308	0.0352093
ENSMUSG00000094936	Rbm4	1.31753	1.32979	9.98658	0.00283627	0.0352184
ENSMUSG00000029246	Ppat	0.348864	5.427	9.9842	0.00283926	0.0352251
ENSMUSG00000028518	Prkaa2	-0.342843	5.41743	9.97498	0.00285087	0.0353384
ENSMUSG00000031099	Smarca1	0.713747	3.34887	9.98817	0.00285349	0.0353403
ENSMUSG00000070997	1700055D18Rik	-1.45146	0.877668	9.96539	0.00286298	0.0354094
ENSMUSG00000032396	Dis3l	-0.479982	4.25012	9.96458	0.00286401	0.0354094
ENSMUSG00000020009	Ifngr1	0.25779	6.14651	9.96262	0.00286651	0.0354096
ENSMUSG00000068922	Msto1	0.57011	3.40598	9.95562	0.0028754	0.0354606
ENSMUSG00000044349	Snhg11	-0.791503	2.79425	9.95547	0.00287559	0.0354606
ENSMUSG00000060594	Layn	0.645388	3.61833	9.95833	0.00288002	0.0354847
ENSMUSG00000020903	Stx8	0.264431	6.33327	9.94797	0.00288515	0.0355174
ENSMUSG00000062908	Acadm	0.150739	8.32557	9.92854	0.00291009	0.0357936
ENSMUSG00000032122	Slc37a2	0.588366	3.39613	9.92236	0.00291806	0.0358609
ENSMUSG00000021193	Pitrm1	0.332032	6.32804	10.1128	0.00292106	0.0358669
ENSMUSG00000027184	Caprin1	0.182151	7.40835	9.9176	0.00292423	0.035875
ENSMUSG00000045962	Wnk1	-0.154194	8.35362	9.91337	0.00292972	0.0359116
ENSMUSG00000030935	Acsm3	-4.69478	-0.328532	9.99184	0.0029364	0.0359371
ENSMUSG00000026678	Rgs5	0.508354	4.59151	9.99908	0.00293682	0.0359371
ENSMUSG00000029571	Tmem106b	-0.142202	9.07442	9.90215	0.00294431	0.0359981
ENSMUSG00000015134	Aldh1a3	-1.7891	0.478234	9.98216	0.00294884	0.0359984
ENSMUSG00000041431	Ccnb1	0.402504	4.51159	9.89828	0.00294937	0.0359984
ENSMUSG00000041313	Slc7a1	0.6622	2.7363	9.88687	0.00296433	0.0361502
ENSMUSG00000026017	Carf	-0.781406	3.33714	10.0756	0.00296984	0.0361866
ENSMUSG00000052430	Bmpr1b	0.340399	5.76708	9.88503	0.00297896	0.0362668
ENSMUSG00000044934	Zfp367	-0.23905	6.76935	9.8716	0.00298447	0.0363031
ENSMUSG00000020037	Rfx4	-0.317759	7.04107	10.3935	0.00298707	0.0363038
ENSMUSG00000087231	E230016M11Rik	-0.874078	2.0797	9.86514	0.00299304	0.0363455
ENSMUSG00000035239	Neu3	-0.929952	2.40239	9.85149	0.00301122	0.0365353
ENSMUSG00000051379	Flrt3	-1.44149	1.00916	9.84618	0.00301833	0.0365906
ENSMUSG00000022375	Lrrc6	4.67272	-0.825872	9.91234	0.00304017	0.0368242
ENSMUSG00000042510	AA986860	-0.67091	2.86271	9.81811	0.00305618	0.0369868
ENSMUSG00000011179	Odc1	0.209073	6.86245	9.80612	0.00307251	0.037153
ENSMUSG00000032307	Ube2q2	0.371548	4.90608	9.80124	0.00307919	0.0371874
ENSMUSG00000025246	Tbl1x	-0.215353	6.7481	9.80024	0.00308055	0.0371874
ENSMUSG00000068551	Zfp467	-0.573286	3.2913	9.79433	0.00308866	0.0372538
ENSMUSG00000039963	Ccdc40	2.42381	-0.473936	9.79172	0.00309224	0.0372657
ENSMUSG00000038831	Ralgps1	-0.340957	5.36354	9.78863	0.00309649	0.0372855
ENSMUSG00000001366	Fbxo9	0.323482	5.66544	9.78464	0.00310199	0.0372965
ENSMUSG00000032458	Copb2	0.196681	8.44029	9.81989	0.00310262	0.0372965
ENSMUSG00000019923	Zwint	0.121701	10.3287	9.78201	0.00310562	0.0373013
ENSMUSG00000029093	Sorcs2	-0.427945	4.37863	9.7748	0.00311558	0.0373896
ENSMUSG00000053552	Ebf4	-1.0946	1.82214	9.77091	0.00312099	0.0374231
ENSMUSG00000042997	Nhlrc3	-0.588915	3.7534	9.76234	0.00313291	0.0375114
ENSMUSG00000028158	Mttp	-0.363135	5.47061	9.768	0.00313359	0.0375114
ENSMUSG00000056476	Med12l	-0.584433	3.56237	9.7575	0.00313966	0.0375526
ENSMUSG00000016552	Foxred2	-0.741193	2.47676	9.75041	0.00314957	0.0376164
ENSMUSG00000020062	Slc5a8	4.70348	-0.694137	9.8311	0.00315024	0.0376164
ENSMUSG00000039069	Mtg2	-0.848027	2.15621	9.74296	0.00316004	0.0376966
ENSMUSG00000008489	Elavl2	0.528108	3.92159	9.74016	0.00316398	0.0376966
ENSMUSG00000029319	Coq2	-0.4446	4.08296	9.73953	0.00316486	0.0376966
ENSMUSG00000024258	Polr2d	0.196784	7.57697	9.73164	0.003176	0.037791
ENSMUSG00000018425	Dhx40	0.248606	6.30935	9.729	0.00317973	0.037791
ENSMUSG00000056342	Usp34	0.258514	6.63668	9.72832	0.0031807	0.037791
ENSMUSG00000021250	Fos	0.426262	4.94943	9.72609	0.00318385	0.037797
ENSMUSG00000036867	Smad6	0.760862	2.25727	9.71722	0.00319647	0.0379153
ENSMUSG00000039356	Exosc2	0.406542	4.30914	9.71513	0.00319944	0.0379192
ENSMUSG00000060657	Marf1	-0.546681	3.77142	9.7128	0.00320276	0.0379272
ENSMUSG00000022545	Ercc4	0.601692	3.56481	9.69933	0.00322203	0.0381238
ENSMUSG00000024081	Cebpz	0.30734	5.75109	9.69291	0.00323126	0.0382015
ENSMUSG00000020628	Trappc12	-0.397468	5.16651	9.68526	0.0032423	0.0382734
ENSMUSG00000019952	Poc1b	-0.286829	5.50537	9.68499	0.00324269	0.0382734
ENSMUSG00000022759	Lrrc74b	-3.53854	0.0467731	9.67347	0.00325938	0.0383775
ENSMUSG00000066324	Bpnt2	0.148695	8.97096	9.67232	0.00326106	0.0383775
ENSMUSG00000023036	Pcdhgc4	-0.237288	7.49174	9.78293	0.00326183	0.0383775
ENSMUSG00000027088	Phospho2	-0.417906	4.72645	9.66983	0.00326469	0.0383775
ENSMUSG00000024253	Dync2li1	0.298394	5.84456	9.66967	0.00326491	0.0383775
ENSMUSG00000020953	Coch	-1.62424	1.01625	9.63395	0.00331736	0.0389619
ENSMUSG00000030695	Aldoa	-0.255025	10.7535	10.9516	0.00332008	0.038962
ENSMUSG00000009628	Tex15	-0.984376	2.09657	9.63497	0.00333986	0.039162
ENSMUSG00000029924	Slc37a3	0.413628	5.25193	9.64613	0.00334543	0.0391952
ENSMUSG00000051378	Kif18b	1.24764	0.954897	9.61255	0.00334921	0.0392074
ENSMUSG00000033439	Trmt13	-0.562543	3.39496	9.60518	0.00336025	0.0393045
ENSMUSG00000024976	Shoc2	0.196795	7.84411	9.60224	0.00336467	0.039324
ENSMUSG00000024055	Cyp4f13	-0.649396	4.37611	10.0285	0.00336944	0.0393477
ENSMUSG00000051832	E230016K23Rik	1.9012	-0.0193331	9.59005	0.00338303	0.0394742
ENSMUSG00000035275	Raver2	0.46732	4.13228	9.58588	0.00338935	0.0395123
ENSMUSG00000072812	Ahnak2	-1.69838	0.867599	9.58425	0.00339181	0.0395123
ENSMUSG00000029822	Osbpl3	0.413193	4.87581	9.56995	0.00341357	0.0397335
ENSMUSG00000028647	Mycbp	0.347741	5.44517	9.56681	0.00341836	0.0397568
ENSMUSG00000024087	Cyp1b1	0.520434	3.94568	9.56002	0.00342875	0.0398453
ENSMUSG00000004891	Nes	0.403491	4.37839	9.55237	0.0034405	0.0399378
ENSMUSG00000032381	Ciao2a	0.192337	7.00369	9.55121	0.00344229	0.0399378
ENSMUSG00000067297	Ifit1bl2	2.51505	-0.223586	9.55777	0.00345674	0.040073
ENSMUSG00000063849	Ppcdc	-0.447786	4.7671	9.54632	0.00346327	0.0401162
ENSMUSG00000035805	Mlc1	-0.144556	8.69339	9.52476	0.00348327	0.0402957
ENSMUSG00000033031	Cip2a	0.418156	5.29761	9.68485	0.00348439	0.0402957
ENSMUSG00000020570	Sypl	0.209288	7.64353	9.50514	0.00351401	0.0406054
ENSMUSG00000050565	Tor1aip2	0.149967	8.23141	9.50052	0.00352129	0.0406273
ENSMUSG00000047554	Tmem41b	0.420278	4.47016	9.49838	0.00352466	0.0406273
ENSMUSG00000019494	Cops6	0.235923	6.70159	9.49801	0.00352524	0.0406273
ENSMUSG00000019802	Sec63	0.208909	7.04373	9.49608	0.00352829	0.0406273
ENSMUSG00000047910	Pcdhb16	0.433609	4.70294	9.49494	0.00353009	0.0406273
ENSMUSG00000054604	Cggbp1	0.223236	7.25182	9.48871	0.00353996	0.0407069
ENSMUSG00000034379	Wdr5b	-0.803408	2.80776	9.49998	0.00354416	0.0407069
ENSMUSG00000097113	Gm19705	-1.02236	1.86607	9.48494	0.00354595	0.0407069
ENSMUSG00000028576	Ift74	0.207281	7.21826	9.48296	0.00354909	0.0407069
ENSMUSG00000032846	Zswim6	-0.450302	4.25412	9.48162	0.00355122	0.0407069
ENSMUSG00000020485	Supt4a	0.269754	6.1662	9.47979	0.00355413	0.0407076
ENSMUSG00000048351	Coa7	0.449344	4.32117	9.47695	0.00355866	0.0407269
ENSMUSG00000048368	Omd	0.699757	3.72873	9.52004	0.00356151	0.040727
ENSMUSG00000038773	Kdm3b	-0.36164	5.72742	9.51471	0.00358491	0.0409618
ENSMUSG00000022367	Has2	-1.37836	1.28688	9.46712	0.00359953	0.0410961
ENSMUSG00000041891	Lman1	-0.261918	6.56448	9.44899	0.00360355	0.0411092
ENSMUSG00000025402	Nab2	-1.43868	0.759495	9.44351	0.00361242	0.0411776
ENSMUSG00000025134	Alyref	0.491908	3.80802	9.43214	0.0036309	0.0413552
ENSMUSG00000029128	Rab28	-0.293201	5.81636	9.42764	0.00363823	0.0414058
ENSMUSG00000033491	Prss35	-0.918648	1.9798	9.42401	0.00364416	0.04142
ENSMUSG00000046598	Bdh1	-4.99957	-0.651444	9.49898	0.00364618	0.04142
ENSMUSG00000039671	Zmynd8	-0.305355	5.29857	9.42157	0.00364816	0.04142
ENSMUSG00000021217	Tshz3	-0.350225	5.33992	9.41916	0.0036521	0.041432
ENSMUSG00000041654	Slc39a11	-0.414565	4.13223	9.41423	0.00366019	0.0414368
ENSMUSG00000001998	Ap4e1	0.759422	2.8996	9.41383	0.00366086	0.0414368
ENSMUSG00000025538	Sumf2	-0.473023	4.75889	9.49635	0.00366121	0.0414368
ENSMUSG00000018965	Ywhah	0.21651	6.48242	9.40616	0.00367348	0.0415386
ENSMUSG00000024383	Map3k2	-0.276641	6.21051	9.40304	0.00367862	0.0415386
ENSMUSG00000026946	Nmi	0.429225	4.73289	9.40287	0.00367891	0.0415386
ENSMUSG00000032525	Nktr	-0.218305	7.27798	9.3973	0.00368812	0.0416098
ENSMUSG00000030126	Tmcc1	-0.357133	5.0346	9.39523	0.00369155	0.0416157
ENSMUSG00000029108	Pcdh7	0.32867	5.27773	9.39253	0.00369604	0.0416335
ENSMUSG00000033486	Catsper2	-0.578126	3.37862	9.38478	0.00370891	0.04174
ENSMUSG00000029283	Cdc7	-0.494499	4.41458	9.39877	0.00371133	0.04174
ENSMUSG00000034285	Nipsnap1	-0.395701	4.81131	9.3788	0.0037189	0.0417924
ENSMUSG00000036854	Hspb6	-0.288104	6.28574	9.37917	0.00373357	0.0419243
ENSMUSG00000070469	Adamtsl3	-0.293864	5.9652	9.36242	0.00374637	0.0420299
ENSMUSG00000015305	Sash1	0.293696	5.59025	9.36095	0.00374884	0.0420299
ENSMUSG00000036977	Anapc10	0.212653	6.57405	9.35421	0.00376022	0.042118
ENSMUSG00000085408	C530005A16Rik	-3.75111	-0.549511	9.35281	0.00376258	0.042118
ENSMUSG00000031818	Cox4i1	0.130198	9.26686	9.34891	0.00376919	0.042159
ENSMUSG00000023456	Tpi1	-0.322831	9.79792	10.8654	0.00377718	0.0422154
ENSMUSG00000027709	Mccc1	-0.233952	6.21965	9.34032	0.00378378	0.0422309
ENSMUSG00000030725	Lipt2	-1.52648	0.740466	9.33992	0.00378446	0.0422309
ENSMUSG00000043953	Ccrl2	3.47129	-0.91684	9.33583	0.00379143	0.0422568
ENSMUSG00000029831	Npvf	-0.165603	9.03056	9.33509	0.0037927	0.0422568
ENSMUSG00000033308	Dpyd	1.05736	2.26435	9.36765	0.00379623	0.0422633
ENSMUSG00000056130	Ticam2	4.60009	-1.14122	9.40521	0.00380073	0.0422757
ENSMUSG00000072969	Armcx5	0.604246	3.83434	9.40155	0.00380325	0.0422757
ENSMUSG00000029832	Nfe2l3	-2.24922	-0.22524	9.31203	0.00383224	0.0424673
ENSMUSG00000005615	Pcyt1a	0.339347	5.7815	9.32628	0.00383393	0.0424673
ENSMUSG00000056131	Pgm3	0.277718	5.84932	9.31104	0.00383396	0.0424673
ENSMUSG00000040990	Sh3kbp1	-0.348163	5.38867	9.3107	0.00383454	0.0424673
ENSMUSG00000064254	Ethe1	0.49721	4.0419	9.30896	0.00383755	0.0424673
ENSMUSG00000004056	Akt2	-0.373811	4.6798	9.30543	0.00384365	0.0424673
ENSMUSG00000035992	Fnip1	-0.203748	6.73845	9.30524	0.00384398	0.0424673
ENSMUSG00000030980	Knop1	0.34971	5.43781	9.30394	0.00384623	0.0424673
ENSMUSG00000026235	Epha4	0.611878	3.40834	9.30339	0.00384718	0.0424673
ENSMUSG00000011831	Evi5	0.138313	8.78076	9.29681	0.0038586	0.0425605
ENSMUSG00000042249	Grk3	-0.348625	5.23242	9.28971	0.00387095	0.0426639
ENSMUSG00000013646	Sh3bp5l	0.773725	2.6132	9.28327	0.0038822	0.0427549
ENSMUSG00000030846	Tial1	-0.188938	7.52523	9.27693	0.0038933	0.0428195
ENSMUSG00000053964	Lgals4	-0.899572	2.05777	9.27651	0.00389404	0.0428195
ENSMUSG00000039018	Mtg1	-0.414163	4.68246	9.2707	0.00390425	0.0428988
ENSMUSG00000058252	Tcp11x2	-4.95991	-0.551167	9.33583	0.00391956	0.043034
ENSMUSG00000034345	Gtf2h5	0.165785	8.00936	9.25731	0.00392788	0.0430923
ENSMUSG00000031897	Psmb10	-0.34229	5.77679	9.28358	0.00393179	0.0431022
ENSMUSG00000003617	Cp	-0.139417	10.456	9.24568	0.00394853	0.0432526
ENSMUSG00000025956	Mettl21a	-0.276521	5.83844	9.24222	0.00395468	0.0432868
ENSMUSG00000026204	Ptprn	-0.524808	4.01984	9.23817	0.00396192	0.0433166
ENSMUSG00000054226	Tprkb	-0.20292	6.94652	9.23731	0.00396345	0.0433166
ENSMUSG00000040532	Abhd11	-0.33863	5.39752	9.23484	0.00396786	0.0433317
ENSMUSG00000093606	B130034C11Rik	-1.27941	0.993875	9.22456	0.0039863	0.0434922
ENSMUSG00000029468	P2rx7	-0.354051	5.05065	9.22327	0.00398863	0.0434922
ENSMUSG00000044022	Pcdhb21	-0.294705	5.41678	9.22041	0.00399378	0.0435152
ENSMUSG00000022672	Prkdc	-0.382625	5.32992	9.23132	0.00400537	0.0436083
ENSMUSG00000000305	Cdh4	-0.237102	6.38687	9.20343	0.00402449	0.043744
ENSMUSG00000061778	Mospd2	0.282707	6.18255	9.20339	0.00402458	0.043744
ENSMUSG00000028359	Orm3	4.58293	-1.16482	9.27499	0.004027	0.043744
ENSMUSG00000039461	Tcta	-0.273191	6.40631	9.19841	0.00403364	0.0437828
ENSMUSG00000046807	Lrrc75b	0.739463	2.52669	9.19571	0.00403854	0.0438023
ENSMUSG00000027296	Itpka	4.5755	-1.03453	9.26689	0.00404155	0.0438023
ENSMUSG00000029705	Cux1	0.28407	6.21338	9.19232	0.00404474	0.0438038
ENSMUSG00000029163	Emilin1	-0.744788	2.45573	9.18374	0.00406043	0.0439405
ENSMUSG00000072949	Acot1	-0.359099	4.80809	9.16555	0.00409393	0.0442695
ENSMUSG00000020309	Chac2	-0.312735	5.47404	9.15721	0.0041094	0.0444032
ENSMUSG00000024248	Cox7a2l	0.153362	7.84801	9.15291	0.00411738	0.044405
ENSMUSG00000030990	Pgap2	-0.3187	5.4468	9.15286	0.00411748	0.044405
ENSMUSG00000008301	Phax	0.20932	7.07536	9.15068	0.00412154	0.044405
ENSMUSG00000027287	Snap23	0.215943	6.85998	9.15045	0.00412197	0.044405
ENSMUSG00000026156	B3gat2	-0.922119	2.19155	9.13286	0.00415488	0.0447259
ENSMUSG00000031563	Wwc2	0.326432	5.51634	9.12367	0.00417218	0.0448784
ENSMUSG00000029213	Commd8	0.214778	7.02195	9.11706	0.00418468	0.0449492
ENSMUSG00000024059	Clip4	0.172205	7.80659	9.11687	0.00418505	0.0449492
ENSMUSG00000026926	Pmpca	0.234602	6.80894	9.11469	0.00418918	0.0449519
ENSMUSG00000026333	Gin1	-0.374993	4.8554	9.11202	0.00419424	0.0449519
ENSMUSG00000025907	Rb1cc1	0.197465	7.16209	9.10935	0.00419931	0.0449519
ENSMUSG00000026142	Rhbdd1	-0.303875	5.92539	9.10767	0.0042025	0.0449519
ENSMUSG00000041096	Tspyl2	-0.516914	3.94142	9.10711	0.00420357	0.0449519
ENSMUSG00000026014	Raph1	-0.888045	1.71576	9.10681	0.00420413	0.0449519
ENSMUSG00000022799	Arhgap31	0.26484	6.03356	9.10059	0.00421598	0.0450449
ENSMUSG00000022035	Ccdc25	0.238659	6.23555	9.08091	0.00425372	0.0454143
ENSMUSG00000040557	Mettl27	-0.521489	4.03427	9.07823	0.00425888	0.0454324
ENSMUSG00000040618	Pck2	-0.42773	4.37581	9.07673	0.00426177	0.0454324
ENSMUSG00000070044	Fam149a	-0.404217	4.64154	9.07074	0.00427336	0.0455042
ENSMUSG00000023088	Abcc1	-0.425723	4.33667	9.06996	0.00427486	0.0455042
ENSMUSG00000020363	Gfpt2	-0.527621	4.12222	9.08281	0.00427806	0.0455045
ENSMUSG00000053141	Ptprt	1.29115	1.31517	9.06321	0.00428795	0.0455658
ENSMUSG00000039087	Rreb1	-0.582089	3.54077	9.06206	0.00429019	0.0455658
ENSMUSG00000023336	Wfdc1	-1.90579	0.158998	9.05966	0.00429486	0.0455816
ENSMUSG00000026249	Serpine2	0.202286	11.1736	9.85464	0.00430002	0.0456025
ENSMUSG00000040473	Cfap69	-0.649334	3.37102	9.04789	0.00431782	0.0457422
ENSMUSG00000020941	Map3k14	1.16557	1.1966	9.04699	0.00431958	0.0457422
ENSMUSG00000022051	Bnip3l	0.169344	8.65673	9.04243	0.00432852	0.045803
ENSMUSG00000036372	Tmem258	-0.193009	7.66229	9.0401	0.0043331	0.0458048
ENSMUSG00000007440	Pcdha10	-0.402736	4.48641	9.03909	0.00433509	0.0458048
ENSMUSG00000086446	Prkag2os1	-0.719395	2.43129	9.03299	0.0043471	0.0458978
ENSMUSG00000022658	Tagln3	-0.16825	8.92742	9.03113	0.00435076	0.0459027
ENSMUSG00000026463	Atp2b4	-0.967962	1.72402	9.02515	0.00436258	0.0459804
ENSMUSG00000024754	Cemip2	0.336463	5.04419	9.02415	0.00436456	0.0459804
ENSMUSG00000062604	Srpk2	0.18413	7.87455	9.00783	0.00439699	0.0462565
ENSMUSG00000042557	Sin3a	-0.412132	4.66216	9.00771	0.00439723	0.0462565
ENSMUSG00000038685	Rtel1	-0.74864	2.63269	8.99912	0.00441441	0.0463101
ENSMUSG00000043279	Trim56	-0.423648	4.59424	8.99895	0.00441474	0.0463101
ENSMUSG00000039960	Rhou	0.453785	4.22123	8.99766	0.00441733	0.0463101
ENSMUSG00000031446	Cul4a	-0.268419	5.86494	8.99757	0.0044175	0.0463101
ENSMUSG00000026740	Dnajc1	0.245299	6.21754	8.99619	0.00442028	0.0463101
ENSMUSG00000031146	Plp2	-0.638321	2.91327	8.99547	0.00442173	0.0463101
ENSMUSG00000025511	Tspan4	-0.219592	7.11843	8.97614	0.00446069	0.046684
ENSMUSG00000029554	Mad1l1	0.940001	2.24153	8.99705	0.00446807	0.0467008
ENSMUSG00000024598	Fbn2	-0.843926	2.04497	8.97213	0.00446882	0.0467008
ENSMUSG00000030347	D6Wsu163e	0.316655	5.69107	8.97012	0.00447291	0.0467094
ENSMUSG00000020935	Dcakd	0.367369	4.75486	8.96264	0.00448814	0.0468343
ENSMUSG00000015214	Mtmr1	-0.328379	5.55555	8.95232	0.00450922	0.04702
ENSMUSG00000027605	Acss2	-0.239873	6.05386	8.94567	0.00452287	0.0471068
ENSMUSG00000019822	Smpd2	-0.360717	4.81785	8.94307	0.00452822	0.0471068
ENSMUSG00000069833	Ahnak	-0.318531	5.94241	8.95461	0.00453354	0.0471068
ENSMUSG00000047459	Dynlrb1	0.143706	9.27105	8.93855	0.00453753	0.0471068
ENSMUSG00000020610	Amz2	-0.271872	5.87395	8.93661	0.00454154	0.0471068
ENSMUSG00000068264	Ap5s1	-0.461644	4.48231	8.9346	0.00454569	0.0471068
ENSMUSG00000054426	A930005H10Rik	-0.632989	2.98957	8.93437	0.00454616	0.0471068
ENSMUSG00000021257	Angel1	0.916411	2.03886	8.93411	0.00454671	0.0471068
ENSMUSG00000020664	Dld	0.158174	8.85177	8.93389	0.00454716	0.0471068
ENSMUSG00000034994	Eef2	-0.203854	8.53023	9.11181	0.00455674	0.0471573
ENSMUSG00000024725	Ostf1	0.313979	5.51225	8.92621	0.00456307	0.0471573
ENSMUSG00000018750	Zbtb4	-0.315237	5.46642	8.92592	0.00456368	0.0471573
ENSMUSG00000027900	Dram2	0.173821	7.31136	8.92398	0.0045677	0.0471573
ENSMUSG00000060703	Cd302	-0.442708	4.85412	8.93603	0.0045685	0.0471573
ENSMUSG00000028644	Ermap	3.67045	-1.2219	8.99031	0.00457301	0.0471699
ENSMUSG00000025790	Slco3a1	-0.26934	5.62226	8.91559	0.00458516	0.0472612
ENSMUSG00000032014	Oaf	-0.531227	3.45485	8.91213	0.00459239	0.0473016
ENSMUSG00000032372	Plscr2	0.51124	3.98814	8.90102	0.00461566	0.0475071
ENSMUSG00000031433	Rbm41	0.556255	3.81518	8.89075	0.00463727	0.0476952
ENSMUSG00000027323	Rad51	0.638829	2.91129	8.88575	0.00464783	0.0477696
ENSMUSG00000031666	Rbl2	0.287229	5.59014	8.88091	0.0046581	0.0478309
ENSMUSG00000001767	Crnkl1	0.261965	6.13182	8.87979	0.00466048	0.0478309
ENSMUSG00000019437	Tlcd1	-0.344484	5.03885	8.87781	0.00466467	0.0478396
ENSMUSG00000041168	Lonp1	-0.321903	5.3821	8.87138	0.00467835	0.047941
ENSMUSG00000069631	Strada	-0.443733	4.6372	8.87002	0.00468126	0.047941
ENSMUSG00000025190	Got1	0.281236	5.71818	8.86457	0.00469288	0.0480257
ENSMUSG00000041959	S100a10	-0.156546	8.64485	8.85947	0.0047038	0.0481009
ENSMUSG00000010025	Aldh3a2	-0.265466	5.80608	8.858	0.00470695	0.0481009
ENSMUSG00000028583	Pdpn	0.722389	3.43323	8.94603	0.00471355	0.0481317
ENSMUSG00000037971	1110032A03Rik	-0.22733	6.73849	8.85317	0.00471733	0.0481317
ENSMUSG00000036503	Rnf13	0.153574	9.41526	8.8519	0.00472005	0.0481317
ENSMUSG00000051747	Ttn	-1.10582	1.92308	8.88124	0.004735	0.0481779
ENSMUSG00000009073	Nf2	0.502618	3.81939	8.84398	0.00473712	0.0481779
ENSMUSG00000027428	Rbbp9	-0.168306	7.34216	8.84294	0.00473936	0.0481779
ENSMUSG00000018800	Abca5	0.326084	5.69988	8.85454	0.00474419	0.0481779
ENSMUSG00000068762	Gstm6	-0.563136	3.45994	8.84022	0.00474524	0.0481779
ENSMUSG00000027677	Ttc14	-0.192874	7.18618	8.83816	0.0047497	0.0481779
ENSMUSG00000044749	Abca6	3.0178	-0.302955	8.91954	0.0047502	0.0481779
ENSMUSG00000031698	Mylk3	-1.12416	1.62839	8.84955	0.0047515	0.0481779
ENSMUSG00000022429	Dmc1	-4.61398	-1.14655	8.90155	0.00475893	0.048193
ENSMUSG00000029681	Bcl7b	-0.831385	2.66125	8.83231	0.00476239	0.048193
ENSMUSG00000030298	Sec13	0.230018	7.67571	8.98865	0.00476308	0.048193
ENSMUSG00000023927	Satb1	-0.386087	4.81746	8.83031	0.00476672	0.0481957
ENSMUSG00000038250	Usp38	0.280337	5.65061	8.82836	0.00477098	0.0482047
ENSMUSG00000090260	2810442N19Rik	-3.40456	-0.426901	8.82657	0.00477487	0.04821
ENSMUSG00000020807	4933427D14Rik	-0.488311	4.05755	8.81858	0.00479228	0.0483518
ENSMUSG00000022425	Enpp2	0.365918	5.57826	8.8109	0.00480912	0.0484875
ENSMUSG00000004771	Rab11a	0.194945	7.1443	8.79937	0.00483447	0.0487088
ENSMUSG00000039234	Sec24d	0.369719	4.87266	8.79501	0.00484411	0.0487716
ENSMUSG00000067215	Usp51	-1.63772	0.694914	8.79082	0.00485338	0.0488305
ENSMUSG00000035437	Rabgap1	0.20531	7.17116	8.78569	0.00486476	0.0489106
ENSMUSG00000056429	Tgoln1	0.253064	7.82714	9.18919	0.00488023	0.0489346
ENSMUSG00000020640	Itsn2	-0.409542	4.17365	8.77837	0.00488104	0.0489346
ENSMUSG00000001774	Chordc1	0.23675	6.74199	8.7773	0.00488343	0.0489346
ENSMUSG00000054252	Fgfr3	-0.408166	4.47395	8.77725	0.00488354	0.0489346
ENSMUSG00000032186	Tmod2	0.176488	8.46317	8.77694	0.00488423	0.0489346
ENSMUSG00000050808	Muc15	1.47605	1.18817	8.78493	0.00489683	0.0490265
ENSMUSG00000024260	Sap130	-0.571096	3.5969	8.76395	0.00491328	0.0491281
ENSMUSG00000014470	Rnf166	0.9256	2.05187	8.76371	0.00491383	0.0491281
ENSMUSG00000022855	Senp2	-0.292801	5.62143	8.75785	0.00492698	0.0491995
ENSMUSG00000021123	Rdh12	1.16198	1.45614	8.75747	0.00492785	0.0491995
ENSMUSG00000030105	Arl8b	0.198834	7.30735	8.74746	0.00495044	0.0493905
ENSMUSG00000062761	Zfp512	-0.59884	3.686	8.74643	0.00496245	0.0494497
ENSMUSG00000056531	Ccdc18	-0.625447	3.28942	8.74179	0.00496328	0.0494497
ENSMUSG00000021540	Smad5	-0.273037	6.30609	8.73991	0.00496755	0.0494579
ENSMUSG00000006005	Tpr	0.166124	7.76075	8.72445	0.00500279	0.0497741
ENSMUSG00000055737	Ghr	0.924447	2.35835	8.73471	0.00501019	0.0498131
ENSMUSG00000020300	Cpeb4	0.250834	6.92022	8.79219	0.00501527	0.0498291
ENSMUSG00000059839	Zfp874b	-0.534629	3.86622	8.71679	0.00502034	0.0498448
ENSMUSG00000006205	Htra1	-0.243222	6.31612	8.71067	0.0050344	0.0499498
ENSMUSG00000056004	Elapor2	-0.273291	6.15338	8.70596	0.00504528	0.0499914
ENSMUSG00000029196	Tada2b	0.807775	2.21241	8.70583	0.00504558	0.0499914

## Sheet: KO_DMSOvsWT_DMSO_Day7
Ensemble	SYMBOL	logFC	logCPM	F	PValue	FDR
ENSMUSG00000035202	Lars2	-2.3079	10.2045	1259.76	8.59524e-26	1.17299e-21
ENSMUSG00000033350	Chst2	1.35978	10.661	702.291	3.73889e-22	2.55123e-18
ENSMUSG00000054766	Set	1.39747	8.95748	660.753	8.87786e-22	4.03854e-18
ENSMUSG00000066877	Nck2	1.3895	9.20584	643.011	1.30519e-21	4.45298e-18
ENSMUSG00000021939	Ctsb	-1.15031	13.5097	602.883	3.24433e-21	8.85507e-18
ENSMUSG00000017760	Ctsa	-1.40161	8.4514	586.108	4.83003e-21	1.09859e-17
ENSMUSG00000020932	Gfap	-2.37581	7.90814	589.995	8.28142e-21	1.61452e-17
ENSMUSG00000023010	Tmbim6	-1.12237	9.96886	525.069	2.26585e-20	3.86526e-17
ENSMUSG00000019874	Fabp7	1.18095	11.2009	513.404	3.10396e-20	4.70664e-17
ENSMUSG00000020368	Canx	1.16836	11.8584	505.737	3.83147e-20	5.2288e-17
ENSMUSG00000038530	Rgs4	-1.31455	8.33187	502.121	4.23589e-20	5.2552e-17
ENSMUSG00000022451	Twf1	1.22759	9.38747	463.213	1.3052e-19	1.48434e-16
ENSMUSG00000018574	Acadvl	-1.80109	6.37579	454.98	1.6751e-19	1.75847e-16
ENSMUSG00000058013	Septin11	1.06919	9.11678	409.869	7.12284e-19	6.68508e-16
ENSMUSG00000032294	Pkm	-1.32554	8.56005	408.947	7.34786e-19	6.68508e-16
ENSMUSG00000022841	Ap2m1	-1.24513	7.47315	385.634	1.65056e-18	1.40782e-15
ENSMUSG00000026276	Septin2	1.42606	12.7381	362.177	8.80803e-18	7.07078e-15
ENSMUSG00000031538	Plat	-1.00186	8.7721	336.055	1.08634e-17	8.23627e-15
ENSMUSG00000021190	Lgmn	-1.21354	8.0897	332.502	1.25555e-17	9.01817e-15
ENSMUSG00000040459	Arglu1	1.20564	7.6434	325.461	1.67975e-17	1.14618e-14
ENSMUSG00000015291	Gdi1	-1.0796	8.03309	311.172	3.08813e-17	2.00684e-14
ENSMUSG00000022443	Myh9	1.33239	7.07228	308.995	3.39593e-17	2.10656e-14
ENSMUSG00000000751	Rpa1	-1.03272	8.33925	299.464	5.18562e-17	3.07688e-14
ENSMUSG00000031980	Agt	-1.36494	7.06038	297.506	5.66549e-17	3.22154e-14
ENSMUSG00000020152	Actr2	1.20878	10.5592	291.658	7.40288e-17	4.04109e-14
ENSMUSG00000022323	Rida	0.827011	10.8746	285.706	9.76908e-17	5.12764e-14
ENSMUSG00000003420	Fcgrt	-1.48423	6.76783	276.159	1.54126e-16	7.79022e-14
ENSMUSG00000055302	Mrfap1	1.02675	7.80831	275.228	1.61253e-16	7.85937e-14
ENSMUSG00000028480	Glipr2	-1.10232	7.11212	260.321	3.39235e-16	1.59639e-13
ENSMUSG00000032640	Chsy1	1.37884	6.60212	257.194	3.98438e-16	1.81249e-13
ENSMUSG00000006024	Napa	-1.31496	7.51391	255.065	4.45008e-16	1.95904e-13
ENSMUSG00000022403	St13	0.978894	9.44151	252.732	5.02797e-16	2.14427e-13
ENSMUSG00000070923	Klhl9	1.14218	10.318	247.255	6.72394e-16	2.78066e-13
ENSMUSG00000056666	Retsat	-1.14746	7.54307	242.194	8.84134e-16	3.54876e-13
ENSMUSG00000020034	Tcp11l2	-1.10807	9.06786	237.587	1.1394e-15	4.44267e-13
ENSMUSG00000060935	Tmem263	1.21257	9.36837	235.845	1.25554e-15	4.75953e-13
ENSMUSG00000029580	Actb	0.756023	12.1845	234.281	1.37068e-15	5.05558e-13
ENSMUSG00000004207	Psap	-1.04689	8.76803	232.919	1.48003e-15	5.31527e-13
ENSMUSG00000024077	Strn	1.12738	6.94781	229.119	1.8376e-15	6.4302e-13
ENSMUSG00000009894	Snap47	-0.908607	8.01619	228.495	1.90465e-15	6.49819e-13
ENSMUSG00000062580	Timm17a	0.795871	9.06552	226.82	2.098e-15	6.98328e-13
ENSMUSG00000041815	Poldip3	0.88045	9.44495	225.078	2.32137e-15	7.54278e-13
ENSMUSG00000020315	Sptbn1	0.712065	11.0328	223.336	2.57026e-15	8.15729e-13
ENSMUSG00000022507	1810013L24Rik	1.04769	8.60105	222.243	2.74088e-15	8.50109e-13
ENSMUSG00000020427	Igfbp3	1.3921	6.00533	220.096	3.11243e-15	9.43897e-13
ENSMUSG00000040548	Tex2	1.14808	7.41069	218.044	3.51794e-15	1.04368e-12
ENSMUSG00000036188	Ankmy2	1.01487	7.1147	212.011	5.07349e-15	1.47315e-12
ENSMUSG00000049612	Omg	1.17938	6.40262	208.541	6.28921e-15	1.7881e-12
ENSMUSG00000032712	Resf1	0.770203	8.91396	205.781	7.47755e-15	2.05324e-12
ENSMUSG00000035686	Thrsp	0.904402	9.55066	205.686	7.52266e-15	2.05324e-12
ENSMUSG00000050608	Micos10	0.888954	8.92295	204.159	8.28615e-15	2.21728e-12
ENSMUSG00000036854	Hspb6	-1.41369	5.61673	203.435	8.67683e-15	2.27717e-12
ENSMUSG00000062981	Mrpl42	0.826999	9.08123	202.279	9.34147e-15	2.39598e-12
ENSMUSG00000022658	Tagln3	-1.06673	8.5214	202.048	9.4807e-15	2.39598e-12
ENSMUSG00000026880	Stom	-0.943972	7.42059	200.63	1.03859e-14	2.57704e-12
ENSMUSG00000025268	Maged2	-0.989011	7.40726	200.033	1.07944e-14	2.63055e-12
ENSMUSG00000063694	Cycs	1.00664	7.28621	198.385	1.20132e-14	2.87622e-12
ENSMUSG00000024810	Il33	-1.84209	5.2758	196.305	1.37646e-14	3.21749e-12
ENSMUSG00000001418	Glmp	-1.26899	6.90945	196.145	1.39102e-14	3.21749e-12
ENSMUSG00000022114	Spry2	1.28375	6.39636	195.711	1.43137e-14	3.25565e-12
ENSMUSG00000031425	Plp1	0.910434	8.12718	195.383	1.46266e-14	3.27229e-12
ENSMUSG00000037706	Cd81	-0.774004	11.3143	193.58	1.64837e-14	3.62826e-12
ENSMUSG00000022462	Slc38a2	-0.986988	7.49503	191.023	1.9561e-14	4.23728e-12
ENSMUSG00000063229	Ldha	-0.951797	9.40723	186.377	2.68348e-14	5.72209e-12
ENSMUSG00000029432	Nipsnap2	0.891437	7.54026	185.977	2.75846e-14	5.74704e-12
ENSMUSG00000048307	Ankrd46	-0.954128	7.46274	185.867	2.7794e-14	5.74704e-12
ENSMUSG00000035199	Arl6ip5	-0.833812	8.34854	183.797	3.20793e-14	6.53412e-12
ENSMUSG00000039630	Hnrnpu	0.988283	9.6476	182.556	3.49832e-14	7.02083e-12
ENSMUSG00000022893	Adamts1	1.05878	6.65804	180.897	3.93116e-14	7.77515e-12
ENSMUSG00000017778	Cox7c	0.758645	8.53102	180.256	4.11341e-14	8.01939e-12
ENSMUSG00000022744	Cldnd1	-0.83228	8.43518	180.009	4.18601e-14	8.04598e-12
ENSMUSG00000003153	Slc2a3	-1.36534	6.02573	179.202	4.43291e-14	8.40221e-12
ENSMUSG00000023456	Tpi1	-0.916501	8.50976	177.083	5.15844e-14	9.64345e-12
ENSMUSG00000070469	Adamtsl3	1.2444	6.30337	176.146	5.51879e-14	1.01777e-11
ENSMUSG00000030245	Golt1b	0.903993	7.88104	175.011	5.99156e-14	1.09022e-11
ENSMUSG00000016253	Nelfcd	-1.32538	5.7048	174.604	6.1716e-14	1.10821e-11
ENSMUSG00000027255	Arfgap2	-2.34043	4.48344	173.073	6.90171e-14	1.22322e-11
ENSMUSG00000036478	Btg1	1.07334	6.0801	172.559	7.16739e-14	1.25402e-11
ENSMUSG00000027201	Myef2	1.39059	6.78003	176.816	7.33684e-14	1.26742e-11
ENSMUSG00000030695	Aldoa	-1.03641	10.3123	176.55	7.47638e-14	1.27538e-11
ENSMUSG00000026643	Nmt2	0.760685	9.04028	170.797	8.16299e-14	1.37531e-11
ENSMUSG00000003458	Ncstn	-1.14856	6.30299	170.213	8.52504e-14	1.41879e-11
ENSMUSG00000030701	Plekhb1	-0.772506	9.99615	170.025	8.6453e-14	1.42147e-11
ENSMUSG00000032803	Cdv3	0.818108	7.58727	169.012	9.32454e-14	1.5149e-11
ENSMUSG00000026021	Sumo1	0.66206	9.14338	168.563	9.64323e-14	1.54825e-11
ENSMUSG00000023169	Slc38a1	-1.4422	5.36421	168.123	9.96699e-14	1.58162e-11
ENSMUSG00000047361	Gm973	-1.56736	5.15832	166.152	1.1568e-13	1.81458e-11
ENSMUSG00000025283	Sat1	0.653661	9.73498	164.105	1.3524e-13	2.08272e-11
ENSMUSG00000034780	B3galt1	1.13975	6.78011	164.049	1.35826e-13	2.08272e-11
ENSMUSG00000053536	Cstf2t	0.926094	8.20964	163.076	1.46387e-13	2.21972e-11
ENSMUSG00000027942	4933434E20Rik	0.744038	8.94264	161.757	1.62122e-13	2.4313e-11
ENSMUSG00000022272	Myo10	0.778535	9.29417	161.122	1.70345e-13	2.52685e-11
ENSMUSG00000071533	Pcnp	0.852403	9.38049	159.686	1.90602e-13	2.79693e-11
ENSMUSG00000025147	Mob2	-1.2362	5.62068	158.945	2.02038e-13	2.9332e-11
ENSMUSG00000062944	9130023H24Rik	1.10712	5.89792	157.86	2.20141e-13	3.16239e-11
ENSMUSG00000031373	Car5b	-0.893545	6.71404	156.39	2.4749e-13	3.51823e-11
ENSMUSG00000033499	Larp4b	0.769168	8.25261	155.714	2.61265e-13	3.67576e-11
ENSMUSG00000025393	Atp5b	0.733457	9.26446	151.81	3.58568e-13	4.99324e-11
ENSMUSG00000047786	Lix1	1.35751	4.86385	151.435	3.69802e-13	5.08951e-11
ENSMUSG00000063524	Eno1	-0.735761	8.78804	151.332	3.7294e-13	5.08951e-11
ENSMUSG00000041355	Ssr2	-0.931942	7.5674	150.957	3.84626e-13	5.19702e-11
ENSMUSG00000022111	Uchl3	0.912557	6.51798	150.792	3.89891e-13	5.21651e-11
ENSMUSG00000072235	Tuba1a	-0.679789	9.24374	150.265	4.07214e-13	5.39538e-11
ENSMUSG00000027861	Casq2	0.950812	6.87103	146.412	5.61977e-13	7.37433e-11
ENSMUSG00000028639	Ybx1	0.885539	7.20145	146.277	5.68433e-13	7.388e-11
ENSMUSG00000031708	Tecr	-0.864325	8.43566	145.033	6.31731e-13	8.13324e-11
ENSMUSG00000030946	Lhpp	-1.28291	5.8083	144.911	6.38372e-13	8.14193e-11
ENSMUSG00000071072	Ptges3	0.767748	9.30629	144.251	6.75399e-13	8.53442e-11
ENSMUSG00000021273	Fdft1	-0.818827	7.05733	143.964	6.9219e-13	8.66635e-11
ENSMUSG00000026173	Plcd4	-0.638544	9.01597	143.763	7.0424e-13	8.73706e-11
ENSMUSG00000024121	Atp6v0c	-1.14	5.66918	143.129	7.43667e-13	9.11019e-11
ENSMUSG00000025212	Sfxn3	-1.3067	5.15331	143.067	7.47667e-13	9.11019e-11
ENSMUSG00000025931	Paqr8	0.767165	7.78335	142.684	7.72782e-13	9.33288e-11
ENSMUSG00000020349	Ppp2ca	0.702615	8.16473	141.592	8.4945e-13	1.01688e-10
ENSMUSG00000054405	Dnajc8	-0.714784	8.22773	140.238	9.56023e-13	1.1279e-10
ENSMUSG00000003464	Pex19	-0.795335	7.97237	140.206	9.58718e-13	1.1279e-10
ENSMUSG00000026473	Glul	0.772194	7.85882	140.064	9.70672e-13	1.1322e-10
ENSMUSG00000000732	Icosl	-3.07192	2.35124	138.974	1.06841e-12	1.23564e-10
ENSMUSG00000020230	Prmt2	-0.964316	6.89247	136.927	1.28143e-12	1.46955e-10
ENSMUSG00000003518	Dusp3	-1.17989	5.55519	136.665	1.3118e-12	1.49185e-10
ENSMUSG00000063856	Gpx1	-0.765752	8.51976	136.422	1.34071e-12	1.50298e-10
ENSMUSG00000040385	Ppp1ca	-0.809902	7.20465	136.397	1.34366e-12	1.50298e-10
ENSMUSG00000020607	Lratd1	0.896513	8.54228	136.307	1.35463e-12	1.50298e-10
ENSMUSG00000007891	Ctsd	-0.937789	9.30596	135.936	1.40045e-12	1.54129e-10
ENSMUSG00000031557	Plekha2	-0.997848	6.50876	135.14	1.50464e-12	1.6427e-10
ENSMUSG00000040025	Ythdf2	0.885336	7.92544	132.744	1.87125e-12	2.02674e-10
ENSMUSG00000030605	Mfge8	-1.6518	5.4827	131.925	2.01769e-12	2.16814e-10
ENSMUSG00000037152	Ndufc1	0.680397	9.20402	131.454	2.10726e-12	2.23321e-10
ENSMUSG00000023110	Prmt5	-0.988311	5.79619	131.435	2.11097e-12	2.23321e-10
ENSMUSG00000021474	Sfxn1	-0.733267	8.0019	129.811	2.45493e-12	2.57711e-10
ENSMUSG00000031431	Tsc22d3	-0.911995	6.28455	129.665	2.48845e-12	2.59236e-10
ENSMUSG00000056698	Elmod3	-1.66238	4.72322	129.515	2.52364e-12	2.6091e-10
ENSMUSG00000006127	Inpp5k	-0.964715	6.72523	128.49	2.77863e-12	2.85112e-10
ENSMUSG00000032641	Gpr19	-0.885862	6.63647	127.259	3.12154e-12	3.17908e-10
ENSMUSG00000034758	Tle6	-2.25558	3.68499	126.191	3.45582e-12	3.49345e-10
ENSMUSG00000061904	Slc25a3	0.684053	8.33481	125.643	3.64209e-12	3.65468e-10
ENSMUSG00000020661	Dnmt3a	0.957826	5.85927	125.471	3.70289e-12	3.68856e-10
ENSMUSG00000078566	Bnip3	-0.809	6.84182	124.992	3.87744e-12	3.83445e-10
ENSMUSG00000052369	Tmem106c	-1.24627	5.96514	124.312	4.14033e-12	4.06497e-10
ENSMUSG00000038628	Polr3k	0.685903	8.19458	123.818	4.34366e-12	4.23414e-10
ENSMUSG00000016833	Mrps18c	0.753073	7.63338	122.384	4.99579e-12	4.83529e-10
ENSMUSG00000003813	Rad23a	-1.34362	5.36706	122.277	5.04818e-12	4.85159e-10
ENSMUSG00000031781	Ciapin1	-1.16875	5.40883	121.95	5.21277e-12	4.97473e-10
ENSMUSG00000050708	Ftl1	-0.949596	8.8491	124.393	5.32751e-12	5.04893e-10
ENSMUSG00000010911	Apip	0.825124	7.24794	121.343	5.5341e-12	5.20854e-10
ENSMUSG00000030536	Iqgap1	0.683627	8.05533	120.39	6.08143e-12	5.68447e-10
ENSMUSG00000051242	Pcdhb9	-0.908559	6.2673	119.362	6.73815e-12	6.24919e-10
ENSMUSG00000021023	Prorp	-1.30947	4.66068	119.3	6.77967e-12	6.24919e-10
ENSMUSG00000019359	Gdpd2	-1.52778	4.43317	119.236	6.82296e-12	6.24919e-10
ENSMUSG00000025465	Echs1	-0.675104	7.66808	118.924	7.04026e-12	6.40523e-10
ENSMUSG00000028957	Per3	0.955949	7.01846	118.646	7.23962e-12	6.54298e-10
ENSMUSG00000026627	Pacc1	-0.802893	6.74746	118.152	7.60804e-12	6.79746e-10
ENSMUSG00000044117	Bmerb1	-0.893078	6.92944	118.136	7.62081e-12	6.79746e-10
ENSMUSG00000013663	Pten	0.942944	8.67425	120.427	7.8081e-12	6.89641e-10
ENSMUSG00000022010	Tsc22d1	-0.718698	8.82518	117.864	7.83281e-12	6.89641e-10
ENSMUSG00000022812	Gsk3b	0.719902	8.04834	117.465	8.15566e-12	7.1314e-10
ENSMUSG00000032482	Cspg5	0.859715	6.07622	117.406	8.20422e-12	7.1314e-10
ENSMUSG00000022771	Ppil2	-0.993421	6.25063	117.215	8.36464e-12	7.22483e-10
ENSMUSG00000040746	Rnf167	-0.993125	5.73291	116.817	8.7102e-12	7.47598e-10
ENSMUSG00000015090	Ptgds	-1.30189	6.7939	120.371	9.17556e-12	7.82618e-10
ENSMUSG00000019505	Ubb	0.508046	11.552	116.133	9.33986e-12	7.91683e-10
ENSMUSG00000019295	Tmem129	-1.23194	5.34399	115.997	9.47003e-12	7.97762e-10
ENSMUSG00000001630	Stk38l	0.804469	7.82832	115.935	9.53119e-12	7.97988e-10
ENSMUSG00000052102	Gnpda1	-1.0392	5.56597	115.438	1.00295e-11	8.3459e-10
ENSMUSG00000004558	Ndrg2	-0.86706	6.56072	114.205	1.13903e-11	9.37665e-10
ENSMUSG00000040102	Klhl42	0.833211	6.09907	114.136	1.14711e-11	9.37665e-10
ENSMUSG00000022214	Dcaf11	-1.10905	5.87186	114.134	1.14743e-11	9.37665e-10
ENSMUSG00000028820	Sfpq	0.94132	6.3312	114.017	1.16144e-11	9.4346e-10
ENSMUSG00000078812	Eif5a	-0.91594	7.14353	113.901	1.17545e-11	9.49197e-10
ENSMUSG00000037251	Pomk	-1.14649	5.33852	113.612	1.21132e-11	9.72401e-10
ENSMUSG00000021120	Pigh	-1.51373	4.33749	112.945	1.29867e-11	1.03643e-09
ENSMUSG00000028958	Tmub1	-1.86088	4.08459	112.543	1.35441e-11	1.07027e-09
ENSMUSG00000038650	Rnh1	-0.968461	6.61281	112.527	1.35676e-11	1.07027e-09
ENSMUSG00000015149	Sirt2	-0.861307	7.6454	112.324	1.38587e-11	1.08696e-09
ENSMUSG00000060073	Psma3	0.610184	8.29306	111.823	1.46099e-11	1.13932e-09
ENSMUSG00000028086	Fbxw7	0.870455	6.56775	110.602	1.66259e-11	1.28917e-09
ENSMUSG00000007415	Gatad1	0.719655	7.05834	109.753	1.82015e-11	1.40336e-09
ENSMUSG00000025486	Sirt3	-1.04122	5.79043	108.067	2.18238e-11	1.6732e-09
ENSMUSG00000024966	Stip1	-0.812028	7.00648	107.888	2.225e-11	1.69634e-09
ENSMUSG00000018326	Ywhab	0.616326	7.96509	107.758	2.25658e-11	1.71086e-09
ENSMUSG00000025533	Asl	-0.997386	5.95475	107.413	2.34298e-11	1.76655e-09
ENSMUSG00000025510	Cd151	-1.08888	6.06036	107.01	2.44798e-11	1.83558e-09
ENSMUSG00000057666	Gapdh	-0.754838	7.91259	106.189	2.67827e-11	1.99729e-09
ENSMUSG00000019087	Atp6ap1	-0.600839	8.30624	105.739	2.81419e-11	2.08724e-09
ENSMUSG00000024975	Pdcd4	0.921088	7.04329	105.42	2.91503e-11	2.13119e-09
ENSMUSG00000029462	Vps29	0.541841	9.20781	105.396	2.92282e-11	2.13119e-09
ENSMUSG00000014313	Cox6c	0.669873	9.47874	105.387	2.92565e-11	2.13119e-09
ENSMUSG00000079111	Kdelr2	0.758779	6.70091	105.355	2.93591e-11	2.13119e-09
ENSMUSG00000032002	Dcun1d5	1.11335	6.21243	104.412	3.25987e-11	2.35383e-09
ENSMUSG00000020863	Luc7l3	0.649337	10.1355	104.052	3.393e-11	2.43707e-09
ENSMUSG00000007564	Ppp2r1a	-0.892578	7.17313	103.967	3.42552e-11	2.43993e-09
ENSMUSG00000034793	G6pc3	-1.03335	5.95444	103.948	3.43274e-11	2.43993e-09
ENSMUSG00000018669	Cdk5rap3	-1.22508	6.05269	103.584	3.57523e-11	2.52804e-09
ENSMUSG00000046160	Olig1	1.20271	4.71534	103.306	3.68839e-11	2.59461e-09
ENSMUSG00000006299	Aamp	-1.02061	7.00869	102.177	4.32051e-11	3.00902e-09
ENSMUSG00000036570	Fxyd1	-1.44406	4.24515	101.902	4.32159e-11	3.00902e-09
ENSMUSG00000003363	Pld3	-1.35747	5.07013	101.511	4.51815e-11	3.12777e-09
ENSMUSG00000021427	Ssr1	0.780971	9.6083	101.472	4.53798e-11	3.12777e-09
ENSMUSG00000024826	Dpf2	-1.01811	5.65118	100.685	4.9648e-11	3.40475e-09
ENSMUSG00000026942	Traf2	-1.50118	4.74601	100.325	5.17377e-11	3.53032e-09
ENSMUSG00000030790	Adm	-2.98411	2.673	99.9703	5.38938e-11	3.65915e-09
ENSMUSG00000025035	Arl3	0.581091	8.74551	99.5719	5.64283e-11	3.81226e-09
ENSMUSG00000030802	Bckdk	-1.19474	5.22491	99.5192	5.67729e-11	3.81665e-09
ENSMUSG00000027878	Notch2	1.08554	5.0923	99.0039	6.02636e-11	4.03146e-09
ENSMUSG00000042616	Oscp1	-1.11884	5.30884	98.618	6.30275e-11	4.19579e-09
ENSMUSG00000006611	Hfe	-1.26221	4.68634	98.173	6.63833e-11	4.39773e-09
ENSMUSG00000004394	Tmed4	-0.570143	8.95744	97.966	6.80092e-11	4.48368e-09
ENSMUSG00000052139	Babam2	-0.700133	6.77497	97.6569	7.05168e-11	4.62665e-09
ENSMUSG00000036097	Slf2	0.755486	7.01339	97.2795	7.37122e-11	4.81316e-09
ENSMUSG00000024091	Vapa	0.842817	7.12815	96.8484	7.75539e-11	5.03989e-09
ENSMUSG00000004945	Tmem242	-0.683746	7.7841	96.6713	7.91929e-11	5.12202e-09
ENSMUSG00000022453	Naga	-0.928475	5.70578	96.6126	7.97443e-11	5.13335e-09
ENSMUSG00000059119	Nap1l4	-0.850225	6.8209	96.4224	8.15594e-11	5.22554e-09
ENSMUSG00000024059	Clip4	-0.622262	7.46433	96.3559	8.22044e-11	5.24226e-09
ENSMUSG00000018740	Slc25a35	-1.52982	4.2171	96.2333	8.3408e-11	5.29427e-09
ENSMUSG00000026641	Usf1	-1.36325	4.18464	95.9898	8.58554e-11	5.42439e-09
ENSMUSG00000040225	Prrc2c	0.696815	6.62034	95.9385	8.63801e-11	5.43239e-09
ENSMUSG00000044674	Fzd1	0.670299	6.90011	95.7568	8.82683e-11	5.52568e-09
ENSMUSG00000039835	Nhsl1	0.722642	6.76118	95.6937	8.89334e-11	5.54189e-09
ENSMUSG00000040188	Scamp2	-0.885187	5.81353	95.5348	9.06346e-11	5.62223e-09
ENSMUSG00000037608	Bclaf1	0.681067	9.69767	95.453	9.15236e-11	5.65169e-09
ENSMUSG00000004085	Map3k20	0.675263	7.04782	95.3875	9.22419e-11	5.67038e-09
ENSMUSG00000022425	Enpp2	-0.952493	5.82154	95.248	9.37924e-11	5.73984e-09
ENSMUSG00000024109	Nrxn1	1.09802	12.2742	106.497	9.94028e-11	6.05602e-09
ENSMUSG00000034994	Eef2	-0.639725	8.36652	94.6741	1.0047e-10	6.09385e-09
ENSMUSG00000028672	Hmgcl	-0.847785	6.74694	94.5765	1.01656e-10	6.12178e-09
ENSMUSG00000032816	Igdcc4	0.739397	6.71617	94.5624	1.01828e-10	6.12178e-09
ENSMUSG00000029632	Ndufa4	0.693741	9.30042	94.1175	1.07433e-10	6.42571e-09
ENSMUSG00000026878	Rab14	0.577544	8.64464	94.0874	1.07825e-10	6.42571e-09
ENSMUSG00000035754	Wdr18	-1.54921	4.68537	93.8392	1.11107e-10	6.59127e-09
ENSMUSG00000028107	Tars2	-1.69964	4.38281	93.8049	1.11569e-10	6.59127e-09
ENSMUSG00000005103	Wdr1	-0.539498	8.5554	93.018	1.2275e-10	7.22058e-09
ENSMUSG00000028494	Plin2	-0.817376	6.84826	92.908	1.24406e-10	7.26608e-09
ENSMUSG00000024593	Megf10	1.58084	4.31461	92.896	1.24589e-10	7.26608e-09
ENSMUSG00000036894	Rap2b	1.02175	6.39455	92.7158	1.27357e-10	7.39593e-09
ENSMUSG00000033713	Foxn3	0.647634	7.06982	92.5187	1.30461e-10	7.54405e-09
ENSMUSG00000073139	Tmem185a	-0.927824	5.4281	92.4102	1.32204e-10	7.61261e-09
ENSMUSG00000020601	Trib2	1.13689	5.48765	92.0423	1.38302e-10	7.93027e-09
ENSMUSG00000051497	Kcnj16	-0.736861	7.55539	91.5475	1.46981e-10	8.36622e-09
ENSMUSG00000010110	Stx5a	-0.869237	5.65164	91.5392	1.47131e-10	8.36622e-09
ENSMUSG00000021754	Map3k1	0.979031	8.35564	94.2407	1.48232e-10	8.39386e-09
ENSMUSG00000092341	Malat1	0.40905	14.2005	91.3646	1.50336e-10	8.47781e-09
ENSMUSG00000024885	Aldh3b1	-1.50862	4.92714	91.0515	1.56268e-10	8.7761e-09
ENSMUSG00000029821	Gsdme	0.721458	7.62979	90.993	1.57404e-10	8.80363e-09
ENSMUSG00000060424	Pantr1	0.690871	7.15658	90.9417	1.58406e-10	8.82355e-09
ENSMUSG00000023913	Pla2g7	0.649101	8.9602	90.6736	1.63764e-10	9.08488e-09
ENSMUSG00000020792	Exoc7	-0.749115	6.6917	90.1148	1.75559e-10	9.69979e-09
ENSMUSG00000040591	1110051M20Rik	-0.639881	7.32146	89.5666	1.88016e-10	1.03462e-08
ENSMUSG00000021884	Hacl1	-0.721919	6.55579	89.4819	1.90021e-10	1.03879e-08
ENSMUSG00000018362	Kpna2	0.75521	6.78428	89.4704	1.90296e-10	1.03879e-08
ENSMUSG00000016918	Sulf1	-0.568594	9.13924	89.3452	1.93311e-10	1.05104e-08
ENSMUSG00000038388	Mpp6	0.713054	6.77962	89.0151	2.01503e-10	1.08738e-08
ENSMUSG00000068739	Sars	-0.682109	7.25273	89.0117	2.01589e-10	1.08738e-08
ENSMUSG00000048482	Bdnf	1.17605	4.4668	88.8184	2.06562e-10	1.10603e-08
ENSMUSG00000007777	0610009B22Rik	0.589898	8.10861	88.7767	2.0765e-10	1.10603e-08
ENSMUSG00000037353	Letmd1	-1.00727	5.25836	88.7321	2.08825e-10	1.10603e-08
ENSMUSG00000027533	Fabp5	0.66853	9.44467	88.7099	2.09409e-10	1.10603e-08
ENSMUSG00000052681	Rap1b	0.604973	7.47121	88.6969	2.09755e-10	1.10603e-08
ENSMUSG00000040997	Abhd4	-0.689575	9.06462	88.6911	2.09908e-10	1.10603e-08
ENSMUSG00000037894	H2az1	0.582526	7.81876	88.2341	2.22402e-10	1.16735e-08
ENSMUSG00000030103	Bhlhe40	-0.865196	6.87441	88.1956	2.2349e-10	1.16857e-08
ENSMUSG00000021693	Kif2a	0.744623	7.05144	88.1203	2.25637e-10	1.17529e-08
ENSMUSG00000027479	Mapre1	0.500992	9.89857	88.0146	2.28685e-10	1.18664e-08
ENSMUSG00000096472	Cdkn2d	-0.91715	5.76373	87.7397	2.36821e-10	1.22421e-08
ENSMUSG00000034120	Srsf2	0.955454	7.36921	90.2157	2.39844e-10	1.23515e-08
ENSMUSG00000025503	Taldo1	-0.601412	7.45601	87.5939	2.4126e-10	1.23622e-08
ENSMUSG00000045095	Magi1	0.856901	5.18437	87.5743	2.41862e-10	1.23622e-08
ENSMUSG00000029838	Ptn	0.476276	10.8784	87.5041	2.44038e-10	1.24268e-08
ENSMUSG00000027642	Rpn2	-0.589389	7.80486	87.1299	2.55993e-10	1.29871e-08
ENSMUSG00000021091	Serpina3n	-0.609552	10.2424	87.0373	2.59045e-10	1.30933e-08
ENSMUSG00000028194	Ddah1	0.554472	8.11264	86.9562	2.61751e-10	1.31812e-08
ENSMUSG00000046573	Lyrm4	0.81857	5.64505	86.8732	2.6455e-10	1.32732e-08
ENSMUSG00000078427	Sarnp	0.567626	7.84207	86.4467	2.79457e-10	1.39698e-08
ENSMUSG00000037408	Cnnm4	-1.61129	4.38469	86.1578	2.90062e-10	1.4447e-08
ENSMUSG00000026174	Cnot9	0.69248	6.49189	85.99	2.96419e-10	1.47099e-08
ENSMUSG00000031918	Mtmr2	0.800076	5.7774	85.832	3.02538e-10	1.49489e-08
ENSMUSG00000056515	Rab31	0.494096	9.36618	85.8005	3.03777e-10	1.49489e-08
ENSMUSG00000022205	Sub1	0.558066	9.72173	85.7815	3.04522e-10	1.49489e-08
ENSMUSG00000020832	Eral1	-1.06381	4.92522	85.6974	3.07862e-10	1.50587e-08
ENSMUSG00000022337	Emc2	0.606268	8.15452	85.6088	3.11418e-10	1.51783e-08
ENSMUSG00000004393	Ddx56	-1.05395	5.48504	85.1778	3.29358e-10	1.59736e-08
ENSMUSG00000044894	Uqcrq	0.666887	9.21877	85.1611	3.30076e-10	1.59736e-08
ENSMUSG00000068036	Afdn	0.820878	6.26996	84.7232	3.4948e-10	1.68528e-08
ENSMUSG00000039478	Micu3	0.967689	5.33681	84.322	3.68333e-10	1.76994e-08
ENSMUSG00000031539	Ap3m2	-0.722838	7.24952	84.2146	3.73561e-10	1.78877e-08
ENSMUSG00000027879	Sec22b	0.565167	7.6773	83.9379	3.87407e-10	1.84858e-08
ENSMUSG00000043154	Ppp2r3a	-0.783008	7.99671	83.819	3.9352e-10	1.87121e-08
ENSMUSG00000033423	Eri3	-0.94577	6.42469	83.6986	3.99814e-10	1.89454e-08
ENSMUSG00000031729	Ist1	-0.577969	7.68751	83.0456	4.35899e-10	2.05838e-08
ENSMUSG00000020777	Acox1	-0.501022	8.54968	82.9828	4.39548e-10	2.06845e-08
ENSMUSG00000029826	Zc3hav1	0.856437	5.72304	82.8217	4.49057e-10	2.10594e-08
ENSMUSG00000026728	Vim	0.446894	12.2642	82.6206	4.61234e-10	2.15564e-08
ENSMUSG00000047407	Tgif1	-0.836067	5.35763	81.6505	5.25164e-10	2.44605e-08
ENSMUSG00000039347	Atp6v0e2	-0.747985	7.28832	81.5825	5.29988e-10	2.46012e-08
ENSMUSG00000042289	Hsd3b7	-0.794677	6.27489	81.5487	5.32403e-10	2.46295e-08
ENSMUSG00000062729	Ppox	-1.29778	4.2806	80.9168	5.7978e-10	2.66706e-08
ENSMUSG00000027954	Efna1	-1.60019	3.74343	80.9084	5.80434e-10	2.66706e-08
ENSMUSG00000054256	Msi1	0.936776	5.54148	80.8506	5.84993e-10	2.67899e-08
ENSMUSG00000019907	Ppp1r12a	-0.63772	7.25656	80.6326	6.02532e-10	2.75009e-08
ENSMUSG00000036766	Dner	0.584848	8.4058	80.5077	6.12841e-10	2.78781e-08
ENSMUSG00000038280	Ostm1	0.718294	6.78814	80.4248	6.19782e-10	2.81002e-08
ENSMUSG00000032350	Gclc	0.614985	7.62396	80.2424	6.35349e-10	2.87106e-08
ENSMUSG00000030111	A2m	0.397156	11.6027	80.187	6.40162e-10	2.88272e-08
ENSMUSG00000031555	Adam9	0.600566	6.98297	80.1642	6.42153e-10	2.88272e-08
ENSMUSG00000026857	Ntmt1	-1.10147	5.2464	79.8791	6.67616e-10	2.9872e-08
ENSMUSG00000022656	Nectin3	0.679326	7.33001	79.7822	6.76517e-10	3.01713e-08
ENSMUSG00000025823	Pdia4	-0.594502	8.73369	79.6843	6.8564e-10	3.04786e-08
ENSMUSG00000011179	Odc1	0.789831	6.17946	79.4439	7.08599e-10	3.13969e-08
ENSMUSG00000024661	Fth1	-0.512627	11.9538	78.9118	7.62381e-10	3.36706e-08
ENSMUSG00000047205	Dusp18	-1.22265	4.34408	78.7553	7.79018e-10	3.42944e-08
ENSMUSG00000027122	Arl14ep	0.804721	8.09556	80.0086	7.85998e-10	3.44429e-08
ENSMUSG00000026003	Acadl	0.548579	7.39789	78.6774	7.8744e-10	3.44429e-08
ENSMUSG00000053898	Ech1	-0.516464	9.07733	78.5013	8.06852e-10	3.51793e-08
ENSMUSG00000029767	Calu	-0.557022	8.21271	78.4597	8.11505e-10	3.52027e-08
ENSMUSG00000020585	Laptm4a	-0.441046	11.0837	78.4504	8.12549e-10	3.52027e-08
ENSMUSG00000037257	Aagab	-0.744249	5.82628	77.8556	8.82491e-10	3.81119e-08
ENSMUSG00000032026	Rexo2	0.717714	5.77471	77.473	9.30866e-10	4.00742e-08
ENSMUSG00000034210	Efcab14	0.498448	7.93162	77.1631	9.72117e-10	4.17185e-08
ENSMUSG00000028063	Lmna	0.838589	5.68272	76.6256	1.04836e-09	4.48495e-08
ENSMUSG00000051007	Gatd1	-1.06842	5.41365	76.4966	1.0676e-09	4.55296e-08
ENSMUSG00000029649	Pomp	0.491024	8.93653	76.311	1.09593e-09	4.64711e-08
ENSMUSG00000021794	Glud1	0.469769	9.2931	76.3075	1.09648e-09	4.64711e-08
ENSMUSG00000037747	Phyhipl	0.523342	7.89736	76.1158	1.12661e-09	4.76002e-08
ENSMUSG00000022570	Gfus	-0.708157	5.89688	75.7408	1.18814e-09	5.00448e-08
ENSMUSG00000059336	Slc14a1	-0.860848	5.76743	75.498	1.22989e-09	5.1644e-08
ENSMUSG00000032336	Nptn	0.547313	7.68394	75.3517	1.2558e-09	5.25702e-08
ENSMUSG00000020946	Gosr2	-0.717235	6.86321	75.2123	1.28102e-09	5.3372e-08
ENSMUSG00000024298	Zfp871	-1.34789	5.24829	76.4259	1.28277e-09	5.3372e-08
ENSMUSG00000021379	Id4	0.791961	6.07493	75.1478	1.29287e-09	5.36286e-08
ENSMUSG00000031642	Sh3rf1	0.95114	4.77993	75.0667	1.30796e-09	5.40899e-08
ENSMUSG00000031207	Msn	-0.455496	9.00139	74.9793	1.3244e-09	5.46045e-08
ENSMUSG00000030876	Mettl9	0.659115	6.24718	74.8057	1.35776e-09	5.56569e-08
ENSMUSG00000037640	Zfp60	-0.730453	6.7472	74.804	1.35808e-09	5.56569e-08
ENSMUSG00000028108	Ecm1	-1.13351	5.11214	74.7533	1.36799e-09	5.5889e-08
ENSMUSG00000052298	Cdc42se2	-0.578713	7.70315	74.7332	1.37194e-09	5.5889e-08
ENSMUSG00000008206	Cers4	-1.19093	4.63371	74.5153	1.41555e-09	5.74942e-08
ENSMUSG00000055421	Pcdh9	-0.654518	7.53298	74.3628	1.44694e-09	5.85432e-08
ENSMUSG00000063931	Pepd	-0.804253	6.11088	74.3483	1.44996e-09	5.85432e-08
ENSMUSG00000042444	Mindy2	0.578552	7.37095	74.2786	1.4646e-09	5.89598e-08
ENSMUSG00000022247	Brix1	0.665367	7.88677	74.0119	1.52206e-09	6.10928e-08
ENSMUSG00000032320	Rcn2	0.471053	8.47002	73.8724	1.55306e-09	6.21545e-08
ENSMUSG00000036781	Rps27l	0.499726	8.52085	73.7232	1.58696e-09	6.33254e-08
ENSMUSG00000026701	Prdx6	-0.38221	14.0109	73.5333	1.63127e-09	6.49038e-08
ENSMUSG00000030934	Oat	-0.466437	10.638	73.435	1.65473e-09	6.56455e-08
ENSMUSG00000026064	Ptp4a1	0.83824	7.1208	74.0504	1.72696e-09	6.83126e-08
ENSMUSG00000020571	Pdia6	-0.481274	8.86835	72.9412	1.77813e-09	7.01332e-08
ENSMUSG00000024985	Tcf7l2	0.590851	8.18489	72.9146	1.78503e-09	7.02027e-08
ENSMUSG00000034158	Lrrc58	0.588376	8.15791	72.6295	1.86105e-09	7.29819e-08
ENSMUSG00000026360	Rgs2	0.667999	6.25214	72.5909	1.8716e-09	7.31855e-08
ENSMUSG00000000823	Zfp512b	-1.03293	5.02054	72.4389	1.91377e-09	7.46208e-08
ENSMUSG00000023980	Taf8	-1.16738	4.26279	72.2652	1.96322e-09	7.62871e-08
ENSMUSG00000044080	S100a1	0.822495	7.09337	72.2497	1.96769e-09	7.62871e-08
ENSMUSG00000021290	Atp5mpl	0.684381	7.92639	71.887	2.07565e-09	8.02449e-08
ENSMUSG00000024290	Rock1	0.812765	8.14099	73.6702	2.09803e-09	8.0795e-08
ENSMUSG00000004044	Cavin1	-1.02	4.74801	71.8025	2.10172e-09	8.0795e-08
ENSMUSG00000051159	Cited1	0.788418	5.59845	71.7346	2.12291e-09	8.13802e-08
ENSMUSG00000018770	Atp5g3	0.716202	7.11738	71.5529	2.18074e-09	8.33628e-08
ENSMUSG00000030095	Tmem43	-0.557378	7.27713	71.478	2.20504e-09	8.40564e-08
ENSMUSG00000072704	Smim10l1	0.703092	7.64003	71.3222	2.25658e-09	8.57814e-08
ENSMUSG00000042312	S100a13	0.836702	5.55072	71.2177	2.29185e-09	8.68801e-08
ENSMUSG00000027276	Jag1	1.4799	3.50578	71.1408	2.31818e-09	8.74461e-08
ENSMUSG00000011114	Tbrg1	-0.632116	6.80147	71.1368	2.31959e-09	8.74461e-08
ENSMUSG00000021215	Net1	-0.950332	5.18897	71.1014	2.33182e-09	8.76649e-08
ENSMUSG00000017615	Tnfaip1	-0.623199	6.82232	70.8453	2.42248e-09	9.07023e-08
ENSMUSG00000027012	Dync1i2	-0.544881	9.18102	70.8358	2.42591e-09	9.07023e-08
ENSMUSG00000054364	Rhob	0.838199	5.29716	70.6912	2.47881e-09	9.24273e-08
ENSMUSG00000063800	Prpf38a	0.569311	6.96745	70.5399	2.53548e-09	9.42827e-08
ENSMUSG00000074457	S100a16	-0.717207	6.92565	70.5067	2.54811e-09	9.44948e-08
ENSMUSG00000022231	Sema5a	0.65869	7.63704	70.4299	2.57759e-09	9.53289e-08
ENSMUSG00000039756	Dnttip2	0.720405	7.95392	70.3188	2.62084e-09	9.66666e-08
ENSMUSG00000040158	Tax1bp3	-1.03638	4.64244	70.2823	2.63522e-09	9.69349e-08
ENSMUSG00000039461	Tcta	-0.680845	6.57336	70.2476	2.64899e-09	9.71794e-08
ENSMUSG00000022387	Brd1	0.893175	4.71483	70.0588	2.72514e-09	9.9705e-08
ENSMUSG00000041645	Ddx24	-0.555477	7.48549	69.8983	2.79174e-09	1.01744e-07
ENSMUSG00000026113	Inpp4a	0.720109	5.52727	69.8887	2.79577e-09	1.01744e-07
ENSMUSG00000061111	Mcrip1	-0.961806	5.81883	69.754	2.85308e-09	1.03553e-07
ENSMUSG00000035919	Bbs9	-1.16511	4.80157	69.7065	2.8736e-09	1.04021e-07
ENSMUSG00000045005	Fzd5	1.30046	3.62568	69.5406	2.94649e-09	1.06134e-07
ENSMUSG00000048175	Asb8	-0.574183	6.74064	69.514	2.95836e-09	1.06134e-07
ENSMUSG00000028354	Fmn2	0.5856	7.06671	69.508	2.96102e-09	1.06134e-07
ENSMUSG00000048100	Taf13	0.567986	6.72619	69.5034	2.96308e-09	1.06134e-07
ENSMUSG00000022037	Clu	-0.515406	9.82403	69.4662	2.97979e-09	1.06453e-07
ENSMUSG00000062078	Qk	0.662656	12.6219	71.0564	3.05245e-09	1.08764e-07
ENSMUSG00000074746	Pdzd8	0.670588	6.86108	69.1326	3.13425e-09	1.11342e-07
ENSMUSG00000002280	Ciao3	-1.20885	4.03373	69.1182	3.1411e-09	1.11342e-07
ENSMUSG00000064345	ND2	0.47704	11.7938	69.0111	3.19263e-09	1.12875e-07
ENSMUSG00000016382	Pls3	0.719805	10.3996	70.6359	3.24529e-09	1.1444e-07
ENSMUSG00000015305	Sash1	0.863323	5.60599	68.8181	3.28769e-09	1.15637e-07
ENSMUSG00000022428	Cby1	-1.06936	5.01684	68.7806	3.30655e-09	1.16001e-07
ENSMUSG00000027502	Rtf2	-0.602539	6.73122	68.7235	3.33542e-09	1.16685e-07
ENSMUSG00000009630	Ppp2cb	0.637524	6.23198	68.7083	3.34314e-09	1.16685e-07
ENSMUSG00000001783	Rtcb	-0.540967	8.32518	68.663	3.36634e-09	1.17195e-07
ENSMUSG00000036411	9530077C05Rik	-0.751431	5.43246	68.6219	3.38751e-09	1.17632e-07
[truncated: 3,940 more rows]

## Sheet: KO_ORYvsWT_ORY_Day7
Ensemble	SYMBOL	logFC	logCPM	F	PValue	FDR
[truncated: 120 more rows]

[truncated: 2 more sheets: KO_ORYvsKO_DMSO_Day7, Genes rescued by ORY treatment]
