# Supplementary material for: Epigenetic maintenance of adult neural stem cell quiescence in the mouse hippocampus via Setd1a
Source: Nat Commun. 2024 Jul 6;15:5674. doi: 10.1038/s41467-024-50010-y (PMC11227589; doi:10.1038/s41467-024-50010-y)
Supplement: Supplementary file 5 — Supplementary Dataset 2 [file 41467_2024_50010_MOESM5_ESM.xlsx]

## Sheet: Setd1a CUT&RUN
seqnames	start	end	ENSEMBL	SYMBOL	GENENAME
chr1	4857570	4858038	ENSMUSG00000033813	Tcea1	transcription elongation factor A (SII) 1
chr1	5020225	5020786	ENSMUSG00000002459	Rgs20	regulator of G-protein signaling 20
chr1	5022564	5023403	ENSMUSG00000002459	Rgs20	regulator of G-protein signaling 20
chr1	5075933	5076252	ENSMUSG00000002459	Rgs20	regulator of G-protein signaling 20
chr1	6927516	6927769	ENSMUSG00000033740	St18	suppression of tumorigenicity 18
chr1	7088703	7089421	ENSMUSG00000051285	Pcmtd1	protein-L-isoaspartate (D-aspartate) O-methyltransferase domain containing 1
chr1	9266557	9266853	ENSMUSG00000025909	Sntg1	syntrophin, gamma 1
chr1	9630143	9630849	ENSMUSG00000079671	2610203C22Rik	RIKEN cDNA 2610203C22 gene
chr1	9700732	9701021	ENSMUSG00000025912	Mybl1	myeloblastosis oncogene-like 1
chr1	9748100	9748547	ENSMUSG00000045210	Vcpip1	valosin containing protein (p97)/p47 complex interacting protein 1
chr1	13372391	13372672	ENSMUSG00000005886	Ncoa2	nuclear receptor coactivator 2
chr1	14309080	14309858	ENSMUSG00000025932	Eya1	EYA transcriptional coactivator and phosphatase 1
chr1	16104440	16104940	ENSMUSG00000043716	Rpl7	ribosomal protein L7
chr1	16656940	16657553	ENSMUSG00000097744	D030040B21Rik	RIKEN cDNA D030040B21 gene
chr1	16706733	16707103	ENSMUSG00000025779	Ly96	lymphocyte antigen 96
chr1	18742861	18743105	ENSMUSG00000042596	Tfap2d	transcription factor AP-2, delta
chr1	20845824	20846410	ENSMUSG00000041859	Mcm3	minichromosome maintenance complex component 3
chr1	20905747	20906333	ENSMUSG00000025931	Paqr8	progestin and adipoQ receptor family member VIII
chr1	21166400	21166634	ENSMUSG00000025933	Tmem14a	transmembrane protein 14A
chr1	23217980	23218328	ENSMUSG00000065405	Mir30a	microRNA 30a
chr1	23382927	23383814	ENSMUSG00000026158	Ogfrl1	opioid growth factor receptor-like 1
chr1	24469829	24470213	ENSMUSG00000026141	Col19a1	collagen, type XIX, alpha 1
chr1	24612540	24612925	ENSMUSG00000026141	Col19a1	collagen, type XIX, alpha 1
chr1	24678355	24678763	ENSMUSG00000073725	Lmbrd1	LMBR1 domain containing 1
chr1	28753906	28754322	ENSMUSG00000048411	Gm597	predicted gene 597
chr1	30789556	30789818	ENSMUSG00000048874	Phf3	PHD finger protein 3
chr1	30872946	30873869	ENSMUSG00000048874	Phf3	PHD finger protein 3
chr1	30949241	30950392	ENSMUSG00000026064	Ptp4a1	protein tyrosine phosphatase 4a1
chr1	33813998	33814346	ENSMUSG00000042197	Zfp451	zinc finger protein 451
chr1	34006023	34006379	ENSMUSG00000026131	Dst	dystonin
chr1	34439172	34440233	ENSMUSG00000026127	Imp4	IMP4, U3 small nucleolar ribonucleoprotein
chr1	34584064	34584388	ENSMUSG00000045174	Amer3	APC membrane recruitment 3
chr1	34607498	34607767	ENSMUSG00000045174	Amer3	APC membrane recruitment 3
chr1	34696843	34697107	ENSMUSG00000037509	Arhgef4	Rho guanine nucleotide exchange factor (GEF) 4
chr1	36368525	36368947	ENSMUSG00000010453	Kansl3	KAT8 regulatory NSL complex subunit 3
chr1	36546861	36547445	ENSMUSG00000079610	Ankrd39	ankyrin repeat domain 39
chr1	36570469	36570702	ENSMUSG00000026121	Sema4c	sema domain, immunoglobulin domain (Ig), transmembrane domain (TM) and short cytoplasmic domain, (semaphorin) 4C
chr1	36595546	36595794	ENSMUSG00000046337	Fam178b	family with sequence similarity 178, member B
chr1	36709807	36710220	ENSMUSG00000037351	Actr1b	ARP1 actin-related protein 1B, centractin beta
chr1	36939424	36939904	ENSMUSG00000026116	Tmem131	transmembrane protein 131
chr1	37299542	37300084	ENSMUSG00000026113	Inpp4a	inositol polyphosphate-4-phosphatase, type I
chr1	37429814	37430405	ENSMUSG00000026111	Unc50	unc-50 homolog
chr1	37652416	37652823	ENSMUSG00000026090	Cracdl	capping protein inhibiting regulator of actin like
chr1	37705978	37706499	ENSMUSG00000026090	Cracdl	capping protein inhibiting regulator of actin like
chr1	37864822	37865592	ENSMUSG00000060771	Tsga10	testis specific 10
chr1	37996799	37998423	ENSMUSG00000026083	Eif5b	eukaryotic translation initiation factor 5B
chr1	38129579	38130118	ENSMUSG00000026082	Rev1	REV1, DNA directed polymerase
chr1	38307899	38308264	ENSMUSG00000037138	Aff3	AF4/FMR2 family, member 3
chr1	38487886	38488178	ENSMUSG00000037138	Aff3	AF4/FMR2 family, member 3
chr1	38583506	38583790	ENSMUSG00000037138	Aff3	AF4/FMR2 family, member 3
chr1	39478597	39479038	ENSMUSG00000003134	Tbc1d8	TBC1 domain family, member 8
chr1	39535523	39535837	ENSMUSG00000003135	Cnot11	CCR4-NOT transcription complex, subunit 11
chr1	39761721	39762066	ENSMUSG00000057173	Rfx8	regulatory factor X 8
chr1	39772541	39772942	ENSMUSG00000091937	Gm3646	predicted gene 3646
chr1	39902779	39903500	ENSMUSG00000026074	Map4k4	mitogen-activated protein kinase kinase kinase kinase 4
chr1	40005380	40005642	ENSMUSG00000026074	Map4k4	mitogen-activated protein kinase kinase kinase kinase 4
chr1	42344802	42345219	ENSMUSG00000060424	Pantr1	POU domain, class 3, transcription factor 3 adjacent noncoding transcript 1
chr1	42695248	42695680	ENSMUSG00000045515	Pou3f3	POU domain, class 3, transcription factor 3
chr1	42851260	42851493	ENSMUSG00000060679	Mrps9	mitochondrial ribosomal protein S9
chr1	43092534	43092779	ENSMUSG00000070939	Tgfbrap1	transforming growth factor, beta receptor associated protein 1
chr1	43097936	43098519	ENSMUSG00000070939	Tgfbrap1	transforming growth factor, beta receptor associated protein 1
chr1	43337892	43338712	ENSMUSG00000066877	Nck2	non-catalytic region of tyrosine kinase adaptor protein 2
chr1	43694991	43695322	ENSMUSG00000026051	Ecrg4	ECRG4 augurin precursor
chr1	43730160	43730501	ENSMUSG00000026051	Ecrg4	ECRG4 augurin precursor
chr1	43827708	43828396	ENSMUSG00000057363	Uxs1	UDP-glucuronate decarboxylase 1
chr1	43933637	43934268	ENSMUSG00000041763	Tpp2	tripeptidyl peptidase II
chr1	44118424	44119058	ENSMUSG00000041684	Bivm	basic, immunoglobulin-like variable motif containing
chr1	46853017	46853773	ENSMUSG00000025986	Slc39a10	solute carrier family 39 (zinc transporter), member 10
chr1	50927105	50927798	ENSMUSG00000026109	Tmeff2	transmembrane protein with EGF-like and two follistatin-like domains 2
chr1	50940507	50940762	ENSMUSG00000026109	Tmeff2	transmembrane protein with EGF-like and two follistatin-like domains 2
chr1	51478487	51478793	ENSMUSG00000026107	Nabp1	nucleic acid binding protein 1
chr1	52113366	52113797	ENSMUSG00000026104	Stat1	signal transducer and activator of transcription 1
chr1	52150602	52151010	ENSMUSG00000026104	Stat1	signal transducer and activator of transcription 1
chr1	52232773	52233656	ENSMUSG00000026103	Gls	glutaminase
chr1	52817014	52817572	ENSMUSG00000026102	Inpp1	inositol polyphosphate-1-phosphatase
chr1	53784933	53785209	ENSMUSG00000026094	Stk17b	serine/threonine kinase 17b (apoptosis-inducing)
chr1	55027168	55027766	ENSMUSG00000025982	Sf3b1	splicing factor 3b, subunit 1
chr1	55052600	55053425	ENSMUSG00000025981	Coq10b	coenzyme Q10B
chr1	55087551	55088537	ENSMUSG00000025980	Hspd1	heat shock protein 1 (chaperonin)
chr1	56972608	56973474	ENSMUSG00000038331	Satb2	special AT-rich sequence binding protein 2
chr1	57406479	57407138	ENSMUSG00000048495	Tyw5	tRNA-yW synthesizing protein 5
chr1	57995878	57996147	ENSMUSG00000026039	Sgo2a	shugoshin 2A
chr1	58029729	58031089	ENSMUSG00000063558	Aox1	aldehyde oxidase 1
chr1	58392454	58393419	ENSMUSG00000051223	Bzw1	basic leucine zipper and W2 domains 1
chr1	58711280	58712093	ENSMUSG00000026031	Cflar	CASP8 and FADD-like apoptosis regulator
chr1	58973289	58974203	ENSMUSG00000026027	Stradb	STE20-related kinase adaptor beta
chr1	59119186	59120341	ENSMUSG00000038079	Tmem237	transmembrane protein 237
chr1	59236932	59237693	ENSMUSG00000026024	Als2	alsin Rho guanine nucleotide exchange factor
chr1	59481553	59482249	ENSMUSG00000041075	Fzd7	frizzled class receptor 7
chr1	59670098	59670777	ENSMUSG00000026021	Sumo1	small ubiquitin-like modifier 1
chr1	60097896	60098461	ENSMUSG00000026017	Carf	calcium response factor
chr1	60180026	60181062	ENSMUSG00000073664	Nbeal1	neurobeachin like 1
chr1	60414716	60414968	ENSMUSG00000026782	Abi2	abl interactor 2
chr1	60566450	60566819	ENSMUSG00000026014	Raph1	Ras association (RalGDS/AF-6) and pleckstrin homology domains 1
chr1	60850851	60851231	ENSMUSG00000026011	Ctla4	cytotoxic T-lymphocyte-associated protein 4
chr1	63114068	63114655	ENSMUSG00000084799	Ino80dos	INO80 complex subunit D, opposite strand
chr1	63176786	63177269	ENSMUSG00000025968	Ndufs1	NADH:ubiquinone oxidoreductase core subunit S1
chr1	63929164	63929581	ENSMUSG00000044689	Gm13749	predicted gene 13749
chr1	63932849	63933091	ENSMUSG00000044689	Gm13749	predicted gene 13749
chr1	64121966	64122844	ENSMUSG00000025959	Klf7	Kruppel-like factor 7 (ubiquitous)
chr1	64142916	64143457	ENSMUSG00000025959	Klf7	Kruppel-like factor 7 (ubiquitous)
chr1	64196130	64196841	ENSMUSG00000025959	Klf7	Kruppel-like factor 7 (ubiquitous)
chr1	64305166	64306044	ENSMUSG00000025959	Klf7	Kruppel-like factor 7 (ubiquitous)
chr1	64532511	64533197	ENSMUSG00000025958	Creb1	cAMP responsive element binding protein 1
chr1	64616483	64617988	ENSMUSG00000025956	Mettl21a	methyltransferase like 21A
chr1	64737540	64738818	ENSMUSG00000045005	Fzd5	frizzled class receptor 5
chr1	64853773	64854530	ENSMUSG00000051344	Plekhm3	pleckstrin homology domain containing, family M, member 3
chr1	65178314	65179756	ENSMUSG00000025950	Idh1	isocitrate dehydrogenase 1 (NADP+), soluble
chr1	66817136	66817923	ENSMUSG00000026004	Kansl1l	KAT8 regulatory NSL complex subunit 1-like
chr1	67397866	67398947	ENSMUSG00000025991	Cps1	carbamoyl-phosphate synthetase 1
chr1	67643710	67643983	ENSMUSG00000025991	Cps1	carbamoyl-phosphate synthetase 1
chr1	71102719	71103222	ENSMUSG00000026196	Bard1	BRCA1 associated RING domain 1
chr1	72243995	72244227	ENSMUSG00000039395	Mreg	melanoregulin
chr1	72283781	72284242	ENSMUSG00000026189	Pecr	peroxisomal trans-2-enoyl-CoA reductase
chr1	72558692	72559323	ENSMUSG00000039372	Marchf4	membrane associated ring-CH-type finger 4
chr1	72710905	72711568	ENSMUSG00000046330	Rpl37a	ribosomal protein L37a
chr1	73724464	73724739	ENSMUSG00000100301	6030407O03Rik	RIKEN cDNA 6030407O03 gene
chr1	73979354	73979803	ENSMUSG00000055322	Tns1	tensin 1
chr1	74125363	74125730	ENSMUSG00000061815	Rufy4	RUN and FYVE domain containing 4
chr1	74236175	74236511	ENSMUSG00000006304	Arpc2	actin related protein 2/3 complex, subunit 2
chr1	74284313	74284899	ENSMUSG00000006299	Aamp	angio-associated migratory protein
chr1	74295230	74296039	ENSMUSG00000006301	Tmbim1	transmembrane BAX inhibitor motif containing 1
chr1	74505906	74506911	ENSMUSG00000033364	Usp37	ubiquitin specific peptidase 37
chr1	74587455	74587866	ENSMUSG00000026135	Zfp142	zinc finger protein 142
chr1	74588212	74588484	ENSMUSG00000026172	Bcs1l	BCS1-like (yeast)
chr1	74750724	74750983	ENSMUSG00000006542	Prkag3	protein kinase, AMP-activated, gamma 3 non-catalytic subunit
chr1	75124716	75125312	ENSMUSG00000026205	Slc23a3	solute carrier family 23 (nucleobase transporters), member 3
chr1	75141459	75141808	ENSMUSG00000033159	Cnppd1	cyclin Pas1/PHO80 domain containing 1
chr1	75142509	75142852	ENSMUSG00000049339	Retreg2	reticulophagy regulator family member 2
chr1	75168769	75169005	ENSMUSG00000026197	Zfand2b	zinc finger, AN1 type domain 2B
chr1	75214638	75215015	ENSMUSG00000026201	Stk16	serine/threonine kinase 16
chr1	75317074	75318474	ENSMUSG00000026209	Dnpep	aspartyl aminopeptidase
chr1	75479247	75479491	ENSMUSG00000032997	Chpf	chondroitin polymerizing factor
chr1	76659977	76660324	ENSMUSG00000098611	Mir6343	microRNA 6343
chr1	77841974	77842273	ENSMUSG00000026235	Epha4	Eph receptor A4
chr1	78216606	78217377	ENSMUSG00000004872	Pax3	paired box 3
chr1	78488682	78489191	ENSMUSG00000026245	Farsb	phenylalanyl-tRNA synthetase, beta subunit
chr1	78657836	78658123	ENSMUSG00000079470	Utp14b	UTP14B small subunit processome component
chr1	78852085	78853126	ENSMUSG00000047330	Kcne4	potassium voltage-gated channel, Isk-related subfamily, gene 4
chr1	79823185	79823451	ENSMUSG00000026249	Serpine2	serine (or cysteine) peptidase inhibitor, clade E, member 2
chr1	80340344	80340639	ENSMUSG00000004364	Cul3	cullin 3
chr1	81299480	81299744	ENSMUSG00000054976	Nyap2	neuronal tyrosine-phophorylated phosphoinositide 3-kinase adaptor 2
chr1	82291218	82291764	ENSMUSG00000055980	Irs1	insulin receptor substrate 1
chr1	82329608	82329889	ENSMUSG00000026142	Rhbdd1	rhomboid domain containing 1
chr1	82724899	82725586	ENSMUSG00000026150	Mff	mitochondrial fission factor
chr1	82839494	82839851	ENSMUSG00000026159	Agfg1	ArfGAP with FG repeats 1
chr1	84839043	84839840	ENSMUSG00000026219	Trip12	thyroid hormone receptor interactor 12
chr1	85772048	85772332	ENSMUSG00000100217	9930111H07Rik	RIKEN cDNA 9930111H07 gene
chr1	85922428	85923075	ENSMUSG00000026224	4933407L21Rik	RIKEN cDNA 4933407L21 gene
chr1	86032140	86032752	ENSMUSG00000026226	Spata3	spermatogenesis associated 3
chr1	86053504	86053913	ENSMUSG00000026227	2810459M11Rik	RIKEN cDNA 2810459M11 gene
chr1	86064396	86065299	ENSMUSG00000026229	Psmd1	proteasome (prosome, macropain) 26S subunit, non-ATPase, 1
chr1	86358886	86360184	ENSMUSG00000026234	Ncl	nucleolin
chr1	86434293	86434937	ENSMUSG00000036574	Tex44	testis expressed 44
chr1	86442057	86442351	ENSMUSG00000036574	Tex44	testis expressed 44
chr1	86487456	86487948	ENSMUSG00000026238	Ptma	prothymosin alpha
chr1	86504311	86504752	ENSMUSG00000026238	Ptma	prothymosin alpha
chr1	86526176	86526664	ENSMUSG00000026238	Ptma	prothymosin alpha
chr1	86526967	86527387	ENSMUSG00000026238	Ptma	prothymosin alpha
chr1	86528323	86528609	ENSMUSG00000026238	Ptma	prothymosin alpha
chr1	87213529	87214191	ENSMUSG00000026254	Eif4e2	eukaryotic translation initiation factor 4E member 2
chr1	87273230	87274107	ENSMUSG00000026255	Efhd1	EF hand domain containing 1
chr1	87756004	87756392	ENSMUSG00000026289	Atg16l1	autophagy related 16-like 1 (S. cerevisiae)
chr1	88277142	88278006	ENSMUSG00000036251	Trpm8	transient receptor potential cation channel, subfamily M, member 8
chr1	88658019	88658421	ENSMUSG00000049866	Arl4c	ADP-ribosylation factor-like 4C
chr1	88699272	88699628	ENSMUSG00000049866	Arl4c	ADP-ribosylation factor-like 4C
chr1	88701504	88702119	ENSMUSG00000049866	Arl4c	ADP-ribosylation factor-like 4C
chr1	88913112	88913520	ENSMUSG00000099378	1700067G17Rik	RIKEN cDNA 1700067G17 gene
chr1	88969118	88969350	ENSMUSG00000099378	1700067G17Rik	RIKEN cDNA 1700067G17 gene
chr1	89454432	89455139	ENSMUSG00000055013	Agap1	ArfGAP with GTPase domain, ankyrin repeat and PH domain 1
chr1	89934758	89935203	ENSMUSG00000034486	Gbx2	gastrulation brain homeobox 2
chr1	90337295	90337821	ENSMUSG00000044337	Ackr3	atypical chemokine receptor 3
chr1	90603080	90603933	ENSMUSG00000034432	Cops8	COP9 signalosome subunit 8
chr1	91209609	91210292	ENSMUSG00000034353	Ramp1	receptor (calcitonin) activity modifying protein 1
chr1	91249953	91250370	ENSMUSG00000034343	Ube2f	ubiquitin-conjugating enzyme E2F (putative)
chr1	91297954	91298509	ENSMUSG00000026307	Scly	selenocysteine lyase
chr1	91398400	91398900	ENSMUSG00000026309	Ilkap	integrin-linked kinase-associated serine/threonine phosphatase 2C
chr1	91413229	91413879	ENSMUSG00000067071	Hes6	hairy and enhancer of split 6
chr1	91414443	91414676	ENSMUSG00000067071	Hes6	hairy and enhancer of split 6
chr1	91455768	91456041	ENSMUSG00000055866	Per2	period circadian clock 2
chr1	91456368	91456641	ENSMUSG00000055866	Per2	period circadian clock 2
chr1	91459102	91459675	ENSMUSG00000055866	Per2	period circadian clock 2
chr1	92099280	92099830	ENSMUSG00000026313	Hdac4	histone deacetylase 4
chr1	92100171	92101053	ENSMUSG00000026313	Hdac4	histone deacetylase 4
chr1	92180580	92181317	ENSMUSG00000026313	Hdac4	histone deacetylase 4
chr1	92473643	92474124	ENSMUSG00000026260	Ndufa10	NADH:ubiquinone oxidoreductase subunit A10
chr1	92568517	92568802	ENSMUSG00000058904	Olfr1413	olfactory receptor 1413
chr1	92934427	92934988	ENSMUSG00000026270	Capn10	calpain 10
chr1	93030657	93030980	ENSMUSG00000014602	Kif1a	kinesin family member 1A
chr1	93126066	93126327	ENSMUSG00000026272	Agxt	alanine-glyoxylate aminotransferase
chr1	93211806	93212073	ENSMUSG00000047793	Sned1	sushi, nidogen and EGF-like domains 1
chr1	93342903	93343825	ENSMUSG00000026274	Pask	PAS domain containing serine/threonine kinase
chr1	93477959	93479447	ENSMUSG00000034088	Hdlbp	high density lipoprotein (HDL) binding protein
chr1	93511603	93511974	ENSMUSG00000034066	Farp2	FERM, RhoGEF and pleckstrin domain protein 2
chr1	93753606	93753945	ENSMUSG00000026279	Thap4	THAP domain containing 4
chr1	93754708	93755235	ENSMUSG00000026280	Atg4b	autophagy related 4B, cysteine peptidase
chr1	93801785	93802026	ENSMUSG00000026281	Dtymk	deoxythymidylate kinase
chr1	93803656	93804411	ENSMUSG00000026283	Ing5	inhibitor of growth family, member 5
chr1	96175372	96175642	ENSMUSG00000100062	1700063A18Rik	RIKEN cDNA 1700063A18 gene
chr1	100166710	100167284	ENSMUSG00000067028	Cntnap5b	contactin associated protein-like 5B
chr1	102432937	102433185	ENSMUSG00000100684	Gm20268	predicted gene, 20268
chr1	104746790	104747033	ENSMUSG00000050840	Cdh20	cadherin 20
chr1	104838770	104839160	ENSMUSG00000050840	Cdh20	cadherin 20
chr1	105663123	105663755	ENSMUSG00000056536	Pign	phosphatidylinositol glycan anchor biosynthesis, class N
chr1	105906171	105906751	ENSMUSG00000099843	Gm7160	predicted gene 7160
chr1	106013831	106014128	ENSMUSG00000038866	Zcchc2	zinc finger, CCHC domain containing 2
chr1	106171058	106172000	ENSMUSG00000101583	Gm20753	predicted gene, 20753
chr1	106241270	106241664	ENSMUSG00000044340	Phlpp1	PH domain and leucine rich repeat protein phosphatase 1
chr1	106402966	106403453	ENSMUSG00000044340	Phlpp1	PH domain and leucine rich repeat protein phosphatase 1
chr1	106517227	106517619	ENSMUSG00000098344	Mir3473f	microRNA 3473f
chr1	106759188	106759887	ENSMUSG00000009905	Kdsr	3-ketodihydrosphingosine reductase
chr1	111286263	111286543	ENSMUSG00000047216	Cdh19	cadherin 19, type 2
chr1	111864216	111865035	ENSMUSG00000038702	Dsel	dermatan sulfate epimerase-like
chr1	113461003	113461288	ENSMUSG00000038702	Dsel	dermatan sulfate epimerase-like
chr1	118388559	118389724	ENSMUSG00000064302	Clasp1	CLIP associating protein 1
chr1	119256306	119257100	ENSMUSG00000037035	Inhbb	inhibin beta-B
chr1	119328562	119329063	ENSMUSG00000037035	Inhbb	inhibin beta-B
chr1	119504358	119504928	ENSMUSG00000004451	Ralb	v-ral simian leukemia viral oncogene B
chr1	119530344	119530587	ENSMUSG00000098923	Tmem185b	transmembrane protein 185B
chr1	120115309	120116261	ENSMUSG00000026385	Dbi	diazepam binding inhibitor
chr1	120120584	120120901	ENSMUSG00000026385	Dbi	diazepam binding inhibitor
chr1	121357570	121357894	ENSMUSG00000003721	Insig2	insulin induced gene 2
chr1	121567489	121567997	ENSMUSG00000001674	Ddx18	DEAD box helicase 18
chr1	125560317	125561406	ENSMUSG00000026342	Slc35f5	solute carrier family 35, member F5
chr1	125767417	125767962	ENSMUSG00000026343	Gpr39	G protein-coupled receptor 39
chr1	126683536	126684501	ENSMUSG00000049690	Nckap5	NCK-associated protein 5
chr1	126830253	126830769	ENSMUSG00000049690	Nckap5	NCK-associated protein 5
chr1	126853627	126853908	ENSMUSG00000049690	Nckap5	NCK-associated protein 5
chr1	126916256	126916564	ENSMUSG00000049690	Nckap5	NCK-associated protein 5
chr1	126925389	126925928	ENSMUSG00000049690	Nckap5	NCK-associated protein 5
chr1	127204983	127205309	ENSMUSG00000036155	Mgat5	mannoside acetylglucosaminyltransferase 5
chr1	127773667	127774866	ENSMUSG00000102014	2900009J06Rik	RIKEN cDNA 2900009J06 gene
chr1	128102305	128104226	ENSMUSG00000036086	Zranb3	zinc finger, RAN-binding domain containing 3
chr1	128244206	128244632	ENSMUSG00000026353	Ubxn4	UBX domain protein 4
chr1	128472228	128473112	ENSMUSG00000026356	Dars	aspartyl-tRNA synthetase
chr1	130715658	130716563	ENSMUSG00000026409	Pfkfb2	6-phosphofructo-2-kinase/fructose-2,6-biphosphatase 2
chr1	130717557	130717834	ENSMUSG00000046404	Yod1	YOD1 deubiquitinase
chr1	131181600	131182032	ENSMUSG00000026427	Eif2d	eukaryotic translation initiation factor 2D
chr1	131378514	131378976	ENSMUSG00000026425	Srgap2	SLIT-ROBO Rho GTPase activating protein 2
chr1	131527376	131527613	ENSMUSG00000026425	Srgap2	SLIT-ROBO Rho GTPase activating protein 2
chr1	131827597	131827846	ENSMUSG00000013275	Slc41a1	solute carrier family 41, member 1
chr1	132007390	132008066	ENSMUSG00000026436	Elk4	ELK4, member of ETS oncogene family
chr1	132125568	132125946	ENSMUSG00000026437	Cdk18	cyclin-dependent kinase 18
chr1	132391655	132391908	ENSMUSG00000042066	Tmcc2	transmembrane and coiled-coil domains 2
chr1	132476703	132477763	ENSMUSG00000026439	Rbbp5	retinoblastoma binding protein 5, histone lysine methyltransferase complex subunit
chr1	132797326	132797696	ENSMUSG00000026442	Nfasc	neurofascin
chr1	132880305	132880683	ENSMUSG00000026443	Lrrn2	leucine rich repeat protein 2, neuronal
chr1	132938886	132939168	ENSMUSG00000026443	Lrrn2	leucine rich repeat protein 2, neuronal
chr1	133131251	133131509	ENSMUSG00000046062	Ppp1r15b	protein phosphatase 1, regulatory subunit 15B
chr1	133141559	133141833	ENSMUSG00000046062	Ppp1r15b	protein phosphatase 1, regulatory subunit 15B
chr1	133181149	133181745	ENSMUSG00000041757	Plekha6	pleckstrin homology domain containing, family A member 6
chr1	133423336	133424319	ENSMUSG00000070643	Sox13	SRY (sex determining region Y)-box 13
chr1	133661005	133661526	ENSMUSG00000102976	Zc3h11a	zinc finger CCCH type containing 11A
chr1	134045765	134046000	ENSMUSG00000041559	Fmod	fibromodulin
chr1	134062913	134063325	ENSMUSG00000020423	Btg2	BTG anti-proliferation factor 2
chr1	134234838	134235442	ENSMUSG00000042429	Adora1	adenosine A1 receptor
chr1	134405803	134406134	ENSMUSG00000026456	Cyb5r1	cytochrome b5 reductase 1
chr1	134415032	134415425	ENSMUSG00000026457	Adipor1	adiponectin receptor 1
chr1	134955806	134956047	ENSMUSG00000073557	Ppp1r12b	protein phosphatase 1, regulatory subunit 12B
chr1	135060568	135060893	ENSMUSG00000042793	Lgr6	leucine-rich repeat-containing G protein-coupled receptor 6
chr1	135154635	135154873	ENSMUSG00000026426	Arl8a	ADP-ribosylation factor-like 8A
chr1	135158525	135160138	ENSMUSG00000026426	Arl8a	ADP-ribosylation factor-like 8A
chr1	135169639	135170169	ENSMUSG00000026424	Gpr37l1	G protein-coupled receptor 37-like 1
chr1	135188168	135188693	ENSMUSG00000026424	Gpr37l1	G protein-coupled receptor 37-like 1
chr1	135375094	135375388	ENSMUSG00000041889	Shisa4	shisa family member 4
chr1	135430258	135430833	ENSMUSG00000041879	Ipo9	importin 9
chr1	135665665	135665926	ENSMUSG00000009418	Nav1	neuron navigator 1
chr1	135687784	135688245	ENSMUSG00000009418	Nav1	neuron navigator 1
chr1	135782884	135783127	ENSMUSG00000026418	Tnni1	troponin I, skeletal, slow 1
chr1	136061504	136061927	ENSMUSG00000026407	Cacna1s	calcium channel, voltage-dependent, L type, alpha 1S subunit
chr1	136131062	136131452	ENSMUSG00000041642	Kif21b	kinesin family member 21B
chr1	136139869	136140737	ENSMUSG00000041642	Kif21b	kinesin family member 21B
chr1	136345901	136346373	ENSMUSG00000041570	Camsap2	calmodulin regulated spectrin-associated protein family, member 2
chr1	138928761	138929189	ENSMUSG00000056268	Dennd1b	DENN/MADD domain containing 1B
chr1	138956563	138956802	ENSMUSG00000056268	Dennd1b	DENN/MADD domain containing 1B
chr1	139422020	139422284	ENSMUSG00000033964	Zbtb41	zinc finger and BTB domain containing 41
chr1	143080272	143080840	ENSMUSG00000026361	Cdc73	cell division cycle 73, Paf1/RNA polymerase II complex component
chr1	143776643	143777062	ENSMUSG00000018199	Ro60	Ro60, Y RNA binding protein
chr1	143820281	143820661	ENSMUSG00000018189	Uchl5	ubiquitin carboxyl-terminal esterase L5
chr1	150392835	150393599	ENSMUSG00000006005	Tpr	translocated promoter region, nuclear basket protein
chr1	151500594	151501231	ENSMUSG00000026484	Rnf2	ring finger protein 2
chr1	151754775	151755774	ENSMUSG00000100594	2810414N06Rik	RIKEN cDNA 2810414N06 gene
chr1	152386302	152386604	ENSMUSG00000014980	Tsen15	tRNA splicing endonuclease subunit 15
chr1	152766288	152766874	ENSMUSG00000026482	Rgl1	ral guanine nucleotide dissociation stimulator,-like 1
chr1	152817686	152817921	ENSMUSG00000026480	Ncf2	neutrophil cytosolic factor 2
chr1	152902842	152903616	ENSMUSG00000042772	Smg7	Smg-7 homolog, nonsense mediated mRNA decay factor (C. elegans)
chr1	153014674	153015197	ENSMUSG00000042751	Nmnat2	nicotinamide nucleotide adenylyltransferase 2
chr1	153039907	153040583	ENSMUSG00000042751	Nmnat2	nicotinamide nucleotide adenylyltransferase 2
chr1	153159673	153160048	ENSMUSG00000026479	Lamc2	laminin, gamma 2
chr1	153332557	153332889	ENSMUSG00000026478	Lamc1	laminin, gamma 1
chr1	153487347	153487655	ENSMUSG00000042699	Dhx9	DEAH (Asp-Glu-Ala-His) box polypeptide 9
chr1	153679054	153679293	ENSMUSG00000042671	Rgs8	regulator of G-protein signaling 8
chr1	153899469	153900022	ENSMUSG00000099227	Mir8114	microRNA 8114
chr1	154103107	154103482	ENSMUSG00000066797	Zfp648	zinc finger protein 648
chr1	154151753	154152231	ENSMUSG00000066797	Zfp648	zinc finger protein 648
chr1	155083008	155083473	ENSMUSG00000096950	Gm9530	predicted gene 9530
chr1	155158374	155159035	ENSMUSG00000026470	Stx6	syntaxin 6
chr1	155209963	155210692	ENSMUSG00000033722	BC034090	cDNA sequence BC034090
chr1	155529652	155529890	ENSMUSG00000073535	Gm5532	predicted gene 5532
chr1	155742409	155743224	ENSMUSG00000026468	Lhx4	LIM homeobox protein 4
chr1	155812837	155813123	ENSMUSG00000033684	Qsox1	quiescin Q6 sulfhydryl oxidase 1
chr1	155972805	155973612	ENSMUSG00000033671	Cep350	centrosomal protein 350
chr1	156035651	156036481	ENSMUSG00000026466	Tor1aip1	torsin A interacting protein 1
chr1	156718362	156718771	ENSMUSG00000033557	Fam20b	FAM20B, glycosaminoglycan xylosylkinase
chr1	156719140	156719481	ENSMUSG00000033557	Fam20b	FAM20B, glycosaminoglycan xylosylkinase
chr1	157412358	157412591	ENSMUSG00000070565	Rasal2	RAS protein activator like 2
chr1	158362608	158362893	ENSMUSG00000026587	Astn1	astrotactin 1
chr1	158953346	158953697	ENSMUSG00000073530	Pappa2	pappalysin 2
chr1	159202686	159203117	ENSMUSG00000040782	Cop1	COP1, E3 ubiquitin ligase
chr1	159231642	159232711	ENSMUSG00000040782	Cop1	COP1, E3 ubiquitin ligase
chr1	159661055	159661318	ENSMUSG00000015829	Tnr	tenascin R
chr1	160097829	160098103	ENSMUSG00000026729	4930562F07Rik	RIKEN cDNA 4930562F07 gene
chr1	160194729	160195574	ENSMUSG00000058267	Mrps14	mitochondrial ribosomal protein S14
chr1	160212186	160212995	ENSMUSG00000014226	Cacybp	calcyclin binding protein
chr1	160906084	160907484	ENSMUSG00000040423	Rc3h1	RING CCCH (C3H) domains 1
chr1	161131281	161132186	ENSMUSG00000026705	Klhl20	kelch-like 20
chr1	161371165	161371711	ENSMUSG00000026700	Tnfsf4	tumor necrosis factor (ligand) superfamily, member 4
chr1	161876847	161877562	ENSMUSG00000040297	Suco	SUN domain containing ossification factor
chr1	164248391	164249366	ENSMUSG00000040918	Slc19a2	solute carrier family 19 (thiamine transporter), member 2
chr1	164458081	164458348	ENSMUSG00000026576	Atp1b1	ATPase, Na+/K+ transporting, beta 1 polypeptide
chr1	164770225	164770519	ENSMUSG00000026574	Dpt	dermatopontin
chr1	164813864	164814348	ENSMUSG00000026574	Dpt	dermatopontin
chr1	165075036	165076128	ENSMUSG00000102408	4930568G15Rik	RIKEN cDNA 4930568G15 gene
chr1	165236665	165237483	ENSMUSG00000040843	Tiprl	TIP41, TOR signalling pathway regulator-like (S. cerevisiae)
chr1	165303101	165303469	ENSMUSG00000040836	Gpr161	G protein-coupled receptor 161
chr1	165459640	165460083	ENSMUSG00000026571	Dcaf6	DDB1 and CUL4 associated factor 6
chr1	165460647	165461345	ENSMUSG00000026568	Mpc2	mitochondrial pyruvate carrier 2
chr1	165633963	165634700	ENSMUSG00000026566	Mpzl1	myelin protein zero-like 1
chr1	165642411	165642837	ENSMUSG00000026566	Mpzl1	myelin protein zero-like 1
chr1	165662940	165663206	ENSMUSG00000026566	Mpzl1	myelin protein zero-like 1
chr1	166002939	166003543	ENSMUSG00000026565	Pou2f1	POU domain, class 2, transcription factor 1
chr1	166282438	166283165	ENSMUSG00000040612	Ildr2	immunoglobulin-like domain containing receptor 2
chr1	166378844	166379174	ENSMUSG00000026563	Tada1	transcriptional adaptor 1
chr1	167192450	167192741	ENSMUSG00000026558	Uck2	uridine-cytidine kinase 2
chr1	167239952	167240558	ENSMUSG00000026558	Uck2	uridine-cytidine kinase 2
chr1	167284555	167284984	ENSMUSG00000026558	Uck2	uridine-cytidine kinase 2
chr1	167422725	167423056	ENSMUSG00000026688	Mgst3	microsomal glutathione S-transferase 3
chr1	168021009	168021294	ENSMUSG00000052534	Pbx1	pre B cell leukemia homeobox 1
chr1	168046159	168046836	ENSMUSG00000052534	Pbx1	pre B cell leukemia homeobox 1
chr1	168291288	168291855	ENSMUSG00000052534	Pbx1	pre B cell leukemia homeobox 1
chr1	169968842	169969187	ENSMUSG00000026675	Hsd17b7	hydroxysteroid (17-beta) dehydrogenase 7
chr1	170174390	170174928	ENSMUSG00000026670	Uap1	UDP-N-acetylglucosamine pyrophosphorylase 1
chr1	171101951	171102321	ENSMUSG00000026649	Cfap126	cilia and flagella associated protein 126
chr1	171150318	171150723	ENSMUSG00000056569	Mpz	myelin protein zero
chr1	171222378	171222867	ENSMUSG00000005674	Tomm40l	translocase of outer mitochondrial membrane 40-like
chr1	171247064	171247420	ENSMUSG00000013593	Ndufs2	NADH:ubiquinone oxidoreductase core subunit S2
chr1	171280787	171281765	ENSMUSG00000062729	Ppox	protoporphyrinogen oxidase
chr1	171328730	171329621	ENSMUSG00000013973	Dedd	death effector domain-containing
chr1	171411042	171411500	ENSMUSG00000026641	Usf1	upstream transcription factor 1
chr1	171503063	171503371	ENSMUSG00000060244	Alyref2	Aly/REF export factor 2
chr1	172142035	172142463	ENSMUSG00000026554	Dcaf8	DDB1 and CUL4 associated factor 8
chr1	172148024	172148669	ENSMUSG00000026554	Dcaf8	DDB1 and CUL4 associated factor 8
chr1	172350087	172350963	ENSMUSG00000044708	Kcnj10	potassium inwardly-rectifying channel, subfamily J, member 10
chr1	172376139	172376700	ENSMUSG00000050229	Pigm	phosphatidylinositol glycan anchor biosynthesis, class M
chr1	172632490	172632813	ENSMUSG00000026544	Dusp23	dual specificity phosphatase 23
chr1	174522042	174522884	ENSMUSG00000028354	Fmn2	formin 2
chr1	175625351	175625652	ENSMUSG00000026526	Fh1	fumarate hydratase 1
chr1	176558879	176559113	ENSMUSG00000104021	Gm36536	predicted gene, 36536
chr1	176814158	176814725	ENSMUSG00000026504	Sdccag8	serologically defined colon cancer antigen 8
chr1	177441937	177442256	ENSMUSG00000063659	Zbtb18	zinc finger and BTB domain containing 18
chr1	178187468	178188045	ENSMUSG00000026502	Desi2	desumoylating isopeptidase 2
chr1	178318306	178319299	ENSMUSG00000026500	Cox20	cytochrome c oxidase assembly protein 20
chr1	178406127	178406384	ENSMUSG00000026495	Efcab2	EF-hand calcium binding domain 2
chr1	178692780	178693145	ENSMUSG00000026494	Kif26b	kinesin family member 26B
chr1	178882943	178883410	ENSMUSG00000026494	Kif26b	kinesin family member 26B
chr1	179061687	179062049	ENSMUSG00000055067	Smyd3	SET and MYND domain containing 3
chr1	179546426	179546771	ENSMUSG00000038949	Cnst	consortin, connexin sorting protein
chr1	179804198	179804460	ENSMUSG00000026491	Ahctf1	AT hook containing transcription factor 1
chr1	179959487	179959753	ENSMUSG00000026490	Cdc42bpa	CDC42 binding protein kinase alpha
chr1	180365098	180365625	ENSMUSG00000038855	Itpkb	inositol 1,4,5-trisphosphate 3-kinase B
chr1	180393293	180393730	ENSMUSG00000038855	Itpkb	inositol 1,4,5-trisphosphate 3-kinase B
chr1	180407443	180407838	ENSMUSG00000053963	Stum	mechanosensory transduction mediator
chr1	180420751	180421339	ENSMUSG00000053963	Stum	mechanosensory transduction mediator
chr1	180568742	180569216	ENSMUSG00000026496	Parp1	poly (ADP-ribose) polymerase family, member 1
chr1	180725728	180726562	ENSMUSG00000026499	Acbd3	acyl-Coenzyme A binding domain containing 3
chr1	180813751	180814459	ENSMUSG00000060743	H3f3a	H3.3 histone A
chr1	180850652	180851348	ENSMUSG00000038806	Sde2	SDE2 telomere maintenance homolog (S. pombe)
chr1	181015790	181016054	ENSMUSG00000038776	Ephx1	epoxide hydrolase 1, microsomal
chr1	181017130	181017706	ENSMUSG00000038776	Ephx1	epoxide hydrolase 1, microsomal
chr1	181150816	181151113	ENSMUSG00000062169	Cnih4	cornichon family AMPA receptor auxiliary protein 4
chr1	181376227	181376861	ENSMUSG00000026514	Cnih3	cornichon family AMPA receptor auxiliary protein 3
chr1	181841900	181842727	ENSMUSG00000004880	Lbr	lamin B receptor
chr1	182020223	182020563	ENSMUSG00000022995	Enah	ENAH actin regulator
chr1	182124769	182125210	ENSMUSG00000026511	Srp9	signal recognition particle 9
chr1	182409195	182409946	ENSMUSG00000026510	Trp53bp2	transformation related protein 53 binding protein 2
chr1	183063907	183064181	ENSMUSG00000030768	Disp1	dispatched RND transporter family member 1
chr1	183113428	183113825	ENSMUSG00000030768	Disp1	dispatched RND transporter family member 1
chr1	183345156	183345694	ENSMUSG00000056050	Mia3	melanoma inhibitory activity 3
chr1	183369424	183369768	ENSMUSG00000056050	Mia3	melanoma inhibitory activity 3
chr1	183388883	183389183	ENSMUSG00000072258	Taf1a	TATA-box binding protein associated factor, RNA polymerase I, A
chr1	184033707	184034192	ENSMUSG00000044854	1700056E22Rik	RIKEN cDNA 1700056E22 gene
chr1	184066035	184066785	ENSMUSG00000039384	Dusp10	dual specificity phosphatase 10
chr1	184844780	184845647	ENSMUSG00000073481	Mtarc2	mitochondrial amidoxime reducing component 2
chr1	185572933	185573291	ENSMUSG00000102185	5033404E19Rik	NSA2 ribosome biogenesis homolog pseudogene
chr1	186655169	186655411	ENSMUSG00000039239	Tgfb2	transforming growth factor, beta 2
chr1	188164256	188164534	ENSMUSG00000026609	Ush2a	usherin
chr1	188996744	188997172	ENSMUSG00000026608	Kctd3	potassium channel tetramerisation domain containing 3
chr1	189015640	189016117	ENSMUSG00000026608	Kctd3	potassium channel tetramerisation domain containing 3
chr1	189187907	189188343	ENSMUSG00000037624	Kcnk2	potassium channel, subfamily K, member 2
chr1	189209333	189209606	ENSMUSG00000037624	Kcnk2	potassium channel, subfamily K, member 2
chr1	189688113	189688440	ENSMUSG00000026605	Cenpf	centromere protein F
chr1	190094242	190094498	ENSMUSG00000010175	Prox1	prospero homeobox 1
chr1	190928198	190928762	ENSMUSG00000026634	Angel2	angel homolog 2
chr1	190978835	190979513	ENSMUSG00000037568	Vash2	vasohibin 2
chr1	190995545	190996070	ENSMUSG00000066595	Flvcr1	feline leukemia virus subgroup C cellular receptor 1
chr1	191085666	191086133	ENSMUSG00000026630	Batf3	basic leucine zipper transcription factor, ATF-like 3
chr1	191123991	191124542	ENSMUSG00000026630	Batf3	basic leucine zipper transcription factor, ATF-like 3
chr1	191325313	191325774	ENSMUSG00000026627	Pacc1	proton activated chloride channel 1
chr1	191396359	191397896	ENSMUSG00000026626	Ppp2r5a	protein phosphatase 2, regulatory subunit B', alpha
chr1	191574723	191576257	ENSMUSG00000037474	Dtl	denticleless E3 ubiquitin protein ligase
chr1	191821006	191821742	ENSMUSG00000026622	Nek2	NIMA (never in mitosis gene a)-related expressed kinase 2
chr1	191841204	191841523	ENSMUSG00000026622	Nek2	NIMA (never in mitosis gene a)-related expressed kinase 2
chr1	191906174	191907028	ENSMUSG00000037434	Slc30a1	solute carrier family 30 (zinc transporter), member 1
chr1	192092568	192093065	ENSMUSG00000026637	Traf5	TNF receptor-associated factor 5
chr1	192138162	192138454	ENSMUSG00000037395	Rcor3	REST corepressor 3
chr1	192840267	192840800	NA	1700065J18Rik	RIKEN cDNA 1700065J18 gene
chr1	193130228	193130694	ENSMUSG00000016181	Utp25	UTP25 small subunit processome component
chr1	193338587	193339010	ENSMUSG00000026639	Lamb3	laminin, beta 3
chr1	193367786	193368298	ENSMUSG00000016179	Camk1g	calcium/calmodulin-dependent protein kinase I gamma
chr1	193752082	193752514	ENSMUSG00000065533	Mir205	microRNA 205
chr10	3393887	3394736	ENSMUSG00000040653	Ppp1r14c	protein phosphatase 1, regulatory inhibitor subunit 14C
chr10	3718179	3718602	ENSMUSG00000040624	Plekhg1	pleckstrin homology domain containing, family G (with RhoGef domain) member 1
chr10	3741346	3741663	ENSMUSG00000040624	Plekhg1	pleckstrin homology domain containing, family G (with RhoGef domain) member 1
chr10	3770882	3771247	ENSMUSG00000040624	Plekhg1	pleckstrin homology domain containing, family G (with RhoGef domain) member 1
chr10	3806056	3806357	ENSMUSG00000040624	Plekhg1	pleckstrin homology domain containing, family G (with RhoGef domain) member 1
chr10	4210410	4210674	ENSMUSG00000111266	Gm30570	predicted gene, 30570
chr10	4386514	4387451	ENSMUSG00000075327	Zbtb2	zinc finger and BTB domain containing 2
chr10	4431965	4432654	ENSMUSG00000019763	Rmnd1	required for meiotic nuclear division 1 homolog
chr10	4686290	4686553	ENSMUSG00000019768	Esr1	estrogen receptor 1 (alpha)
chr10	5027425	5028118	ENSMUSG00000096054	Syne1	spectrin repeat containing, nuclear envelope 1
chr10	5805272	5805943	ENSMUSG00000019773	Fbxo5	F-box protein 5
chr10	5823283	5825034	ENSMUSG00000019774	Mtrf1l	mitochondrial translational release factor 1-like
chr10	5909210	5909445	ENSMUSG00000019775	Rgs17	regulator of G-protein signaling 17
chr10	7210936	7211386	ENSMUSG00000015202	Cnksr3	Cnksr family member 3
chr10	7212390	7212831	ENSMUSG00000015202	Cnksr3	Cnksr family member 3
chr10	7663010	7663409	ENSMUSG00000019795	Pcmt1	protein-L-isoaspartate (D-aspartate) O-methyltransferase 1
chr10	7956412	7956674	ENSMUSG00000015755	Tab2	TGF-beta activated kinase 1/MAP3K7 binding protein 2
chr10	8038406	8038835	ENSMUSG00000015755	Tab2	TGF-beta activated kinase 1/MAP3K7 binding protein 2
chr10	8063475	8063731	ENSMUSG00000015755	Tab2	TGF-beta activated kinase 1/MAP3K7 binding protein 2
chr10	8289795	8290138	ENSMUSG00000047712	Ust	uronyl-2-sulfotransferase
chr10	8714446	8714820	ENSMUSG00000015305	Sash1	SAM and SH3 domain containing 1
chr10	8886072	8886343	ENSMUSG00000015305	Sash1	SAM and SH3 domain containing 1
chr10	9231540	9232001	ENSMUSG00000015305	Sash1	SAM and SH3 domain containing 1
chr10	11280746	11281196	ENSMUSG00000047648	Fbxo30	F-box protein 30
chr10	12868465	12869437	ENSMUSG00000019820	Utrn	utrophin
chr10	12922527	12923210	ENSMUSG00000097378	B230208H11Rik	RIKEN cDNA B230208H11 gene
chr10	13964586	13965501	ENSMUSG00000015501	Hivep2	human immunodeficiency virus type I enhancer binding protein 2
chr10	13965796	13966211	ENSMUSG00000015501	Hivep2	human immunodeficiency virus type I enhancer binding protein 2
chr10	13966564	13967663	ENSMUSG00000015501	Hivep2	human immunodeficiency virus type I enhancer binding protein 2
chr10	14048828	14049171	ENSMUSG00000015501	Hivep2	human immunodeficiency virus type I enhancer binding protein 2
chr10	14511883	14512411	ENSMUSG00000039116	Adgrg6	adhesion G protein-coupled receptor G6
chr10	14545197	14545651	ENSMUSG00000039116	Adgrg6	adhesion G protein-coupled receptor G6
chr10	14704371	14705874	ENSMUSG00000019865	Nmbr	neuromedin B receptor
chr10	17722501	17723395	ENSMUSG00000039910	Cited2	Cbp/p300-interacting transactivator, with Glu/Asp-rich carboxy-terminal domain, 2
chr10	17723694	17723935	ENSMUSG00000039910	Cited2	Cbp/p300-interacting transactivator, with Glu/Asp-rich carboxy-terminal domain, 2
chr10	18210619	18210924	ENSMUSG00000071392	Ect2l	epithelial cell transforming sequence 2 oncogene-like
chr10	18235021	18235542	ENSMUSG00000059554	Ccdc28a	coiled-coil domain containing 28A
chr10	18389011	18389284	ENSMUSG00000039835	Nhsl1	NHS-like 1
chr10	18700283	18700664	ENSMUSG00000111474	Gm32926	predicted gene, 32926
chr10	19015273	19015726	ENSMUSG00000019850	Tnfaip3	tumor necrosis factor, alpha-induced protein 3
chr10	19361176	19361788	ENSMUSG00000045591	Olig3	oligodendrocyte transcription factor 3
chr10	19907331	19907705	ENSMUSG00000020003	Pex7	peroxisomal biogenesis factor 7
chr10	19933988	19934613	ENSMUSG00000071369	Map3k5	mitogen-activated protein kinase kinase kinase 5
chr10	20170533	20171226	ENSMUSG00000019996	Map7	microtubule-associated protein 7
chr10	20266106	20266549	ENSMUSG00000019996	Map7	microtubule-associated protein 7
chr10	20311760	20313260	ENSMUSG00000037608	Bclaf1	BCL2-associated transcription factor 1
chr10	20365546	20365812	ENSMUSG00000019992	Mtfr2	mitochondrial fission regulator 2
chr10	20862442	20862841	ENSMUSG00000019986	Ahi1	Abelson helper integration site 1
chr10	20865388	20865657	ENSMUSG00000019986	Ahi1	Abelson helper integration site 1
chr10	20952295	20952606	ENSMUSG00000019986	Ahi1	Abelson helper integration site 1
chr10	21994005	21995098	ENSMUSG00000019970	Sgk1	serum/glucocorticoid regulated kinase 1
chr10	22148199	22148633	ENSMUSG00000097327	E030030I06Rik	RIKEN cDNA E030030I06 gene
chr10	22705722	22706128	ENSMUSG00000071359	Tbpl1	TATA box binding protein-like 1
chr10	22730730	22732066	ENSMUSG00000071359	Tbpl1	TATA box binding protein-like 1
chr10	23603745	23604030	ENSMUSG00000070063	Snora33	small nucleolar RNA, H/ACA box 33
chr10	23710397	23710844	ENSMUSG00000070063	Snora33	small nucleolar RNA, H/ACA box 33
chr10	23787124	23787571	ENSMUSG00000061983	Rps12	ribosomal protein S12
chr10	24869749	24870317	ENSMUSG00000019984	Med23	mediator complex subunit 23
chr10	25022818	25024061	ENSMUSG00000019987	Arg1	arginase, liver
chr10	25359487	25360340	ENSMUSG00000019978	Epb41l2	erythrocyte membrane protein band 4.1 like 2
chr10	25449458	25449810	ENSMUSG00000019978	Epb41l2	erythrocyte membrane protein band 4.1 like 2
chr10	25520424	25520985	ENSMUSG00000019978	Epb41l2	erythrocyte membrane protein band 4.1 like 2
chr10	28648496	28648864	ENSMUSG00000049109	Themis	thymocyte selection associated
chr10	29143535	29144069	ENSMUSG00000038916	Soga3	SOGA family member 3
chr10	29155725	29156004	ENSMUSG00000038916	Soga3	SOGA family member 3
chr10	29312978	29313411	ENSMUSG00000019883	Echdc1	enoyl Coenzyme A hydratase domain containing 1
chr10	29361778	29362185	ENSMUSG00000038876	Rnf146	ring finger protein 146
chr10	30618186	30618779	ENSMUSG00000019791	Hint3	histidine triad nucleotide binding protein 3
chr10	31891421	31891674	ENSMUSG00000063760	Rnf217	ring finger protein 217
chr10	32946360	32946623	ENSMUSG00000069670	Nkain2	Na+/K+ transporting ATPase interacting 2
chr10	33871464	33871711	ENSMUSG00000069668	Sult3a1	sulfotransferase family 3A, member 1
chr10	34281890	34282600	ENSMUSG00000047514	Tspyl1	testis-specific protein, Y-encoded-like 1
chr10	36454095	36454386	ENSMUSG00000044499	Hs3st5	heparan sulfate (glucosamine) 3-O-sulfotransferase 5
chr10	36974182	36975050	ENSMUSG00000019777	Hdac2	histone deacetylase 2
chr10	37136710	37137408	ENSMUSG00000069662	Marcks	myristoylated alanine rich protein kinase C substrate
chr10	37138267	37139279	ENSMUSG00000069662	Marcks	myristoylated alanine rich protein kinase C substrate
chr10	37140048	37141196	ENSMUSG00000069662	Marcks	myristoylated alanine rich protein kinase C substrate
chr10	37250287	37251125	ENSMUSG00000069662	Marcks	myristoylated alanine rich protein kinase C substrate
chr10	38553686	38554300	ENSMUSG00000094311	Rfpl4b	ret finger protein-like 4B
chr10	39527863	39528304	ENSMUSG00000019843	Fyn	Fyn proto-oncogene
chr10	39659683	39660055	ENSMUSG00000019842	Traf3ip2	TRAF3 interacting protein 2
chr10	39714870	39715113	ENSMUSG00000087177	E130307A14Rik	RIKEN cDNA E130307A14 gene
chr10	39731242	39732168	ENSMUSG00000019841	Rev3l	REV3 like, DNA directed polymerase zeta catalytic subunit
chr10	40078791	40079389	ENSMUSG00000019838	Slc16a10	solute carrier family 16 (monocarboxylic acid transporters), member 10
chr10	40246571	40247130	ENSMUSG00000038510	Rpf2	ribosome production factor 2 homolog
chr10	40258571	40259079	ENSMUSG00000106147	Snord3a	small nucleolar RNA, C/D box 3A
chr10	40300813	40301146	ENSMUSG00000063953	Amd2	S-adenosylmethionine decarboxylase 2
chr10	40302183	40302623	ENSMUSG00000063953	Amd2	S-adenosylmethionine decarboxylase 2
chr10	40348449	40349080	ENSMUSG00000038481	Cdk19	cyclin-dependent kinase 19
chr10	40349372	40349686	ENSMUSG00000038481	Cdk19	cyclin-dependent kinase 19
chr10	40641713	40642003	ENSMUSG00000063428	Ddo	D-aspartate oxidase
chr10	40883089	40884031	ENSMUSG00000038446	Cdc40	cell division cycle 40
chr10	41037846	41038914	ENSMUSG00000046922	Gpr6	G protein-coupled receptor 6
chr10	41138461	41139383	ENSMUSG00000046922	Gpr6	G protein-coupled receptor 6
chr10	41211499	41211759	ENSMUSG00000038417	Fig4	FIG4 phosphoinositide 5-phosphatase
chr10	41302823	41303504	ENSMUSG00000038417	Fig4	FIG4 phosphoinositide 5-phosphatase
chr10	41376721	41377176	ENSMUSG00000091415	Ak9	adenylate kinase 9
chr10	41450288	41450581	ENSMUSG00000019826	Zbtb24	zinc finger and BTB domain containing 24
chr10	41490235	41490751	ENSMUSG00000019822	Smpd2	sphingomyelin phosphodiesterase 2, neutral
chr10	41518669	41519743	ENSMUSG00000019818	Cd164	CD164 antigen
chr10	41626485	41626793	ENSMUSG00000075225	Ccdc162	coiled-coil domain containing 162
chr10	41809683	41810926	ENSMUSG00000019813	Cep57l1	centrosomal protein 57-like 1
chr10	41934397	41935201	ENSMUSG00000038332	Sesn1	sestrin 1
chr10	42277388	42278514	ENSMUSG00000048756	Foxo3	forkhead box O3
chr10	42478370	42478846	ENSMUSG00000038302	Afg1l	AFG1 like ATPase
chr10	42501866	42502601	ENSMUSG00000019804	Snx3	sorting nexin 3
chr10	42515626	42515920	ENSMUSG00000019804	Snx3	sorting nexin 3
chr10	42582801	42583719	ENSMUSG00000019803	Nr2e1	nuclear receptor subfamily 2, group E, member 1
chr10	42761572	42761813	ENSMUSG00000019802	Sec63	SEC63-like (S. cerevisiae)
chr10	42834175	42835265	ENSMUSG00000019802	Sec63	SEC63-like (S. cerevisiae)
chr10	43170606	43171370	ENSMUSG00000038248	Sobp	sine oculis binding protein
chr10	43220967	43221689	ENSMUSG00000038240	Pdss2	prenyl (solanesyl) diphosphate synthase, subunit 2
chr10	43479072	43480230	ENSMUSG00000038214	Bend3	BEN domain containing 3
chr10	43747272	43747650	ENSMUSG00000111422	1700027J07Rik	RIKEN cDNA 1700027J07 gene
chr10	43751986	43752262	ENSMUSG00000111422	1700027J07Rik	RIKEN cDNA 1700027J07 gene
chr10	43956078	43956356	ENSMUSG00000019864	Rtn4ip1	reticulon 4 interacting protein 1
chr10	44268039	44268552	ENSMUSG00000038160	Atg5	autophagy related 5
chr10	44381166	44381938	ENSMUSG00000089260	Mir1929	microRNA 1929
chr10	44873752	44874186	ENSMUSG00000019849	Prep	prolyl endopeptidase
chr10	45450081	45450639	ENSMUSG00000063804	Lin28b	lin-28 homolog B (C. elegans)
chr10	46045561	46045934	ENSMUSG00000110874	D030045P18Rik	RIKEN cDNA D030045P18 gene
chr10	50496705	50497110	ENSMUSG00000038774	Ascc3	activating signal cointegrator 1 complex subunit 3
chr10	52381901	52382507	ENSMUSG00000019861	Gopc	golgi associated PDZ and coiled-coil motif containing
chr10	52417389	52418216	ENSMUSG00000023068	Nus1	NUS1 dehydrodolichyl diphosphate synthase subunit
chr10	52491597	52491952	ENSMUSG00000049576	Zfa-ps	zinc finger protein, autosomal, pseudogene
chr10	52691026	52691281	ENSMUSG00000038602	Slc35f1	solute carrier family 35, member F1
chr10	53379077	53379814	ENSMUSG00000038594	Cep85l	centrosomal protein 85-like
chr10	53427729	53428075	ENSMUSG00000112132	Gm36229	predicted gene, 36229
chr10	53463708	53463999	ENSMUSG00000112132	Gm36229	predicted gene, 36229
chr10	53466683	53467043	ENSMUSG00000112739	Gm20597	predicted gene, 20597
chr10	53629406	53630010	ENSMUSG00000058298	Mcm9	minichromosome maintenance 9 homologous recombination repair factor
chr10	53993571	53993854	ENSMUSG00000003746	Man1a	mannosidase 1, alpha
chr10	56099576	56099950	ENSMUSG00000047669	Msl3l2	MSL3 like 2
chr10	56202224	56202623	ENSMUSG00000038122	Tbc1d32	TBC1 domain family, member 32
chr10	56893095	56893383	ENSMUSG00000112833	Gm36595	predicted gene, 36595
chr10	56899577	56899854	ENSMUSG00000112833	Gm36595	predicted gene, 36595
chr10	56935509	56935763	ENSMUSG00000112833	Gm36595	predicted gene, 36595
chr10	57486047	57487167	ENSMUSG00000019878	Hsf2	heat shock factor 2
chr10	57532151	57532632	ENSMUSG00000019877	Serinc1	serine incorporator 1
chr10	58231279	58232206	ENSMUSG00000075046	Dux	double homeobox
chr10	58255260	58255779	ENSMUSG00000038039	Gcc2	GRIP and coiled-coil domain containing 2
chr10	58322979	58323814	ENSMUSG00000019920	Lims1	LIM and senescent cell antigen-like domains 1
chr10	58600872	58601985	ENSMUSG00000003227	Edar	ectodysplasin-A receptor
chr10	58812142	58812475	ENSMUSG00000037990	Sh3rf3	SH3 domain containing ring finger 3
chr10	59221214	59221996	ENSMUSG00000019917	Septin10	septin 10
chr10	59347752	59348304	ENSMUSG00000019916	P4ha1	procollagen-proline, 2-oxoglutarate 4-dioxygenase (proline 4-hydroxylase), alpha 1 polypeptide
chr10	59702270	59703432	ENSMUSG00000020111	Micu1	mitochondrial calcium uptake 1
chr10	59879619	59879876	ENSMUSG00000020109	Dnajb12	DnaJ heat shock protein family (Hsp40) member B12
chr10	59899275	59900166	ENSMUSG00000020109	Dnajb12	DnaJ heat shock protein family (Hsp40) member B12
chr10	59907841	59908199	ENSMUSG00000020109	Dnajb12	DnaJ heat shock protein family (Hsp40) member B12
chr10	59920960	59921212	ENSMUSG00000020108	Ddit4	DNA-damage-inducible transcript 4
chr10	59951540	59952315	ENSMUSG00000020108	Ddit4	DNA-damage-inducible transcript 4
chr10	60002361	60003422	ENSMUSG00000020107	Anapc16	anaphase promoting complex subunit 16
chr10	60277464	60277903	ENSMUSG00000004207	Psap	prosaposin
chr10	60590381	60590783	ENSMUSG00000012819	Cdh23	cadherin 23 (otocadherin)
chr10	60602516	60602791	ENSMUSG00000012819	Cdh23	cadherin 23 (otocadherin)
chr10	60831602	60831893	ENSMUSG00000020099	Unc5b	unc-5 netrin receptor B
chr10	60932623	60932939	ENSMUSG00000037247	Pldi	polymorphic derived intron containing
chr10	60934587	60934905	ENSMUSG00000037247	Pldi	polymorphic derived intron containing
chr10	60946619	60946919	ENSMUSG00000037247	Pldi	polymorphic derived intron containing
chr10	60964620	60965161	ENSMUSG00000080526	Mir466j	microRNA 466j
chr10	61024749	61025069	ENSMUSG00000093568	Gm20611	predicted gene 20611
chr10	61147404	61148240	ENSMUSG00000020097	Sgpl1	sphingosine phosphate lyase 1
chr10	61194246	61194572	ENSMUSG00000020096	Tbata	thymus, brain and testes associated
chr10	61271824	61272216	ENSMUSG00000059901	Adamts14	a disintegrin-like and metallopeptidase (reprolysin type) with thrombospondin type 1 motif, 14
chr10	61285125	61285392	ENSMUSG00000059901	Adamts14	a disintegrin-like and metallopeptidase (reprolysin type) with thrombospondin type 1 motif, 14
chr10	61476629	61476985	ENSMUSG00000037151	Lrrc20	leucine rich repeat containing 20
chr10	61679980	61680561	ENSMUSG00000020088	Sar1a	secretion associated Ras related GTPase 1A
chr10	61838797	61839111	ENSMUSG00000058806	Col13a1	collagen, type XIII, alpha 1
chr10	61870150	61870880	ENSMUSG00000058806	Col13a1	collagen, type XIII, alpha 1
chr10	61895370	61895708	ENSMUSG00000058806	Col13a1	collagen, type XIII, alpha 1
chr10	62068359	62068638	ENSMUSG00000020083	Fam241b	family with sequence similarity 241, member B
chr10	62192397	62193369	ENSMUSG00000037031	Tspan15	tetraspanin 15
chr10	62194127	62194586	ENSMUSG00000099185	Mir7662	microRNA 7662
chr10	62230438	62230757	ENSMUSG00000037031	Tspan15	tetraspanin 15
chr10	62231152	62231488	ENSMUSG00000037031	Tspan15	tetraspanin 15
chr10	62320367	62320861	ENSMUSG00000037012	Hk1	hexokinase 1
chr10	62340055	62340547	ENSMUSG00000037012	Hk1	hexokinase 1
chr10	62401614	62402294	ENSMUSG00000020080	Hkdc1	hexokinase domain containing 1
chr10	62449787	62450324	ENSMUSG00000020079	Supv3l1	suppressor of var1, 3-like 1 (S. cerevisiae)
chr10	62486336	62487190	ENSMUSG00000020078	Vps26a	VPS26 retromer complex component A
chr10	62578167	62578758	ENSMUSG00000036955	Kifbp	kinesin family binding protein
chr10	62601985	62602297	ENSMUSG00000020075	Ddx21	DExD box helicase 21
chr10	62650903	62651551	ENSMUSG00000020076	Ddx50	DExD box helicase 50
chr10	62792009	62792817	ENSMUSG00000020074	Ccar1	cell division cycle and apoptosis regulator 1
chr10	62847186	62847652	ENSMUSG00000047146	Tet1	tet methylcytosine dioxygenase 1
chr10	63022825	63024230	ENSMUSG00000020069	Hnrnph3	heterogeneous nuclear ribonucleoprotein H3
chr10	63073844	63074310	ENSMUSG00000112129	Pbld1	phenazine biosynthesis-like protein domain containing 1
chr10	63243518	63243793	ENSMUSG00000020064	Herc4	hect domain and RLD 4
chr10	63244053	63244493	ENSMUSG00000020064	Herc4	hect domain and RLD 4
chr10	63429307	63430065	ENSMUSG00000060843	Ctnna3	catenin (cadherin associated protein), alpha 3
chr10	63880641	63881080	ENSMUSG00000060843	Ctnna3	catenin (cadherin associated protein), alpha 3
chr10	66920187	66921866	NA	1110002J07Rik	RIKEN cDNA 1110002J07 gene
chr10	67097361	67097867	ENSMUSG00000019873	Reep3	receptor accessory protein 3
chr10	67116312	67116593	ENSMUSG00000037876	Jmjd1c	jumonji domain containing 1C
chr10	67537455	67537790	ENSMUSG00000037868	Egr2	early growth response 2
chr10	67548601	67549623	ENSMUSG00000057134	Ado	2-aminoethanethiol (cysteamine) dioxygenase
chr10	67785805	67786074	ENSMUSG00000037855	Zfp365	zinc finger protein 365
chr10	68312486	68312868	ENSMUSG00000112157	4930545H06Rik	RIKEN cDNA 4930545H06 gene
chr10	68931777	68932125	ENSMUSG00000112331	Gm33035	predicted gene, 33035
chr10	70096802	70097239	ENSMUSG00000048701	Ccdc6	coiled-coil domain containing 6
chr10	70141652	70142096	ENSMUSG00000048701	Ccdc6	coiled-coil domain containing 6
chr10	70599072	70599763	ENSMUSG00000037747	Phyhipl	phytanoyl-CoA hydroxylase interacting protein-like
chr10	70648867	70649404	ENSMUSG00000037747	D630013N20Rik	RIKEN cDNA D630013N20 gene
chr10	70686373	70687137	ENSMUSG00000037747	D630013N20Rik	RIKEN cDNA D630013N20 gene
chr10	70698042	70698736	ENSMUSG00000037747	D630013N20Rik	RIKEN cDNA D630013N20 gene
chr10	71241830	71242125	ENSMUSG00000003923	Tfam	transcription factor A, mitochondrial
chr10	71344567	71345371	ENSMUSG00000037710	Cisd1	CDGSH iron sulfur domain 1
chr10	71464275	71464755	ENSMUSG00000060733	Ipmk	inositol polyphosphate multikinase
chr10	72654872	72655339	ENSMUSG00000019923	Zwint	ZW10 interactor
chr10	73120125	73120358	ENSMUSG00000052613	Pcdh15	protocadherin 15
chr10	73826308	73826668	ENSMUSG00000052613	Pcdh15	protocadherin 15
chr10	74939227	74939503	ENSMUSG00000040009	Gnaz	guanine nucleotide binding protein, alpha z subunit
chr10	74966890	74967567	ENSMUSG00000040009	Gnaz	guanine nucleotide binding protein, alpha z subunit
chr10	75037114	75037375	ENSMUSG00000020175	Rab36	RAB36, member RAS oncogene family
chr10	75164838	75165193	ENSMUSG00000009681	Bcr	BCR activator of RhoGEF and GTPase
chr10	75212064	75212640	ENSMUSG00000033444	Specc1l	sperm antigen with calponin homology and coiled-coil domains 1-like
chr10	75439356	75439618	ENSMUSG00000033427	Upb1	ureidopropionase, beta
chr10	75450877	75452046	ENSMUSG00000033427	Upb1	ureidopropionase, beta
chr10	75456640	75456873	ENSMUSG00000033427	Upb1	ureidopropionase, beta
chr10	75516948	75518177	ENSMUSG00000020180	Snrpd3	small nuclear ribonucleoprotein D3
chr10	75704489	75705354	ENSMUSG00000020196	Cabin1	calcineurin binding protein 1
chr10	75764149	75764593	ENSMUSG00000020196	Cabin1	calcineurin binding protein 1
chr10	75828580	75828873	ENSMUSG00000033318	Gstt2	glutathione S-transferase, theta 2
chr10	75872749	75873303	ENSMUSG00000033307	Mif	macrophage migration inhibitory factor (glycosylation-inhibiting factor)
chr10	75920873	75921829	ENSMUSG00000000902	Smarcb1	SWI/SNF related, matrix associated, actin dependent regulator of chromatin, subfamily b, member 1
chr10	75951759	75952007	ENSMUSG00000033255	Gm5134	predicted gene 5134
chr10	76253581	76254144	ENSMUSG00000033208	S100b	S100 protein, beta polypeptide, neural
chr10	76297431	76297746	ENSMUSG00000020231	Dip2a	disco interacting protein 2 homolog A
chr10	76344952	76345846	ENSMUSG00000020231	Dip2a	disco interacting protein 2 homolog A
chr10	76442290	76443108	ENSMUSG00000001151	Pcnt	pericentrin (kendrin)
chr10	76531191	76532110	ENSMUSG00000033105	Lss	lanosterol synthase
chr10	76961876	76962434	ENSMUSG00000001120	Pcbp3	poly(rC) binding protein 3
chr10	77130534	77130880	ENSMUSG00000001435	Col18a1	collagen, type XVIII, alpha 1
chr10	77243490	77244022	ENSMUSG00000020260	Pofut2	protein O-fucosyltransferase 2
chr10	77251594	77251903	ENSMUSG00000020260	Pofut2	protein O-fucosyltransferase 2
chr10	77258850	77259953	ENSMUSG00000078444	Gm10941	predicted gene 10941
chr10	77581490	77581986	ENSMUSG00000009291	Pttg1ip	pituitary tumor-transforming 1 interacting protein
chr10	77587552	77588582	ENSMUSG00000009291	Pttg1ip	pituitary tumor-transforming 1 interacting protein
chr10	77593563	77593961	ENSMUSG00000009291	Pttg1ip	pituitary tumor-transforming 1 interacting protein
chr10	77605744	77606974	ENSMUSG00000020265	Sumo3	small ubiquitin-like modifier 3
chr10	77978391	77978909	ENSMUSG00000020284	Cfap410	cilia and flagella associated protein 410
chr10	78009482	78009745	ENSMUSG00000020277	Pfkl	phosphofructokinase, liver, B-type
chr10	78184960	78185259	ENSMUSG00000032834	Pwp2	PWP2 periodic tryptophan protein homolog (yeast)
chr10	78222692	78223016	ENSMUSG00000000374	Trappc10	trafficking protein particle complex 10
chr10	78236141	78236927	ENSMUSG00000000374	Trappc10	trafficking protein particle complex 10
chr10	78244163	78245030	ENSMUSG00000000374	Trappc10	trafficking protein particle complex 10
chr10	78359989	78360557	ENSMUSG00000001211	Agpat3	1-acylglycerol-3-phosphate O-acyltransferase 3
chr10	78412784	78413278	ENSMUSG00000061032	Rrp1	ribosomal RNA processing 1
chr10	78464488	78464862	ENSMUSG00000032788	Pdxk	pyridoxal (pyridoxine, vitamin B6) kinase
chr10	78574561	78574930	ENSMUSG00000032763	Ilvbl	ilvB (bacterial acetolactate synthase)-like
chr10	79668761	79669310	ENSMUSG00000020308	Tpgs1	tubulin polyglutamylase complex subunit 1
chr10	79681548	79681930	ENSMUSG00000020307	Cdc34	cell division cycle 34
chr10	79689690	79690195	ENSMUSG00000054206	Gzmm	granzyme M (lymphocyte met-ase 1)
chr10	79742490	79743565	ENSMUSG00000020329	Polrmt	polymerase (RNA) mitochondrial (DNA directed)
chr10	79746310	79746592	ENSMUSG00000020329	Polrmt	polymerase (RNA) mitochondrial (DNA directed)
chr10	79766537	79766978	ENSMUSG00000035890	Rnf126	ring finger protein 126
chr10	79767234	79767872	ENSMUSG00000035890	Rnf126	ring finger protein 126
chr10	79779597	79779942	ENSMUSG00000020325	Fstl3	follistatin-like 3
chr10	79780266	79780788	ENSMUSG00000020325	Fstl3	follistatin-like 3
chr10	79843591	79843967	ENSMUSG00000006498	Ptbp1	polypyrimidine tract binding protein 1
chr10	79853483	79854065	ENSMUSG00000006498	Ptbp1	polypyrimidine tract binding protein 1
chr10	79854338	79855345	ENSMUSG00000006498	Ptbp1	polypyrimidine tract binding protein 1
chr10	79855613	79855932	ENSMUSG00000006498	Ptbp1	polypyrimidine tract binding protein 1
chr10	79880183	79880428	ENSMUSG00000057729	Prtn3	proteinase 3
chr10	79900817	79901651	ENSMUSG00000013833	Med16	mediator complex subunit 16
chr10	79908389	79909079	ENSMUSG00000013833	Med16	mediator complex subunit 16
chr10	79930965	79931266	ENSMUSG00000019564	Arid3a	AT rich interactive domain 3A (BRIGHT-like)
chr10	79934073	79934618	ENSMUSG00000019564	Arid3a	AT rich interactive domain 3A (BRIGHT-like)
chr10	79959869	79960112	ENSMUSG00000035754	Wdr18	WD repeat domain 18
chr10	79983929	79984944	ENSMUSG00000013858	Tmem259	transmembrane protein 259
chr10	80053476	80054145	ENSMUSG00000075706	Gpx4	glutathione peroxidase 4
chr10	80071605	80071859	ENSMUSG00000035673	Sbno2	strawberry notch 2
chr10	80074117	80074430	ENSMUSG00000035673	Sbno2	strawberry notch 2
chr10	80115203	80116250	ENSMUSG00000003068	Stk11	serine/threonine kinase 11
chr10	80142003	80142754	ENSMUSG00000003072	Atp5d	ATP synthase, H+ transporting, mitochondrial F1 complex, delta subunit
chr10	80147906	80149740	ENSMUSG00000035621	Midn	midnolin
chr10	80159576	80160821	ENSMUSG00000045193	Cirbp	cold inducible RNA binding protein
chr10	80164846	80165487	ENSMUSG00000045193	Cirbp	cold inducible RNA binding protein
chr10	80167337	80168574	ENSMUSG00000045193	Cirbp	cold inducible RNA binding protein
chr10	80226160	80226867	ENSMUSG00000020156	Pwwp3a	PWWP domain containing 3A, DNA repair factor
chr10	80248804	80249727	ENSMUSG00000020153	Ndufs7	NADH:ubiquinone oxidoreductase core subunit S7
chr10	80261134	80261871	ENSMUSG00000069565	Dazap1	DAZ associated protein 1
chr10	80264990	80265293	ENSMUSG00000069565	Dazap1	DAZ associated protein 1
chr10	80292315	80292696	ENSMUSG00000063457	Rps15	ribosomal protein S15
chr10	80302295	80302531	ENSMUSG00000020135	Apc2	APC regulator of WNT signaling pathway 2
chr10	80319951	80320479	ENSMUSG00000020133	2310011J03Rik	RIKEN cDNA 2310011J03 gene
chr10	80386262	80386526	ENSMUSG00000048696	Mex3d	mex3 RNA binding family member D
chr10	80398620	80400022	ENSMUSG00000035478	Mbd3	methyl-CpG binding domain protein 3
chr10	80433724	80434187	ENSMUSG00000020167	Tcf3	transcription factor 3
chr10	80448618	80448931	ENSMUSG00000020167	Tcf3	transcription factor 3
chr10	80475228	80475681	ENSMUSG00000045518	Onecut3	one cut domain, family member 3
chr10	80561339	80562065	ENSMUSG00000047417	Rexo1	REX1, RNA exonuclease 1
chr10	80577420	80578273	ENSMUSG00000035397	Klf16	Kruppel-like factor 16
chr10	80590101	80590806	ENSMUSG00000003346	Abhd17a	abhydrolase domain containing 17A
chr10	80602603	80603125	ENSMUSG00000113640	Adat3	adenosine deaminase, tRNA-specific 3
chr10	80622035	80622752	ENSMUSG00000003345	Csnk1g2	casein kinase 1, gamma 2
chr10	80676270	80677086	ENSMUSG00000020190	Mknk2	MAP kinase-interacting serine/threonine kinase 2
chr10	80702007	80702637	ENSMUSG00000055862	Izumo4	IZUMO family member 4
chr10	80741850	80742862	ENSMUSG00000020198	Ap3d1	adaptor-related protein complex 3, delta 1 subunit
chr10	80752234	80752738	ENSMUSG00000061589	Dot1l	DOT1-like, histone H3 methyltransferase (S. cerevisiae)
chr10	80754814	80755444	ENSMUSG00000061589	Dot1l	DOT1-like, histone H3 methyltransferase (S. cerevisiae)
chr10	80798033	80799432	ENSMUSG00000020211	Sf3a2	splicing factor 3a, subunit 2
chr10	80826084	80826936	ENSMUSG00000035242	Oaz1	ornithine decarboxylase antizyme 1
chr10	80838093	80838496	ENSMUSG00000051067	Lingo3	leucine rich repeat and Ig domain containing 3
chr10	80900389	80901316	ENSMUSG00000020219	Timm13	translocase of inner mitochondrial membrane 13
chr10	80917641	80918012	ENSMUSG00000062075	Lmnb2	lamin B2
chr10	80928701	80929125	ENSMUSG00000015312	Gadd45b	growth arrest and DNA-damage-inducible 45 beta
chr10	80929607	80930187	ENSMUSG00000015312	Gadd45b	growth arrest and DNA-damage-inducible 45 beta
chr10	80999916	81000270	ENSMUSG00000048240	Gng7	guanine nucleotide binding protein (G protein), gamma 7
chr10	81037066	81037772	ENSMUSG00000046822	Slc39a3	solute carrier family 39 (zinc transporter), member 3
chr10	81054751	81055007	ENSMUSG00000004937	Sgta	small glutamine-rich tetratricopeptide repeat (TPR)-containing, alpha
chr10	81069740	81070401	ENSMUSG00000004929	Thop1	thimet oligopeptidase 1
chr10	81105498	81106339	ENSMUSG00000035027	Map2k2	mitogen-activated protein kinase kinase 2
chr10	81136146	81137822	ENSMUSG00000035011	Zbtb7a	zinc finger and BTB domain containing 7a
chr10	81167297	81168185	ENSMUSG00000004934	Pias4	protein inhibitor of activated STAT 4
chr10	81174677	81175651	ENSMUSG00000034994	Eef2	eukaryotic translation elongation factor 2
chr10	81176121	81176860	ENSMUSG00000034994	Eef2	eukaryotic translation elongation factor 2
chr10	81182638	81183311	ENSMUSG00000034974	Dapk3	death-associated protein kinase 3
chr10	81266672	81267327	ENSMUSG00000004931	Apba3	amyloid beta (A4) precursor protein-binding, family A, member 3
chr10	81292520	81293225	ENSMUSG00000034902	Pip5k1c	phosphatidylinositol-4-phosphate 5-kinase, type 1 gamma
chr10	81319280	81321536	ENSMUSG00000034889	Cactin	cactin, spliceosome C complex subunit
chr10	81350266	81351082	ENSMUSG00000020232	Hmg20b	high mobility group 20B
chr10	81377998	81379001	ENSMUSG00000020235	Fzr1	fizzy and cell division cycle 20 related 1
chr10	81384026	81384355	ENSMUSG00000078440	Dohh	deoxyhypusine hydroxylase/monooxygenase
chr10	81384693	81384965	ENSMUSG00000078440	Dohh	deoxyhypusine hydroxylase/monooxygenase
chr10	81496223	81496858	ENSMUSG00000020238	Ncln	nicalin
chr10	81570620	81571569	ENSMUSG00000034771	Tle2	transducin-like enhancer of split 2
chr10	81648984	81649580	ENSMUSG00000096856	Gm10778	predicted gene 10778
chr10	82128032	82128375	ENSMUSG00000078435	AU041133	expressed sequence AU041133
chr10	82178307	82178611	ENSMUSG00000078435	AU041133	expressed sequence AU041133
chr10	82622853	82623460	ENSMUSG00000063320	1190007I07Rik	RIKEN cDNA 1190007I07 gene
chr10	82629296	82630464	ENSMUSG00000034674	Tdg	thymine DNA glycosylase
chr10	82763571	82764500	ENSMUSG00000020248	Nfyb	nuclear transcription factor-Y beta
chr10	82858921	82859392	NA	Gm38560	predicted gene, 38560
chr10	82953232	82953594	ENSMUSG00000034612	Chst11	carbohydrate sulfotransferase 11
chr10	82958131	82958706	ENSMUSG00000034612	Chst11	carbohydrate sulfotransferase 11
chr10	83024549	83024803	ENSMUSG00000034612	Chst11	carbohydrate sulfotransferase 11
chr10	83337062	83338045	ENSMUSG00000034591	Slc41a2	solute carrier family 41, member 2
chr10	83359912	83360521	ENSMUSG00000020255	Nopchap1	NOP protein chaperone 1
chr10	83544003	83544431	ENSMUSG00000034560	Washc4	WASH complex subunit 4
chr10	83640024	83640293	ENSMUSG00000020263	Appl2	adaptor protein, phosphotyrosine interaction, PH domain and leucine zipper containing 2
chr10	83648164	83648548	ENSMUSG00000020263	Appl2	adaptor protein, phosphotyrosine interaction, PH domain and leucine zipper containing 2
chr10	84068024	84068380	ENSMUSG00000111049	Gm34184	predicted gene, 34184
chr10	84357876	84358521	ENSMUSG00000020032	Nuak1	NUAK family, SNF1-like kinase, 1
chr10	84440241	84440631	ENSMUSG00000020032	Nuak1	NUAK family, SNF1-like kinase, 1
chr10	84440889	84441460	ENSMUSG00000020032	Nuak1	NUAK family, SNF1-like kinase, 1
chr10	84576088	84577330	ENSMUSG00000020034	Tcp11l2	t-complex 11 (mouse) like 2
chr10	84595811	84596085	ENSMUSG00000020034	Tcp11l2	t-complex 11 (mouse) like 2
chr10	84657329	84657768	ENSMUSG00000034453	Polr3b	polymerase (RNA) III (DNA directed) polypeptide B
chr10	84755141	84755511	ENSMUSG00000020037	Rfx4	regulatory factor X, 4 (influences HLA class II expression)
chr10	84755887	84756281	ENSMUSG00000020037	Rfx4	regulatory factor X, 4 (influences HLA class II expression)
chr10	84852490	84852805	ENSMUSG00000020037	Rfx4	regulatory factor X, 4 (influences HLA class II expression)
chr10	84916920	84917885	ENSMUSG00000035620	Ric8b	RIC8 guanine nucleotide exchange factor B
chr10	85102371	85102839	ENSMUSG00000060935	Tmem263	transmembrane protein 263
chr10	85127823	85128469	ENSMUSG00000049038	Mterf2	mitochondrial transcription termination factor 2
chr10	85184770	85185384	ENSMUSG00000020038	Cry1	cryptochrome 1 (photolyase-like)
chr10	85386778	85387012	ENSMUSG00000020042	Btbd11	BTB (POZ) domain containing 11
chr10	85871315	85872064	ENSMUSG00000001785	Pwp1	PWP1 homolog, endonuclein
chr10	85916899	85917598	ENSMUSG00000035529	Prdm4	PR domain containing 4
chr10	85957102	85957635	ENSMUSG00000001783	Rtcb	RNA 2',3'-cyclic phosphate and 5'-OH ligase
chr10	86288960	86289227	ENSMUSG00000020044	Timp3	tissue inhibitor of metalloproteinase 3
chr10	86322049	86322399	ENSMUSG00000020044	Timp3	tissue inhibitor of metalloproteinase 3
chr10	86323239	86323516	ENSMUSG00000020044	Timp3	tissue inhibitor of metalloproteinase 3
chr10	86339743	86340470	ENSMUSG00000020044	Timp3	tissue inhibitor of metalloproteinase 3
chr10	86457350	86457985	ENSMUSG00000059602	Syn3	synapsin III
chr10	86704935	86706379	ENSMUSG00000044937	Ttc41	tetratricopeptide repeat domain 41
chr10	86778101	86778333	ENSMUSG00000054027	Nt5dc3	5'-nucleotidase domain containing 3
chr10	86778652	86779850	ENSMUSG00000054027	Nt5dc3	5'-nucleotidase domain containing 3
chr10	86819481	86820118	ENSMUSG00000054027	Nt5dc3	5'-nucleotidase domain containing 3
chr10	86880333	86880567	ENSMUSG00000035459	Stab2	stabilin 2
chr10	87007919	87008197	ENSMUSG00000035459	Stab2	stabilin 2
chr10	87058464	87058697	ENSMUSG00000047129	1700113H08Rik	RIKEN cDNA 1700113H08 gene
chr10	87492494	87492782	ENSMUSG00000020052	Ascl1	achaete-scute family bHLH transcription factor 1
chr10	87493227	87493566	ENSMUSG00000020052	Ascl1	achaete-scute family bHLH transcription factor 1
chr10	87502120	87502436	ENSMUSG00000020052	Ascl1	achaete-scute family bHLH transcription factor 1
chr10	87927432	87927808	NA	Tyms-ps	thymidylate synthase, pseudogene
chr10	88323912	88324170	ENSMUSG00000020057	Dram1	DNA-damage regulated autophagy modulator 1
chr10	88503248	88503573	ENSMUSG00000060002	Chpt1	choline phosphotransferase 1
chr10	88504041	88504279	ENSMUSG00000060002	Chpt1	choline phosphotransferase 1
chr10	88730750	88731384	ENSMUSG00000060904	Arl1	ADP-ribosylation factor-like 1
chr10	88731665	88731916	ENSMUSG00000060904	Arl1	ADP-ribosylation factor-like 1
chr10	88826422	88826782	ENSMUSG00000004356	Utp20	UTP20 small subunit processome component
chr10	89400780	89401164	ENSMUSG00000074802	Gas2l3	growth arrest-specific 2 like 3
chr10	89461778	89462280	ENSMUSG00000074802	Gas2l3	growth arrest-specific 2 like 3
chr10	89744678	89745342	ENSMUSG00000019951	Uhrf1bp1l	UHRF1 (ICBP90) binding protein 1-like
chr10	90381339	90381860	ENSMUSG00000058589	Anks1b	ankyrin repeat and sterile alpha motif domain containing 1B
chr10	90576293	90576937	ENSMUSG00000058589	Anks1b	ankyrin repeat and sterile alpha motif domain containing 1B
chr10	91123572	91124236	ENSMUSG00000061904	Slc25a3	solute carrier family 25 (mitochondrial carrier, phosphate carrier), member 3
chr10	91181466	91182528	ENSMUSG00000019961	Tmpo	thymopoietin
chr10	92162720	92163150	ENSMUSG00000112117	Rmst	rhabdomyosarcoma 2 associated transcript (non-coding RNA)
chr10	92837496	92837752	ENSMUSG00000020014	Cfap54	cilia and flagella associated protein 54
chr10	93081495	93081865	ENSMUSG00000020014	Cfap54	cilia and flagella associated protein 54
chr10	93160147	93161456	ENSMUSG00000020015	Cdk17	cyclin-dependent kinase 17
chr10	93255109	93255977	ENSMUSG00000020015	Cdk17	cyclin-dependent kinase 17
chr10	93263300	93264179	ENSMUSG00000008398	Elk3	ELK3, member of ETS oncogene family
chr10	93275015	93276725	ENSMUSG00000008398	Elk3	ELK3, member of ETS oncogene family
chr10	93589405	93589779	ENSMUSG00000020018	Snrpf	small nuclear ribonucleoprotein polypeptide F
chr10	93771661	93772359	ENSMUSG00000020020	Usp44	ubiquitin specific peptidase 44
chr10	93889851	93890095	ENSMUSG00000036112	Metap2	methionine aminopeptidase 2
chr10	93914346	93914923	ENSMUSG00000036112	Metap2	methionine aminopeptidase 2
chr10	94035557	94035843	ENSMUSG00000036099	Vezt	vezatin, adherens junctions transmembrane protein
chr10	94054095	94054346	ENSMUSG00000020021	Fgd6	FYVE, RhoGEF and PH domain containing 6
chr10	94147910	94148395	ENSMUSG00000005897	Nr2c1	nuclear receptor subfamily 2, group C, member 1
chr10	94230756	94231042	ENSMUSG00000020022	Ndufa12	NADH:ubiquinone oxidoreductase subunit A12
chr10	94289711	94290033	ENSMUSG00000053420	Gm4792	predicted gene 4792
chr10	94514569	94515286	ENSMUSG00000020023	Tmcc3	transmembrane and coiled coil domains 3
chr10	94544643	94545550	ENSMUSG00000020023	Tmcc3	transmembrane and coiled coil domains 3
chr10	94584409	94584926	ENSMUSG00000098544	Mir7211	microRNA 7211
chr10	94687973	94689355	NA	Cep83os	centrosomal protein 83, opposite strand
chr10	94898042	94898456	ENSMUSG00000074785	Plxnc1	plexin C1
chr10	94945592	94946054	ENSMUSG00000074785	Plxnc1	plexin C1
chr10	95199878	95200291	ENSMUSG00000112481	Gm29684	predicted gene, 29684
chr10	95514714	95515771	ENSMUSG00000074781	Ube2n	ubiquitin-conjugating enzyme E2N
chr10	95616086	95616625	ENSMUSG00000020029	Nudt4	nudix (nucleoside diphosphate linked moiety X)-type motif 4
chr10	95725130	95725971	ENSMUSG00000020029	Nudt4	nudix (nucleoside diphosphate linked moiety X)-type motif 4
chr10	95940264	95941041	ENSMUSG00000036499	Eea1	early endosome antigen 1
chr10	96190321	96190912	ENSMUSG00000112762	4930459C07Rik	RIKEN cDNA 4930459C07 gene
chr10	96616479	96616924	ENSMUSG00000036478	Btg1	BTG anti-proliferation factor 1
chr10	97313222	97314142	ENSMUSG00000105557	Mir3966	microRNA 3966
chr10	98913942	98914630	ENSMUSG00000019943	Atp2b1	ATPase, Ca++ transporting, plasma membrane 1
chr10	98915254	98915658	ENSMUSG00000019943	Atp2b1	ATPase, Ca++ transporting, plasma membrane 1
chr10	98990195	98990444	ENSMUSG00000019943	Atp2b1	ATPase, Ca++ transporting, plasma membrane 1
chr10	99106786	99107217	ENSMUSG00000019952	Poc1b	POC1 centriolar protein B
chr10	100015634	100016063	ENSMUSG00000019966	Kitl	kit ligand
chr10	100487285	100487829	ENSMUSG00000019971	Cep290	centrosomal protein 290
chr10	102475463	102476100	ENSMUSG00000019890	Nts	neurotensin
chr10	103376420	103376688	ENSMUSG00000019894	Slc6a15	solute carrier family 6 (neurotransmitter transporter), member 15
chr10	105562131	105562363	ENSMUSG00000085282	Gm15663	predicted gene 15663
chr10	105567980	105568576	ENSMUSG00000085282	Gm15663	predicted gene 15663
chr10	105574341	105575104	ENSMUSG00000036019	Tmtc2	transmembrane and tetratricopeptide repeat containing 2
chr10	105638769	105639413	ENSMUSG00000085282	Gm15663	predicted gene 15663
chr10	105841089	105841459	ENSMUSG00000036009	Mettl25	methyltransferase like 25
chr10	107932154	107932407	ENSMUSG00000112910	Gm29685	predicted gene, 29685
chr10	108161563	108161838	ENSMUSG00000019907	Ppp1r12a	protein phosphatase 1, regulatory subunit 12A
chr10	108632897	108633131	ENSMUSG00000035864	Syt1	synaptotagmin I
chr10	109309558	109309886	ENSMUSG00000035864	Syt1	synaptotagmin I
chr10	109638274	109638790	ENSMUSG00000020181	Nav3	neuron navigator 3
chr10	110952841	110953566	ENSMUSG00000035798	Zdhhc17	zinc finger, DHHC domain containing 17
chr10	111009818	111010463	ENSMUSG00000035798	Zdhhc17	zinc finger, DHHC domain containing 17
chr10	111164117	111165444	ENSMUSG00000020189	Osbpl8	oxysterol binding protein-like 8
chr10	111298537	111298951	ENSMUSG00000035759	Bbs10	Bardet-Biedl syndrome 10 (human)
chr10	111473674	111474050	ENSMUSG00000058799	Nap1l1	nucleosome assembly protein 1-like 1
chr10	111506284	111506973	ENSMUSG00000020205	Phlda1	pleckstrin homology like domain, family A, member 1
chr10	111566906	111567280	ENSMUSG00000097082	4933440J02Rik	RIKEN cDNA 4933440J02 gene
chr10	111844202	111844523	ENSMUSG00000112533	Gm20758	predicted gene, 20758
chr10	111936262	111937150	ENSMUSG00000063334	Krr1	KRR1, small subunit (SSU) processome component, homolog (yeast)
chr10	112130013	112130305	ENSMUSG00000035694	Caps2	calcyphosphine 2
chr10	112928766	112929000	ENSMUSG00000074748	Atxn7l3b	ataxin 7-like 3B
chr10	115251474	115251802	ENSMUSG00000020130	Tbc1d15	TBC1 domain family, member 15
chr10	115312765	115313026	ENSMUSG00000020132	Rab21	RAB21, member RAS oncogene family
chr10	115362100	115362770	ENSMUSG00000069520	Tmem19	transmembrane protein 19
chr10	115384451	115384768	ENSMUSG00000020137	Thap2	THAP domain containing, apoptosis associated protein 2
chr10	115469110	115469508	ENSMUSG00000020140	Lgr5	leucine rich repeat containing G protein coupled receptor 5
chr10	115587308	115588224	ENSMUSG00000020140	Lgr5	leucine rich repeat containing G protein coupled receptor 5
chr10	115787013	115787272	ENSMUSG00000034127	Tspan8	tetraspanin 8
chr10	116473365	116473853	ENSMUSG00000054934	Kcnmb4	potassium large conductance calcium-activated channel, subfamily M, beta member 4
chr10	117094776	117095542	ENSMUSG00000034024	Cct2	chaperonin containing Tcp1, subunit 2 (beta)
chr10	117223862	117224718	ENSMUSG00000020171	Yeats4	YEATS domain containing 4
chr10	117376741	117377138	ENSMUSG00000055531	Cpsf6	cleavage and polyadenylation specific factor 6
chr10	117709016	117709649	ENSMUSG00000020184	Mdm2	transformed mouse 3T3 cell double minute 2
chr10	117792701	117793199	ENSMUSG00000052798	Nup107	nucleoporin 107
chr10	117882582	117882886	ENSMUSG00000052681	Rap1b	RAS related protein 1b
chr10	118141456	118141945	ENSMUSG00000020212	Mdm1	transformed mouse 3T3 cell double minute 1
chr10	118869542	118869789	ENSMUSG00000028630	Dyrk2	dual-specificity tyrosine-(Y)-phosphorylation regulated kinase 2
chr10	119239490	119241016	ENSMUSG00000020114	Cand1	cullin associated and neddylation disassociated 1
chr10	119536378	119536728	ENSMUSG00000034813	Grip1	glutamate receptor interacting protein 1
chr10	120112417	120113266	ENSMUSG00000020228	Helb	helicase (DNA) B
chr10	120377087	120377403	ENSMUSG00000090191	9230105E05Rik	RIKEN cDNA 9230105E05 gene
chr10	120428389	120428966	ENSMUSG00000076448	Mir763	microRNA 763
chr10	120476808	120477301	ENSMUSG00000056758	Hmga2	high mobility group AT-hook 2
chr10	120559603	120559839	ENSMUSG00000056758	Hmga2	high mobility group AT-hook 2
chr10	120683160	120683462	ENSMUSG00000044544	4921513I03Rik	RIKEN cDNA 4921513I03 gene
chr10	121364631	121365539	ENSMUSG00000034707	Gns	glucosamine (N-acetyl)-6-sulfatase
chr10	121586457	121586714	ENSMUSG00000020115	Tbk1	TANK-binding kinase 1
chr10	121626212	121626768	ENSMUSG00000034667	Xpot	exportin, tRNA (nuclear export receptor for tRNAs)
chr10	121837030	121837643	ENSMUSG00000020121	Srgap1	SLIT-ROBO Rho GTPase activating protein 1
chr10	121862075	121862439	ENSMUSG00000020121	Srgap1	SLIT-ROBO Rho GTPase activating protein 1
chr10	121897856	121898289	ENSMUSG00000020121	Srgap1	SLIT-ROBO Rho GTPase activating protein 1
chr10	121996481	121997009	ENSMUSG00000020121	Srgap1	SLIT-ROBO Rho GTPase activating protein 1
chr10	122678859	122679423	ENSMUSG00000099225	Mir8104	microRNA 8104
chr10	122859144	122859523	ENSMUSG00000034613	Ppm1h	protein phosphatase 1H (PP2C domain containing)
chr10	122884295	122884857	ENSMUSG00000034613	Ppm1h	protein phosphatase 1H (PP2C domain containing)
chr10	122894497	122894889	ENSMUSG00000034613	Ppm1h	protein phosphatase 1H (PP2C domain containing)
chr10	123076198	123076651	ENSMUSG00000034602	Mon2	MON2 homolog, regulator of endosome to Golgi trafficking
chr10	123196295	123196905	ENSMUSG00000020124	Usp15	ubiquitin specific peptidase 15
chr10	126099110	126099510	ENSMUSG00000020105	Lrig3	leucine-rich repeats and immunoglobulin-like domains 3
chr10	126177108	126177673	ENSMUSG00000020105	Lrig3	leucine-rich repeats and immunoglobulin-like domains 3
chr10	126353560	126353900	ENSMUSG00000020105	Lrig3	leucine-rich repeats and immunoglobulin-like domains 3
chr10	126451917	126453080	ENSMUSG00000098756	Mir378d	microRNA 378d
chr10	126956948	126957238	ENSMUSG00000112035	Gm30539	predicted gene, 30539
chr10	126957513	126958062	ENSMUSG00000112035	Gm30539	predicted gene, 30539
chr10	126978483	126978956	ENSMUSG00000078429	Ctdsp2	CTD (carboxy-terminal domain, RNA polymerase II, polypeptide A) small phosphatase 2
chr10	127041900	127042135	ENSMUSG00000006732	Mettl1	methyltransferase like 1
chr10	127062864	127063624	ENSMUSG00000006728	Cdk4	cyclin-dependent kinase 4
chr10	127276418	127276753	ENSMUSG00000025410	Dctn2	dynactin 2
chr10	127288595	127289040	ENSMUSG00000025409	Mbd6	methyl-CpG binding domain protein 6
chr10	127289577	127290318	ENSMUSG00000025408	Ddit3	DNA-damage inducible transcript 3
chr10	127338853	127339299	ENSMUSG00000025407	Gli1	GLI-Kruppel family member GLI1
chr10	127380472	127381175	ENSMUSG00000025404	R3hdm2	R3H domain containing 2
chr10	127621282	127622454	ENSMUSG00000040249	Lrp1	low density lipoprotein receptor-related protein 1
chr10	127666165	127666495	ENSMUSG00000025402	Nab2	Ngfi-A binding protein 2
chr10	127666954	127667424	ENSMUSG00000040195	Nemp1	nuclear envelope integral membrane protein 1
chr10	127668311	127668678	ENSMUSG00000025402	Nab2	Ngfi-A binding protein 2
chr10	127676602	127677315	ENSMUSG00000040195	Nemp1	nuclear envelope integral membrane protein 1
chr10	127702043	127702403	ENSMUSG00000025401	Myo1a	myosin IA
chr10	127739527	127739985	ENSMUSG00000044617	Zbtb39	zinc finger and BTB domain containing 39
chr10	128034969	128035870	ENSMUSG00000061315	Naca	nascent polypeptide-associated complex alpha polypeptide
chr10	128058446	128059736	ENSMUSG00000071072	Ptges3	prostaglandin E synthase 3
chr10	128082830	128083325	ENSMUSG00000025393	Atp5b	ATP synthase, H+ transporting mitochondrial F1 complex, beta subunit
chr10	128231851	128232671	ENSMUSG00000039994	Timeless	timeless circadian clock 1
chr10	128270355	128270699	ENSMUSG00000040033	Stat2	signal transducer and activator of transcription 2
chr10	128303092	128303625	ENSMUSG00000005682	Pan2	PAN2 poly(A) specific ribonuclease subunit
chr10	128337330	128338060	ENSMUSG00000005683	Cs	citrate synthase
chr10	128368448	128368682	ENSMUSG00000039914	Coq10a	coenzyme Q10A
chr10	128387923	128388160	ENSMUSG00000106600	Mir6915	microRNA 6915
chr10	128409731	128410121	ENSMUSG00000025374	Nabp2	nucleic acid binding protein 2
chr10	128411121	128411839	ENSMUSG00000025373	Rnf41	ring finger protein 41
chr10	128492936	128494213	ENSMUSG00000090841	Myl6	myosin, light polypeptide 6, alkali, smooth muscle and non-muscle
chr10	128547087	128548089	ENSMUSG00000039810	Zc3h10	zinc finger CCCH type containing 10
chr10	128548991	128549481	ENSMUSG00000093674	Rpl41	ribosomal protein L41
chr10	128565885	128566281	ENSMUSG00000025364	Pa2g4	proliferation-associated 2G4
chr10	128626124	128626759	ENSMUSG00000025362	Rps26	ribosomal protein S26
chr10	128673680	128674728	ENSMUSG00000049858	Suox	sulfite oxidase
chr10	128747746	128748309	ENSMUSG00000064030	Pym1	PYM homolog 1, exon junction complex associated factor
chr10	128795394	128795760	ENSMUSG00000025355	Mmp19	matrix metallopeptidase 19
chr10	128804526	128805681	ENSMUSG00000025354	Dnajc14	DnaJ heat shock protein family (Hsp40) member C14
chr10	128821396	128821818	ENSMUSG00000025353	Ormdl2	ORM1-like 2 (S. cerevisiae)
chr10	128923250	128924577	ENSMUSG00000090247	Bloc1s1	biogenesis of lysosomal organelles complex-1, subunit 1
chr11	3193275	3193692	ENSMUSG00000023764	Sfi1	Sfi1 homolog, spindle assembly associated (yeast)
chr11	3265960	3266832	ENSMUSG00000020457	Drg1	developmentally regulated GTP binding protein 1
chr11	3289723	3290082	ENSMUSG00000020453	Patz1	POZ (BTB) and AT hook containing zinc finger 1
chr11	3330563	3330932	ENSMUSG00000034614	Pik3ip1	phosphoinositide-3-kinase interacting protein 1
chr11	3331870	3332814	ENSMUSG00000034614	Pik3ip1	phosphoinositide-3-kinase interacting protein 1
chr11	3409009	3409424	ENSMUSG00000020451	Limk2	LIM motif-containing protein kinase 2
chr11	3451546	3452283	ENSMUSG00000020448	Rnf185	ring finger protein 185
chr11	3539012	3539466	ENSMUSG00000020439	Smtn	smoothelin
chr11	3648591	3649472	ENSMUSG00000056579	Tug1	taurine upregulated gene 1
chr11	3895001	3895431	ENSMUSG00000020434	4921536K21Rik	RIKEN cDNA 4921536K21 gene
chr11	3913359	3914240	ENSMUSG00000048807	Slc35e4	solute carrier family 35, member E4
chr11	3914518	3914965	ENSMUSG00000048807	Slc35e4	solute carrier family 35, member E4
chr11	3963761	3964414	ENSMUSG00000020430	Pes1	pescadillo ribosomal biogenesis factor 1
chr11	4096637	4097044	ENSMUSG00000004748	Mtfp1	mitochondrial fission process 1
chr11	4134875	4135541	ENSMUSG00000003581	Rnf215	ring finger protein 215
chr11	4159894	4160366	ENSMUSG00000051427	Ccdc157	coiled-coil domain containing 157
chr11	4190298	4190540	ENSMUSG00000034412	Tbc1d10a	TBC1 domain family, member 10a
chr11	4291514	4292103	ENSMUSG00000034394	Lif	leukemia inhibitory factor
chr11	4296692	4297709	ENSMUSG00000034394	Lif	leukemia inhibitory factor
chr11	4594336	4594762	ENSMUSG00000034354	Mtmr3	myotubularin related protein 3
chr11	4704407	4705044	ENSMUSG00000009076	Zmat5	zinc finger, matrin type 5
chr11	4848614	4849020	ENSMUSG00000009073	Nf2	neurofibromin 2
chr11	5098393	5099336	ENSMUSG00000009079	Ewsr1	Ewing sarcoma breakpoint region 1
chr11	5244110	5244360	ENSMUSG00000020393	Kremen1	kringle containing transmembrane protein 1
chr11	5740887	5741173	ENSMUSG00000049680	Urgcp	upregulator of cell proliferation
chr11	5762188	5762521	ENSMUSG00000049680	Urgcp	upregulator of cell proliferation
chr11	5788140	5788536	ENSMUSG00000020476	Dbnl	drebrin-like
chr11	5865984	5866824	ENSMUSG00000020473	Aebp1	AE binding protein 1
chr11	6035147	6036031	ENSMUSG00000057897	Camk2b	calcium/calmodulin-dependent protein kinase II, beta
chr11	6276033	6276739	ENSMUSG00000004394	Tmed4	transmembrane p24 trafficking protein 4
chr11	6291611	6292137	ENSMUSG00000020456	Ogdh	oxoglutarate (alpha-ketoglutarate) dehydrogenase (lipoamide)
chr11	6528502	6528790	ENSMUSG00000085156	Snhg15	small nucleolar RNA host gene 15
chr11	6546519	6547169	ENSMUSG00000000378	Ccm2	cerebral cavernous malformation 2
chr11	6625648	6626381	ENSMUSG00000000384	Tbrg4	transforming growth factor beta regulated gene 4
chr11	7184234	7184589	ENSMUSG00000087512	Ccdc201	coiled coil domain 201
chr11	8147558	8147865	ENSMUSG00000020422	Tns3	tensin 3
chr11	8523626	8523936	ENSMUSG00000020422	Tns3	tensin 3
chr11	8663755	8664144	ENSMUSG00000020422	Tns3	tensin 3
chr11	9112975	9113367	ENSMUSG00000020407	Upp1	uridine phosphorylase 1
chr11	16591737	16592000	ENSMUSG00000078974	Sec61g	SEC61, gamma subunit
chr11	16752023	16752400	ENSMUSG00000020122	Egfr	epidermal growth factor receptor
chr11	17211330	17211892	ENSMUSG00000020116	Pno1	partner of NOB1 homolog
chr11	17306195	17306744	ENSMUSG00000000581	C1d	C1D nuclear receptor co-repressor
chr11	19917540	19918418	ENSMUSG00000045671	Spred2	sprouty-related EVH1 domain containing 2
chr11	19925991	19926278	ENSMUSG00000045671	Spred2	sprouty-related EVH1 domain containing 2
chr11	20113095	20113378	ENSMUSG00000020152	Actr2	ARP2 actin-related protein 2
chr11	20200819	20201093	ENSMUSG00000020149	Rab1a	RAB1A, member RAS oncogene family
chr11	20332840	20333264	ENSMUSG00000020142	Slc1a4	solute carrier family 1 (glutamate/neutral amino acid transporter), member 4
chr11	20477290	20478152	ENSMUSG00000049800	Sertad2	SERTA domain containing 2
chr11	20487966	20488625	ENSMUSG00000049800	Sertad2	SERTA domain containing 2
chr11	20542862	20543216	ENSMUSG00000049800	Sertad2	SERTA domain containing 2
chr11	20740996	20742090	ENSMUSG00000049659	Aftph	aftiphilin
chr11	20793983	20794270	ENSMUSG00000042363	Lgalsl	lectin, galactoside binding-like
chr11	20858822	20859376	ENSMUSG00000042363	Lgalsl	lectin, galactoside binding-like
chr11	21090437	21091804	ENSMUSG00000020134	Peli1	pellino 1
chr11	21370791	21371462	ENSMUSG00000001891	Ugp2	UDP-glucose pyrophosphorylase 2
chr11	21571681	21572611	ENSMUSG00000020321	Mdh1	malate dehydrogenase 1, NAD (soluble)
chr11	22001036	22002149	ENSMUSG00000005917	Otx1	orthodenticle homeobox 1
chr11	22286475	22286949	ENSMUSG00000042302	Ehbp1	EH domain binding protein 1
chr11	22584858	22585135	ENSMUSG00000049904	Tmem17	transmembrane protein 17
chr11	22698421	22698950	ENSMUSG00000051650	B3gnt2	UDP-GlcNAc:betaGal beta-1,3-N-acetylglucosaminyltransferase 2
chr11	22859670	22860068	ENSMUSG00000051650	B3gnt2	UDP-GlcNAc:betaGal beta-1,3-N-acetylglucosaminyltransferase 2
chr11	23067563	23067961	ENSMUSG00000049811	Fam161a	family with sequence similarity 161, member A
chr11	23255134	23255391	ENSMUSG00000020290	Xpo1	exportin 1
chr11	23305859	23306342	ENSMUSG00000056342	Usp34	ubiquitin specific peptidase 34
chr11	23497560	23497883	ENSMUSG00000020288	Ahsa2	AHA1, activator of heat shock protein ATPase 2
chr11	23498217	23498606	ENSMUSG00000020288	Ahsa2	AHA1, activator of heat shock protein ATPase 2
chr11	23562596	23563157	ENSMUSG00000085415	Selenok-ps1	selenoprotein K, pseudogene 1
chr11	26387223	26387533	ENSMUSG00000004018	Fancl	Fanconi anemia, complementation group L
chr11	26593163	26593603	ENSMUSG00000064090	Vrk2	vaccinia related kinase 2
chr11	29087834	29088138	ENSMUSG00000020464	Pnpt1	polyribonucleotide nucleotidyltransferase 1
chr11	29172891	29173267	ENSMUSG00000020463	Ppp4r3b	protein phosphatase 4 regulatory subunit 3B
chr11	29246848	29247694	ENSMUSG00000020462	Cfap36	cilia and flagella associated protein 36
chr11	29692744	29694234	ENSMUSG00000020458	Rtn4	reticulon 4
chr11	30137072	30137411	ENSMUSG00000020315	Sptbn1	spectrin beta, non-erythrocytic 1
chr11	30720579	30721200	ENSMUSG00000040850	Psme4	proteasome (prosome, macropain) activator subunit 4
chr11	31470581	31470915	ENSMUSG00000020303	Stc2	stanniocalcin 2
chr11	31713094	31714466	ENSMUSG00000044502	Bod1	biorientation of chromosomes in cell division 1
chr11	31748284	31748622	ENSMUSG00000085772	D630024D03Rik	RIKEN cDNA D630024D03 gene
chr11	31807182	31808061	ENSMUSG00000085772	D630024D03Rik	RIKEN cDNA D630024D03 gene
chr11	31838539	31838979	ENSMUSG00000085772	D630024D03Rik	RIKEN cDNA D630024D03 gene
chr11	31870478	31870710	ENSMUSG00000020300	Cpeb4	cytoplasmic polyadenylation element binding protein 4
chr11	32215891	32216222	ENSMUSG00000020282	Rhbdf1	rhomboid 5 homolog 1
chr11	32363381	32363706	ENSMUSG00000040711	Sh3pxd2b	SH3 and PX domains 2B
chr11	32605189	32605815	ENSMUSG00000020272	Stk10	serine/threonine kinase 10
chr11	32642448	32642688	ENSMUSG00000020271	Fbxw11	F-box and WD-40 domain protein 11
chr11	33162578	33163245	ENSMUSG00000057113	Npm1	nucleophosmin 1
chr11	34833591	34834152	ENSMUSG00000069910	Spdl1	spindle apparatus coiled-coil protein 1
chr11	35768986	35769245	ENSMUSG00000018846	Pank3	pantothenate kinase 3
chr11	35926980	35927509	ENSMUSG00000018849	Wwc1	WW, C2 and coiled-coil domain containing 1
chr11	35976114	35976827	ENSMUSG00000018849	Wwc1	WW, C2 and coiled-coil domain containing 1
chr11	40733532	40734404	ENSMUSG00000020328	Nudcd2	NudC domain containing 2
chr11	40755006	40755692	ENSMUSG00000020326	Ccng1	cyclin G1
chr11	43527839	43528286	ENSMUSG00000044707	Ccnjl	cyclin J-like
chr11	43549649	43550098	ENSMUSG00000044707	Ccnjl	cyclin J-like
chr11	43613129	43613549	ENSMUSG00000020405	Fabp6	fatty acid binding protein 6
chr11	43747675	43748023	ENSMUSG00000041278	Ttc1	tetratricopeptide repeat domain 1
chr11	45955170	45955512	ENSMUSG00000011254	Thg1l	tRNA-histidine guanylyltransferase 1-like (S. cerevisiae)
chr11	46312054	46312419	ENSMUSG00000020340	Cyfip2	cytoplasmic FMR1 interacting protein 2
chr11	48660822	48661177	ENSMUSG00000020372	Rack1	receptor for activated C kinase 1
chr11	48816686	48817723	ENSMUSG00000040365	Trim41	tripartite motif-containing 41
chr11	49203755	49203993	ENSMUSG00000046311	Zfp62	zinc finger protein 62
chr11	49243401	49244471	ENSMUSG00000020346	Mgat1	mannoside acetylglucosaminyltransferase 1
chr11	49846615	49847178	ENSMUSG00000020366	Mapk9	mitogen-activated protein kinase 9
chr11	49938793	49939144	ENSMUSG00000020374	Rasgef1c	RasGEF domain family, member 1C
chr11	50025085	50025796	ENSMUSG00000020376	Rnf130	ring finger protein 130
chr11	50130944	50131614	ENSMUSG00000036644	Tbc1d9b	TBC1 domain family, member 9B
chr11	50213007	50213345	ENSMUSG00000036620	Mgat4b	mannoside acetylglucosaminyltransferase 4, isoenzyme B
chr11	50228517	50228817	ENSMUSG00000036620	Mgat4b	mannoside acetylglucosaminyltransferase 4, isoenzyme B
chr11	50325402	50326080	ENSMUSG00000020368	Canx	calnexin
chr11	50377725	50378484	ENSMUSG00000007850	Hnrnph1	heterogeneous nuclear ribonucleoprotein H1
chr11	50430858	50431316	ENSMUSG00000020375	Rufy1	RUN and FYVE domain containing 1
chr11	50788282	50788699	ENSMUSG00000036545	Adamts2	a disintegrin-like and metallopeptidase (reprolysin type) with thrombospondin type 1 motif, 2
chr11	50915711	50916118	ENSMUSG00000049321	Zfp2	zinc finger protein 2
chr11	51263130	51263384	ENSMUSG00000020385	Clk4	CDC like kinase 4
chr11	51688473	51689290	ENSMUSG00000007777	0610009B22Rik	RIKEN cDNA 0610009B22 gene
chr11	51823006	51823502	ENSMUSG00000020387	Jade2	jade family PHD finger 2
chr11	51824911	51825252	ENSMUSG00000020387	Jade2	jade family PHD finger 2
chr11	51832705	51832956	ENSMUSG00000020387	Jade2	jade family PHD finger 2
chr11	51967238	51967662	ENSMUSG00000020392	Cdkn2aipnl	CDKN2A interacting protein N-terminal like
chr11	52000464	52000811	ENSMUSG00000020390	Ube2b	ubiquitin-conjugating enzyme E2B
chr11	52098453	52099196	ENSMUSG00000020349	Ppp2ca	protein phosphatase 2 (formerly 2A), catalytic subunit, alpha isoform
chr11	52446896	52447847	ENSMUSG00000036275	9530068E07Rik	RIKEN cDNA 9530068E07 gene
chr11	52656401	52656676	ENSMUSG00000036264	Fstl4	follistatin-like 4
chr11	53028733	53029043	ENSMUSG00000087668	Gm11186	predicted gene 11186
chr11	53093055	53093320	ENSMUSG00000087668	Gm11186	predicted gene 11186
chr11	53299797	53300062	ENSMUSG00000020361	Hspa4	heat shock protein 4
chr11	53300517	53300771	ENSMUSG00000020361	Hspa4	heat shock protein 4
chr11	53350595	53351026	ENSMUSG00000049470	Aff4	AF4/FMR2 family, member 4
chr11	53430626	53431395	ENSMUSG00000018238	Gdf9	growth differentiation factor 9
chr11	53470174	53470588	ENSMUSG00000044352	Sowaha	sosondowah ankyrin repeat domain family member A
chr11	53493177	53493918	ENSMUSG00000044352	Sowaha	sosondowah ankyrin repeat domain family member A
chr11	53567352	53567650	ENSMUSG00000018395	Kif3a	kinesin family member 3A
chr11	53785560	53785863	ENSMUSG00000081769	Gm12216	predicted gene 12216
chr11	54062319	54062910	ENSMUSG00000020388	Pdlim4	PDZ and LIM domain 4
chr11	54182161	54182409	ENSMUSG00000086209	4933405E24Rik	RIKEN cDNA 4933405E24 gene
chr11	54437840	54438523	ENSMUSG00000035992	Fnip1	folliculin interacting protein 1
chr11	54522734	54523304	ENSMUSG00000037533	Rapgef6	Rap guanine nucleotide exchange factor (GEF) 6
chr11	54866478	54867045	ENSMUSG00000020267	Hint1	histidine triad nucleotide binding protein 1
chr11	55097304	55098416	ENSMUSG00000000594	Gm2a	GM2 ganglioside activator protein
chr11	55469709	55470046	ENSMUSG00000018583	G3bp1	GTPase activating protein (SH3 domain) binding protein 1
chr11	56898560	56898884	ENSMUSG00000020524	Gria1	glutamate receptor, ionotropic, AMPA1 (alpha 1)
chr11	57091376	57091667	ENSMUSG00000020524	Gria1	glutamate receptor, ionotropic, AMPA1 (alpha 1)
chr11	57518158	57518470	ENSMUSG00000020523	Fam114a2	family with sequence similarity 114, member A2
chr11	57645125	57645394	ENSMUSG00000020520	Galnt10	polypeptide N-acetylgalactosaminyltransferase 10
chr11	57762551	57762798	ENSMUSG00000087165	2010001A14Rik	RIKEN cDNA 2010001A14 gene
chr11	57801057	57801826	ENSMUSG00000020519	Sap30l	SAP30-like
chr11	57962485	57962852	ENSMUSG00000037331	Larp1	La ribonucleoprotein domain family, member 1
chr11	58008796	58009085	ENSMUSG00000037331	Larp1	La ribonucleoprotein domain family, member 1
chr11	58104087	58104505	ENSMUSG00000020515	Cnot8	CCR4-NOT transcription complex, subunit 8
chr11	58124998	58125364	ENSMUSG00000020515	Cnot8	CCR4-NOT transcription complex, subunit 8
chr11	58306501	58306759	ENSMUSG00000037243	Zfp692	zinc finger protein 692
chr11	58330108	58330625	ENSMUSG00000049755	Zfp672	zinc finger protein 672
chr11	58938619	58939054	ENSMUSG00000020496	Rnf187	ring finger protein 187
chr11	58960048	58960564	ENSMUSG00000080152	H3f4	H3.4 histone
chr11	59162982	59163719	ENSMUSG00000049287	Iba57	IBA57 homolog, iron-sulfur cluster assembly
chr11	59202532	59202952	ENSMUSG00000036860	Mrpl55	mitochondrial ribosomal protein L55
chr11	59809364	59810517	ENSMUSG00000087249	Gm16062	predicted gene 16062
chr11	59838895	59839221	ENSMUSG00000032615	Nt5m	5',3'-nucleotidase, mitochondrial
chr11	59839459	59840219	ENSMUSG00000019373	Cops3	COP9 signalosome subunit 3
chr11	59892203	59892619	ENSMUSG00000085551	1810063I02Rik	RIKEN cDNA 1810063I02 gene
chr11	59899856	59901148	ENSMUSG00000085551	1810063I02Rik	RIKEN cDNA 1810063I02 gene
chr11	60046043	60046538	ENSMUSG00000000301	Pemt	phosphatidylethanolamine N-methyltransferase
chr11	60286566	60286949	ENSMUSG00000000538	Tom1l2	target of myb1-like 2 (chicken)
chr11	60311424	60311910	ENSMUSG00000000538	Tom1l2	target of myb1-like 2 (chicken)
chr11	60352454	60352917	ENSMUSG00000000538	Tom1l2	target of myb1-like 2 (chicken)
chr11	60416867	60417209	ENSMUSG00000042709	Atpaf2	ATP synthase mitochondrial F1 complex assembly factor 2
chr11	60537205	60538441	ENSMUSG00000042650	Alkbh5	alkB homolog 5, RNA demethylase
chr11	60699416	60700073	ENSMUSG00000020536	Llgl1	LLGL1 scribble cell polarity complex component
chr11	60777339	60778082	ENSMUSG00000002814	Top3a	topoisomerase (DNA) III alpha
chr11	61174645	61175726	ENSMUSG00000042506	Usp22	ubiquitin specific peptidase 22
chr11	61266695	61267428	ENSMUSG00000010025	Aldh3a2	aldehyde dehydrogenase family 3, subfamily A2
chr11	61408088	61408325	ENSMUSG00000010122	Slc47a1	solute carrier family 47, member 1
chr11	61504629	61504937	ENSMUSG00000001039	B9d1	B9 protein domain 1
chr11	61659279	61659621	ENSMUSG00000004837	Grap	GRB2-related adaptor protein
chr11	61930105	61930886	ENSMUSG00000047804	Akap10	A kinase (PRKA) anchor protein 10
chr11	62076386	62077477	ENSMUSG00000042331	Specc1	sperm antigen with calponin homology and coiled-coil domains 1
chr11	62106270	62106525	ENSMUSG00000042331	Specc1	sperm antigen with calponin homology and coiled-coil domains 1
chr11	62281054	62281647	ENSMUSG00000014243	Zswim7	zinc finger SWIM-type containing 7
chr11	62551055	62551516	ENSMUSG00000019505	Ubb	ubiquitin B
chr11	62731667	62732014	ENSMUSG00000005267	Zfp287	zinc finger protein 287
chr11	62911022	62911312	ENSMUSG00000014177	Tvp23b	trans-golgi network vesicle protein 23B
chr11	64978856	64979390	ENSMUSG00000020549	Elac2	elaC ribonuclease Z 2
chr11	65103165	65103521	ENSMUSG00000033389	Arhgap44	Rho GTPase activating protein 44
chr11	65807195	65807486	ENSMUSG00000018347	Zkscan6	zinc finger with KRAB and SCAN domains 6
chr11	66258823	66259068	ENSMUSG00000056752	Dnah9	dynein, axonemal, heavy chain 9
chr11	67586127	67586794	ENSMUSG00000033066	Gas7	growth arrest specific 7
chr11	67588934	67589231	ENSMUSG00000033066	Gas7	growth arrest specific 7
chr11	67896866	67897464	ENSMUSG00000020905	Usp43	ubiquitin specific peptidase 43
chr11	68049588	68050155	ENSMUSG00000020903	Stx8	syntaxin 8
chr11	68691467	68692117	ENSMUSG00000020900	Myh10	myosin, heavy polypeptide 10, non-muscle
chr11	68852858	68853471	ENSMUSG00000018736	Ndel1	nudE neurodevelopment protein 1 like 1
chr11	68901283	68901834	ENSMUSG00000062353	Gm15772	ribosomal protein L26 pseudogene
chr11	69012216	69012620	ENSMUSG00000020898	Ctc1	CTS telomere maintenance complex component 1
chr11	69059261	69059685	ENSMUSG00000045176	Borcs6	BLOC-1 related complex subunit 6
chr11	69062455	69063463	ENSMUSG00000045176	Borcs6	BLOC-1 related complex subunit 6
chr11	69073051	69073752	ENSMUSG00000064899	Snord118	small nucleolar RNA, C/D box 118
chr11	69094598	69095257	ENSMUSG00000020893	Per1	period circadian clock 1
chr11	69096884	69097579	ENSMUSG00000020893	Per1	period circadian clock 1
chr11	69323605	69323987	ENSMUSG00000032782	Cntrob	centrobin, centrosomal BRCA2 interacting protein
chr11	69326006	69326245	ENSMUSG00000018470	Kcnab3	potassium voltage-gated channel, shaker-related subfamily, beta member 3
chr11	69365062	69365377	ENSMUSG00000018474	Chd3	chromodomain helicase DNA binding protein 3
chr11	69395336	69396638	ENSMUSG00000044795	Cyb5d1	cytochrome b5 domain containing 1
chr11	69408773	69409212	ENSMUSG00000018476	Kdm6b	KDM1 lysine (K)-specific demethylase 6B
chr11	69409973	69410331	ENSMUSG00000018476	Kdm6b	KDM1 lysine (K)-specific demethylase 6B
chr11	69411517	69412058	ENSMUSG00000018476	Kdm6b	KDM1 lysine (K)-specific demethylase 6B
chr11	69416981	69418795	ENSMUSG00000018476	Kdm6b	KDM1 lysine (K)-specific demethylase 6B
chr11	69419098	69419574	ENSMUSG00000018476	Kdm6b	KDM1 lysine (K)-specific demethylase 6B
chr11	69581290	69581973	ENSMUSG00000059552	Trp53	transformation related protein 53
chr11	69632429	69633167	ENSMUSG00000018765	Fxr2	fragile X mental retardation, autosomal homolog 2
chr11	69662170	69663050	ENSMUSG00000088752	Mir1934	microRNA 1934
chr11	69672476	69672785	ENSMUSG00000059796	Eif4a1	eukaryotic translation initiation factor 4A1
chr11	69757947	69759487	ENSMUSG00000005198	Polr2a	polymerase (RNA) II (DNA directed) polypeptide A
chr11	69837884	69838732	ENSMUSG00000070394	Tmem256	transmembrane protein 256
chr11	69846341	69846913	ENSMUSG00000019461	Plscr3	phospholipid scramblase 3
chr11	69880933	69881368	ENSMUSG00000046731	Kctd11	potassium channel tetramerisation domain containing 11
chr11	69900487	69901701	ENSMUSG00000047284	Neurl4	neuralized E3 ubiquitin protein ligase 4
chr11	69921082	69921990	ENSMUSG00000078812	Eif5a	eukaryotic translation initiation factor 5A
chr11	69980135	69981384	ENSMUSG00000018565	Elp5	elongator acetyltransferase complex subunit 5
chr11	69991101	69991862	ENSMUSG00000018567	Gabarap	gamma-aminobutyric acid receptor associated protein
chr11	70000509	70000791	ENSMUSG00000020888	Dvl2	dishevelled segment polarity protein 2
chr11	70029333	70029635	ENSMUSG00000020886	Dlg4	discs large MAGUK scaffold protein 4
chr11	70220578	70221388	ENSMUSG00000044367	Slc16a13	solute carrier family 16 (monocarboxylic acid transporters), member 13
chr11	70237619	70238080	ENSMUSG00000020831	0610010K14Rik	RIKEN cDNA 0610010K14 gene
chr11	70432132	70432851	ENSMUSG00000060216	Arrb2	arrestin, beta 2
chr11	70451884	70452369	ENSMUSG00000018923	Med11	mediator complex subunit 11
chr11	70647076	70647478	ENSMUSG00000040746	Rnf167	ring finger protein 167
chr11	70668578	70669247	ENSMUSG00000018287	Spag7	sperm associated antigen 7
chr11	70700214	70700549	ENSMUSG00000020821	Kif1c	kinesin family member 1C
chr11	71003798	71004428	ENSMUSG00000040620	Dhx33	DEAH (Asp-Glu-Ala-His) box polypeptide 33
chr11	71019147	71020046	ENSMUSG00000018442	Derl2	Der1-like domain family, member 2
chr11	71436511	71436989	ENSMUSG00000072753	9230020A06Rik	RIKEN cDNA 9230020A06 gene
chr11	72042110	72042540	ENSMUSG00000020808	Pimreg	PICALM interacting mitotic regulator
chr11	72207557	72207832	ENSMUSG00000020803	Txndc17	thioredoxin domain containing 17
chr11	72215055	72215418	ENSMUSG00000053574	4930563E22Rik	RIKEN cDNA 4930563E22 gene
chr11	72219477	72220092	ENSMUSG00000020801	Med31	mediator complex subunit 31
chr11	72441097	72441339	ENSMUSG00000040463	Mybbp1a	MYB binding protein (P160) 1a
chr11	72607228	72608427	ENSMUSG00000020794	Ube2g1	ubiquitin-conjugating enzyme E2G 1
chr11	72795588	72795974	ENSMUSG00000057778	Cyb5d2	cytochrome b5 domain containing 2
chr11	72796253	72796613	ENSMUSG00000055670	Zzef1	zinc finger, ZZ-type with EF hand domain 1
chr11	73047861	73048290	ENSMUSG00000020783	Ncbp3	nuclear cap binding subunit 3
chr11	73176336	73177403	ENSMUSG00000047260	Emc6	ER membrane protein complex subunit 6
chr11	73198879	73199795	ENSMUSG00000005951	Shpk	sedoheptulokinase
chr11	73431865	73432570	ENSMUSG00000055971	Olfr378	olfactory receptor 378
chr11	74723916	74724692	ENSMUSG00000020745	Pafah1b1	platelet-activating factor acetylhydrolase, isoform 1b, subunit 1
chr11	74751038	74751415	ENSMUSG00000010554	Mettl16	methyltransferase like 16
chr11	74770544	74771069	ENSMUSG00000010554	Mettl16	methyltransferase like 16
chr11	74829644	74832479	ENSMUSG00000000282	Mnt	max binding protein
chr11	74837868	74838517	ENSMUSG00000000282	Mnt	max binding protein
chr11	74897682	74898357	ENSMUSG00000038335	Tsr1	TSR1 20S rRNA accumulation
chr11	74925524	74926369	ENSMUSG00000038290	Smg6	Smg-6 homolog, nonsense mediated mRNA decay factor (C. elegans)
chr11	75178878	75179132	ENSMUSG00000038268	Ovca2	candidate tumor suppressor in ovarian cancer 2
chr11	75260094	75260593	ENSMUSG00000045287	Rtn4rl1	reticulon 4 receptor-like 1
chr11	75399486	75399780	ENSMUSG00000018809	Smyd4	SET and MYND domain containing 4
chr11	75460317	75460956	ENSMUSG00000085148	Mir22hg	Mir22 host gene (non-protein coding)
chr11	75461308	75463640	ENSMUSG00000085148	Mir22hg	Mir22 host gene (non-protein coding)
chr11	75530469	75530802	ENSMUSG00000038178	Slc43a2	solute carrier family 43, member 2
chr11	75531174	75532339	ENSMUSG00000038178	Slc43a2	solute carrier family 43, member 2
chr11	75566065	75566326	ENSMUSG00000038178	Slc43a2	solute carrier family 43, member 2
chr11	75631044	75631416	ENSMUSG00000006127	Inpp5k	inositol polyphosphate 5-phosphatase K
chr11	75647846	75648460	ENSMUSG00000006127	Inpp5k	inositol polyphosphate 5-phosphatase K
chr11	75732893	75733148	ENSMUSG00000020849	Ywhae	tyrosine 3-monooxygenase/tryptophan 5-monooxygenase activation protein, epsilon polypeptide
chr11	76201956	76202364	ENSMUSG00000069808	Tlcd3a	TLC domain containing 3A
chr11	76267648	76268065	ENSMUSG00000038046	Mrm3	mitochondrial rRNA methyltransferase 3
chr11	76268344	76268638	ENSMUSG00000038046	Mrm3	mitochondrial rRNA methyltransferase 3
chr11	76406559	76407166	ENSMUSG00000020843	Timm22	translocase of inner mitochondrial membrane 22
chr11	76705447	76705701	ENSMUSG00000046275	Trarg1	trafficking regulator of GLUT4 (SLC2A4) 1
chr11	76911434	76911855	ENSMUSG00000020839	Tmigd1	transmembrane and immunoglobulin domain containing 1
chr11	77216238	77216850	ENSMUSG00000037926	Ssh2	slingshot protein phosphatase 2
chr11	77491079	77491924	ENSMUSG00000037907	Ankrd13b	ankyrin repeat domain 13b
chr11	77624684	77625545	ENSMUSG00000017291	Taok1	TAO kinase 1
chr11	77762872	77763117	ENSMUSG00000000631	Myo18a	myosin XVIIIA
chr11	77763640	77763927	ENSMUSG00000000631	Myo18a	myosin XVIIIA
chr11	77783397	77783835	ENSMUSG00000000631	Myo18a	myosin XVIIIA
chr11	77850143	77850949	ENSMUSG00000000631	Myo18a	myosin XVIIIA
chr11	77893610	77895085	ENSMUSG00000017453	Pipox	pipecolic acid oxidase
chr11	77925979	77926279	ENSMUSG00000055045	Gm11190	predicted gene 11190
chr11	77930890	77931501	ENSMUSG00000000632	Sez6	seizure related gene 6
chr11	77965529	77965912	ENSMUSG00000000632	Sez6	seizure related gene 6
chr11	77981727	77983039	ENSMUSG00000037791	Phf12	PHD finger protein 12
chr11	78032318	78032839	ENSMUSG00000087050	Dhrs13os	dehydrogenase/reductase (SDR family) member 13, opposite strand
chr11	78044908	78045182	ENSMUSG00000061981	Flot2	flotillin 2
chr11	78080071	78080560	ENSMUSG00000020832	Eral1	Era (G-protein)-like 1 (E. coli)
chr11	78152040	78153054	ENSMUSG00000017386	Traf4	TNF receptor associated factor 4
chr11	78176296	78176800	ENSMUSG00000017405	Nek8	NIMA (never in mitosis gene a)-related expressed kinase 8
chr11	78177632	78178704	ENSMUSG00000019437	Tlcd1	TLC domain containing 1
chr11	78183258	78184058	ENSMUSG00000058546	Rpl23a	ribosomal protein L23A
chr11	78216029	78216278	ENSMUSG00000002052	Supt6	SPT6, histone chaperone and transcription elongation factor
chr11	78245800	78246131	ENSMUSG00000002052	Supt6	SPT6, histone chaperone and transcription elongation factor
chr11	78261730	78261965	ENSMUSG00000010277	2610507B11Rik	RIKEN cDNA 2610507B11 gene
chr11	78301450	78301691	ENSMUSG00000002055	Spag5	sperm associated antigen 5
chr11	78328299	78328695	ENSMUSG00000041958	Pigs	phosphatidylinositol glycan anchor biosynthesis, class S
chr11	78512132	78512596	ENSMUSG00000051232	Tmem199	transmembrane protein 199
chr11	78550275	78550760	ENSMUSG00000037278	Tmem97	transmembrane protein 97
chr11	78697179	78697934	ENSMUSG00000017376	Nlk	nemo like kinase
chr11	78920775	78921220	ENSMUSG00000020826	Nos2	nitric oxide synthase 2, inducible
chr11	79254513	79254946	ENSMUSG00000017677	Wsb1	WD repeat and SOCS box-containing 1
chr11	79646860	79647456	ENSMUSG00000017639	Rab11fip4	RAB11 family interacting protein 4 (class II)
chr11	79729674	79730005	ENSMUSG00000065489	Mir365-2	microRNA 365-2
chr11	80089342	80089590	ENSMUSG00000017550	Atad5	ATPase family, AAA domain containing 5
chr11	80208731	80209547	ENSMUSG00000017686	Rhot1	ras homolog family member T1
chr11	80300769	80301295	ENSMUSG00000017692	Rhbdl3	rhomboid like 3
chr11	80476861	80477481	ENSMUSG00000048895	Cdk5r1	cyclin-dependent kinase 5, regulatory subunit 1 (p35)
chr11	81155970	81156202	ENSMUSG00000020704	Asic2	acid-sensing (proton-gated) ion channel 2
chr11	82781117	82781414	ENSMUSG00000020697	Lig3	ligase III, DNA, ATP-dependent
chr11	83229457	83230016	ENSMUSG00000087107	AI662270	expressed sequence AI662270
chr11	83472713	83473710	ENSMUSG00000020680	Taf15	TATA-box binding protein associated factor 15
chr11	84043038	84043551	ENSMUSG00000034940	Synrg	synergin, gamma
chr11	84179210	84179472	ENSMUSG00000020532	Acaca	acetyl-Coenzyme A carboxylase alpha
chr11	84179737	84180275	ENSMUSG00000020532	Acaca	acetyl-Coenzyme A carboxylase alpha
chr11	84869703	84870126	ENSMUSG00000020530	Ggnbp2	gametogenetin binding protein 2
chr11	84870410	84871247	ENSMUSG00000020530	Ggnbp2	gametogenetin binding protein 2
chr11	85139593	85139969	ENSMUSG00000000804	Usp32	ubiquitin specific peptidase 32
chr11	85140236	85140686	ENSMUSG00000000804	Usp32	ubiquitin specific peptidase 32
chr11	85234683	85235130	ENSMUSG00000018481	Appbp2	amyloid beta precursor protein (cytoplasmic tail) binding protein 2
chr11	85310922	85311481	ENSMUSG00000020525	Ppm1d	protein phosphatase 1D magnesium-dependent, delta isoform
chr11	85352624	85353584	ENSMUSG00000059439	Bcas3	breast carcinoma amplified sequence 3
chr11	85760525	85760812	ENSMUSG00000093278	Mir5110	microRNA 5110
chr11	85832282	85832694	ENSMUSG00000000093	Tbx2	T-box 2
chr11	86544345	86545368	ENSMUSG00000020513	Tubd1	tubulin, delta 1
chr11	86683637	86684191	ENSMUSG00000072582	Ptrh2	peptidyl-tRNA hydrolase 2
chr11	86757108	86757395	ENSMUSG00000047126	Cltc	clathrin, heavy polypeptide (Hc)
chr11	86807052	86807828	ENSMUSG00000018425	Dhx40	DEAH (Asp-Glu-Ala-His) box polypeptide 40
chr11	87074091	87074556	ENSMUSG00000061666	Gdpd1	glycerophosphodiester phosphodiesterase domain containing 1
chr11	87108960	87109471	ENSMUSG00000020492	Ska2	spindle and kinetochore associated complex subunit 2
chr11	87422985	87423853	ENSMUSG00000010342	Tex14	testis expressed gene 14
chr11	87591709	87592361	ENSMUSG00000018401	Mtmr4	myotubularin related protein 4
chr11	87687450	87688014	ENSMUSG00000034177	Rnf43	ring finger protein 43
chr11	88046950	88047599	ENSMUSG00000018379	Srsf1	serine and arginine-rich splicing factor 1
chr11	88067783	88068224	ENSMUSG00000018377	Vezf1	vascular endothelial zinc finger 1
chr11	88118494	88119401	ENSMUSG00000018378	Cuedc1	CUE domain containing 1
chr11	88582318	88583733	ENSMUSG00000069769	Msi2	musashi RNA-binding protein 2
chr11	88584940	88585574	ENSMUSG00000069769	Msi2	musashi RNA-binding protein 2
chr11	88607906	88608164	ENSMUSG00000069769	Msi2	musashi RNA-binding protein 2
chr11	88718514	88718776	NA	C030037D09Rik	RIKEN cDNA C030037D09 gene
chr11	90249231	90249838	ENSMUSG00000003948	Mmd	monocyte to macrophage differentiation-associated
chr11	90355493	90355745	ENSMUSG00000003949	Hlf	hepatic leukemia factor
chr11	90637668	90637975	ENSMUSG00000020546	Stxbp4	syntaxin binding protein 4
chr11	93885508	93886541	ENSMUSG00000059474	Mbtd1	mbt domain containing 1
chr11	94144926	94145444	ENSMUSG00000020859	Spag9	sperm associated antigen 9
chr11	94160573	94160905	ENSMUSG00000037573	Tob1	transducer of ErbB-2.1
chr11	94211230	94211825	ENSMUSG00000037573	Tob1	transducer of ErbB-2.1
chr11	94322075	94322330	ENSMUSG00000020863	Luc7l3	LUC7-like 3 (S. cerevisiae)
chr11	94327755	94328246	ENSMUSG00000020864	Ankrd40	ankyrin repeat domain 40
chr11	94970976	94971220	ENSMUSG00000001508	Sgca	sarcoglycan, alpha (dystrophin-associated glycoprotein)
chr11	94991001	94991345	ENSMUSG00000038976	Ppp1r9b	protein phosphatase 1, regulatory subunit 9B
chr11	95258973	95259569	ENSMUSG00000020872	Tac4	tachykinin 4
chr11	95309602	95310842	ENSMUSG00000085143	Gm11520	predicted gene 11520
chr11	95384481	95384874	ENSMUSG00000020873	Slc35b1	solute carrier family 35, member B1
chr11	95858896	95859988	ENSMUSG00000086015	4833417C18Rik	RIKEN cDNA 4833417C18 gene
chr11	96065163	96065783	ENSMUSG00000014349	Ube2z	ubiquitin-conjugating enzyme E2Z
chr11	96075599	96076131	ENSMUSG00000006057	Atp5g1	ATP synthase, H+ transporting, mitochondrial F0 complex, subunit C1 (subunit 9)
chr11	96829663	96829918	ENSMUSG00000038615	Nfe2l1	nuclear factor, erythroid derived 2,-like 1
chr11	96973358	96973634	ENSMUSG00000018678	Sp2	Sp2 transcription factor
chr11	96977016	96978349	ENSMUSG00000018678	Sp2	Sp2 transcription factor
chr11	97187331	97188818	ENSMUSG00000001440	Kpnb1	karyopherin (importin) beta 1
chr11	97315385	97316072	ENSMUSG00000018882	Mrpl45	mitochondrial ribosomal protein L45
chr11	97415316	97415907	ENSMUSG00000049807	Arhgap23	Rho GTPase activating protein 23
chr11	97422443	97422715	ENSMUSG00000049807	Arhgap23	Rho GTPase activating protein 23
chr11	97449889	97450187	ENSMUSG00000049807	Arhgap23	Rho GTPase activating protein 23
chr11	97525561	97525822	ENSMUSG00000038453	Srcin1	SRC kinase signaling inhibitor 1
chr11	97543208	97543835	ENSMUSG00000038453	Srcin1	SRC kinase signaling inhibitor 1
chr11	97605946	97606272	ENSMUSG00000085860	2410003L11Rik	RIKEN cDNA 2410003L11 gene
chr11	97629633	97630025	ENSMUSG00000043439	Epop	elongin BC and polycomb repressive complex 2 associated protein
chr11	97702587	97703038	ENSMUSG00000069744	Psmb3	proteasome (prosome, macropain) subunit, beta type 3
chr11	97703362	97703790	ENSMUSG00000069744	Psmb3	proteasome (prosome, macropain) subunit, beta type 3
chr11	97744377	97745138	ENSMUSG00000098919	Mir8102	microRNA 8102
chr11	97782085	97782762	ENSMUSG00000071415	Rpl23	ribosomal protein L23
chr11	97884248	97884510	ENSMUSG00000070336	Fbxo47	F-box protein 47
chr11	97988024	97989129	ENSMUSG00000017417	Plxdc1	plexin domain containing 1
chr11	98026312	98027810	ENSMUSG00000017404	Rpl19	ribosomal protein L19
chr11	98682073	98682528	ENSMUSG00000017221	Psmd3	proteasome (prosome, macropain) 26S subunit, non-ATPase, 3
chr11	98795131	98795404	ENSMUSG00000052915	Msl1	male specific lethal 1
chr11	98796135	98796664	ENSMUSG00000052915	Msl1	male specific lethal 1
chr11	98809835	98810208	ENSMUSG00000075576	Gm12359	predicted gene 12359
chr11	98867351	98867822	ENSMUSG00000038013	Wipf2	WAS/WASL interacting protein family, member 2
chr11	98937513	98938134	ENSMUSG00000037992	Rara	retinoic acid receptor, alpha
chr11	98951189	98952114	ENSMUSG00000037992	Rara	retinoic acid receptor, alpha
chr11	99540510	99540758	ENSMUSG00000059169	Krt40	keratin 40
chr11	100147864	100148155	ENSMUSG00000020911	Krt19	keratin 19
chr11	100319463	100319906	ENSMUSG00000035530	Eif1	eukaryotic translation initiation factor 1
chr11	100544901	100546078	ENSMUSG00000006784	Odad4	outer dynein arm complex subunit 4
chr11	100622060	100623300	ENSMUSG00000017837	Nkiras2	NFKB inhibitor interacting Ras-like protein 2
chr11	100938789	100939939	ENSMUSG00000004040	Stat3	signal transducer and activator of transcription 3
chr11	101095479	101095846	ENSMUSG00000019303	Psmc3ip	proteasome (prosome, macropain) 26S subunit, ATPase 3, interacting protein
chr11	101119717	101120295	ENSMUSG00000035198	Tubg1	tubulin, gamma 1
chr11	101149038	101149622	ENSMUSG00000045007	Tubg2	tubulin, gamma 2
chr11	101424501	101425344	ENSMUSG00000035007	Rundc1	RUN domain containing 1
chr11	101467714	101468061	ENSMUSG00000001313	Rnd2	Rho family GTPase 2
chr11	101551985	101553104	ENSMUSG00000017119	Nbr1	NBR1, autophagy cargo receptor
chr11	101732303	101733133	ENSMUSG00000034931	Dhx8	DEAH (Asp-Glu-Ala-His) box polypeptide 8
chr11	102087138	102087619	ENSMUSG00000017314	Mpp2	membrane protein, palmitoylated 2 (MAGUK p55 subfamily member 2)
chr11	102230212	102230477	ENSMUSG00000008855	Hdac5	histone deacetylase 5
chr11	102296766	102297629	ENSMUSG00000059995	Atxn7l3	ataxin 7-like 3
chr11	102320388	102320974	ENSMUSG00000020923	Ubtf	upstream binding transcription factor, RNA polymerase I
chr11	102335211	102335550	ENSMUSG00000020923	Ubtf	upstream binding transcription factor, RNA polymerase I
chr11	102393161	102393992	ENSMUSG00000006575	Rundc3a	RUN domain containing 3A
chr11	102407725	102408799	ENSMUSG00000018677	Slc25a39	solute carrier family 25, member 39
chr11	102463472	102463856	ENSMUSG00000034664	Itga2b	integrin alpha 2b
chr11	102467189	102467566	ENSMUSG00000034664	Itga2b	integrin alpha 2b
chr11	102560844	102561196	ENSMUSG00000034621	Gpatch8	G patch domain containing 8
chr11	102603915	102604607	ENSMUSG00000050288	Fzd2	frizzled class receptor 2
chr11	102897747	102899409	ENSMUSG00000020932	Gfap	glial fibrillary acidic protein
chr11	103028343	103028784	ENSMUSG00000020936	Nmt1	N-myristoyltransferase 1
chr11	103040035	103040405	ENSMUSG00000020936	Nmt1	N-myristoyltransferase 1
chr11	103098717	103099003	ENSMUSG00000020937	Plcd3	phospholipase C, delta 3
chr11	103116326	103116821	ENSMUSG00000048878	Hexim1	hexamethylene bis-acetamide inducible 1
chr11	103132229	103132629	ENSMUSG00000043372	Hexim2	hexamethylene bis-acetamide inducible 2
chr11	103142341	103143143	ENSMUSG00000043372	Hexim2	hexamethylene bis-acetamide inducible 2
chr11	103159039	103159406	ENSMUSG00000055805	Fmnl1	formin-like 1
chr11	103266397	103268086	ENSMUSG00000020941	Map3k14	mitogen-activated protein kinase kinase kinase 14
chr11	103412292	103412777	ENSMUSG00000034247	Plekhm1	pleckstrin homology domain containing, family M (with RUN domain) member 1
chr11	103697452	103697976	NA	C130046K22Rik	RIKEN cDNA C130046K22 gene
chr11	103953699	103954301	ENSMUSG00000034187	Nsf	N-ethylmaleimide sensitive fusion protein
chr11	103966085	103966566	ENSMUSG00000062421	Arf2	ADP-ribosylation factor 2
chr11	104217986	104218614	ENSMUSG00000018411	Mapt	microtubule-associated protein tau
chr11	104442437	104442895	ENSMUSG00000018412	Kansl1	KAT8 regulatory NSL complex subunit 1
chr11	104550074	104550824	ENSMUSG00000061086	Myl4	myosin, light polypeptide 4
chr11	105126517	105126846	ENSMUSG00000020691	Mettl2	methyltransferase like 2
chr11	106036704	106037110	ENSMUSG00000049354	Dcaf7	DDB1 and CUL4 associated factor 7
chr11	106193086	106193704	ENSMUSG00000069631	Strada	STE20-related kinase adaptor alpha
chr11	106216115	106217269	ENSMUSG00000078622	Ccdc47	coiled-coil domain containing 47
chr11	106255584	106256103	ENSMUSG00000020706	Ftsj3	FtsJ RNA methyltransferase homolog 3 (E. coli)
chr11	106272259	106273142	ENSMUSG00000078619	Smarcd2	SWI/SNF related, matrix associated, actin dependent regulator of chromatin, subfamily d, member 2
chr11	106487343	106487802	ENSMUSG00000020715	Ern1	endoplasmic reticulum (ER) to nucleus signalling 1
chr11	106522263	106523069	ENSMUSG00000065126	Snord104	small nucleolar RNA, C/D box 104
chr11	106612859	106613207	ENSMUSG00000040548	Tex2	testis expressed gene 2
chr11	106674697	106675059	ENSMUSG00000020717	Pecam1	platelet/endothelial cell adhesion molecule 1
chr11	106787443	106788103	ENSMUSG00000020719	Ddx5	DEAD box helicase 5
chr11	106788592	106789304	ENSMUSG00000020719	Ddx5	DEAD box helicase 5
chr11	106982369	106982651	ENSMUSG00000018362	Kpna2	karyopherin (importin) alpha 2
chr11	107375472	107375713	ENSMUSG00000040430	Pitpnc1	phosphatidylinositol transfer protein, cytoplasmic 1
chr11	107876457	107876819	ENSMUSG00000040373	Cacng5	calcium channel, voltage-dependent, gamma subunit 5
chr11	107965027	107966140	ENSMUSG00000050965	Prkca	protein kinase C, alpha
chr11	108025542	108026506	ENSMUSG00000050965	Prkca	protein kinase C, alpha
chr11	108080165	108080461	ENSMUSG00000050965	Prkca	protein kinase C, alpha
chr11	108920381	108920934	ENSMUSG00000000142	Axin2	axin 2
chr11	109011652	109012104	ENSMUSG00000000142	Axin2	axin 2
chr11	109320170	109320725	ENSMUSG00000020599	Rgs9	regulator of G-protein signaling 9
chr11	109362191	109362552	ENSMUSG00000020611	Gna13	guanine nucleotide binding protein, alpha 13
chr11	109362901	109363654	ENSMUSG00000056687	Gm11696	predicted gene 11696
chr11	109425733	109426273	ENSMUSG00000020610	Amz2	archaelysin family metallopeptidase 2
chr11	109611440	109611996	ENSMUSG00000041895	Wipi1	WD repeat domain, phosphoinositide interacting 1
chr11	109753940	109754461	ENSMUSG00000020614	Fam20a	FAM20A, golgi associated secretory pathway pseudokinase
chr11	110337722	110338190	ENSMUSG00000018800	Abca5	ATP-binding cassette, sub-family A (ABC1), member 5
chr11	112811261	112811900	ENSMUSG00000075437	Gm11681	predicted gene 11681
chr11	113062968	113063814	ENSMUSG00000087259	2610035D17Rik	RIKEN cDNA 2610035D17 gene
chr11	113342803	113343079	ENSMUSG00000085421	4732490B19Rik	RIKEN cDNA 4732490B19 gene
chr11	113565755	113566014	ENSMUSG00000041654	Slc39a11	solute carrier family 39 (metal ion transporter), member 11
chr11	113683924	113684622	ENSMUSG00000041623	D11Wsu47e	DNA segment, Chr 11, Wayne State University 47, expressed
chr11	114040555	114040790	ENSMUSG00000041592	Sdk2	sidekick cell adhesion molecule 2
chr11	114067004	114067387	ENSMUSG00000041592	Sdk2	sidekick cell adhesion molecule 2
chr11	114704752	114705334	ENSMUSG00000034706	Dnai2	dynein axonemal intermediate chain 2
chr11	114795481	114795737	ENSMUSG00000000202	Btbd17	BTB (POZ) domain containing 17
chr11	114795983	114796720	ENSMUSG00000000202	Btbd17	BTB (POZ) domain containing 17
chr11	115163201	115163689	ENSMUSG00000020733	Slc9a3r1	solute carrier family 9 (sodium/hydrogen exchanger), member 3 regulator 1
chr11	115419567	115420383	ENSMUSG00000016940	Kctd2	potassium channel tetramerisation domain containing 2
chr11	115475415	115475892	ENSMUSG00000057219	Armc7	armadillo repeat containing 7
chr11	115514109	115514568	ENSMUSG00000020737	Jpt1	Jupiter microtubule associated homolog 1
chr11	115564232	115564475	ENSMUSG00000020739	Nup85	nucleoporin 85
chr11	115603577	115604236	ENSMUSG00000020740	Gga3	golgi associated, gamma adaptin ear containing, ARF binding protein 3
chr11	115814697	115815142	ENSMUSG00000020781	Tsen54	tRNA splicing endonuclease subunit 54
chr11	116023972	116024727	ENSMUSG00000016559	H3f3b	H3.3 histone B
chr11	116029939	116030932	ENSMUSG00000020770	Unk	unkempt family zinc finger
chr11	116138580	116139386	ENSMUSG00000020775	Mrpl38	mitochondrial ribosomal protein L38
chr11	116146214	116146643	ENSMUSG00000020776	Fbf1	Fas (TNFRSF6) binding factor 1
chr11	116186069	116186406	ENSMUSG00000020777	Acox1	acyl-Coenzyme A oxidase 1, palmitoyl
chr11	116218641	116219184	ENSMUSG00000092300	Cdk3	cyclin-dependent kinase 3
chr11	116229224	116229626	ENSMUSG00000034282	Evpl	envoplakin
chr11	116273932	116274396	ENSMUSG00000020780	Srp68	signal recognition particle 68
chr11	116329726	116330327	ENSMUSG00000034227	Foxj1	forkhead box J1
chr11	116332095	116333039	ENSMUSG00000034227	Foxj1	forkhead box J1
chr11	116335387	116335867	ENSMUSG00000034227	Foxj1	forkhead box J1
chr11	116490326	116490623	ENSMUSG00000015869	Prpsap1	phosphoribosyl pyrophosphate synthetase-associated protein 1
chr11	116671205	116671706	ENSMUSG00000020812	Snhg16	small nucleolar RNA host gene 16
chr11	116842278	116843334	ENSMUSG00000056962	Jmjd6	jumonji domain containing 6
chr11	116853152	116853651	ENSMUSG00000020818	Mfsd11	major facilitator superfamily domain containing 11
chr11	117028771	117029049	ENSMUSG00000086859	Snhg20	small nucleolar RNA host gene 20
chr11	117140501	117140792	ENSMUSG00000020823	Sec14l1	SEC14-like lipid binding 1
chr11	117332549	117332991	ENSMUSG00000059248	Septin9	septin 9
chr11	117654421	117655042	ENSMUSG00000025571	Tnrc6c	trinucleotide repeat containing 6C
chr11	117824234	117825007	ENSMUSG00000025574	Tk1	thymidine kinase 1
chr11	117939401	117940404	ENSMUSG00000053113	Socs3	suppressor of cytokine signaling 3
chr11	117963237	117963892	ENSMUSG00000053113	Socs3	suppressor of cytokine signaling 3
chr11	117969074	117969791	ENSMUSG00000053113	Socs3	suppressor of cytokine signaling 3
chr11	117986237	117986593	ENSMUSG00000017715	Pgs1	phosphatidylglycerophosphate synthase 1
chr11	117986998	117987460	ENSMUSG00000017715	Pgs1	phosphatidylglycerophosphate synthase 1
chr11	118220753	118221710	ENSMUSG00000017132	Cyth1	cytohesin 1
chr11	118248010	118248681	ENSMUSG00000017132	Cyth1	cytohesin 1
chr11	118263378	118263643	ENSMUSG00000033909	Usp36	ubiquitin specific peptidase 36
chr11	118290233	118290554	ENSMUSG00000033909	Usp36	ubiquitin specific peptidase 36
chr11	118327075	118327707	ENSMUSG00000076433	Cep295nl	CEP295 N-terminal like
chr11	118355202	118355551	ENSMUSG00000017466	Timp2	tissue inhibitor of metalloproteinase 2
chr11	119022572	119023276	ENSMUSG00000025577	Cbx2	chromobox 2
chr11	119041250	119041585	ENSMUSG00000025578	Cbx8	chromobox 8
chr11	119078542	119079782	ENSMUSG00000039989	Cbx4	chromobox 4
chr11	119228140	119228383	ENSMUSG00000039976	Tbc1d16	TBC1 domain family, member 16
chr11	119300123	119300660	ENSMUSG00000025580	Eif4a3	eukaryotic translation initiation factor 4A3
chr11	119355549	119355920	ENSMUSG00000039908	Slc26a11	solute carrier family 26, member 11
chr11	119491400	119491829	ENSMUSG00000039850	Endov	endonuclease V
chr11	119817875	119818158	ENSMUSG00000025583	Rptor	regulatory associated protein of MTOR, complex 1
chr11	119913525	119913846	ENSMUSG00000025371	Chmp6	charged multivesicular body protein 6
chr11	119942841	119943377	ENSMUSG00000025372	Baiap2	brain-specific angiogenesis inhibitor 1-associated protein 2
chr11	119948800	119949043	ENSMUSG00000025372	Baiap2	brain-specific angiogenesis inhibitor 1-associated protein 2
chr11	119991264	119991693	ENSMUSG00000025372	Baiap2	brain-specific angiogenesis inhibitor 1-associated protein 2
chr11	120098022	120098315	ENSMUSG00000025377	Tepsin	TEPSIN, adaptor related protein complex 4 accessory protein
chr11	120189991	120190236	NA	2810410L24Rik	RIKEN cDNA 2810410L24 gene
chr11	120232327	120232901	ENSMUSG00000039741	Bahcc1	BAH domain and coiled-coil containing 1
chr11	120304997	120305592	ENSMUSG00000062825	Actg1	actin, gamma, cytoplasmic 1
chr11	120348613	120349026	ENSMUSG00000043644	0610009L18Rik	RIKEN cDNA 0610009L18 gene
chr11	120357845	120358296	ENSMUSG00000025380	Fscn2	fascin actin-bundling protein 2
chr11	120484371	120485136	ENSMUSG00000039640	Mrpl12	mitochondrial ribosomal protein L12
chr11	120489134	120489815	ENSMUSG00000025792	Slc25a10	solute carrier family 25 (mitochondrial carrier, dicarboxylate transporter), member 10
chr11	120491539	120491913	ENSMUSG00000025792	Slc25a10	solute carrier family 25 (mitochondrial carrier, dicarboxylate transporter), member 10
chr11	120572240	120572527	ENSMUSG00000025130	P4hb	prolyl 4-hydroxylase, beta polypeptide
chr11	120572907	120573475	ENSMUSG00000025130	P4hb	prolyl 4-hydroxylase, beta polypeptide
chr11	120632110	120633259	ENSMUSG00000051510	Mafg	v-maf musculoaponeurotic fibrosarcoma oncogene family, protein G (avian)
chr11	120672916	120673384	ENSMUSG00000025142	Aspscr1	alveolar soft part sarcoma chromosome region, candidate 1 (human)
chr11	120721642	120721945	ENSMUSG00000018012	Rac3	Rac family small GTPase 3
chr11	120738754	120738991	ENSMUSG00000025150	Cbr2	carbonyl reductase 2
chr11	120761695	120761987	ENSMUSG00000025158	Rfng	RFNG O-fucosylpeptide 3-beta-N-acetylglucosaminyltransferase
chr11	120796391	120796725	ENSMUSG00000025155	Dus1l	dihydrouridine synthase 1-like (S. cerevisiae)
chr11	120818922	120819163	ENSMUSG00000025153	Fasn	fatty acid synthase
chr11	120823697	120824964	ENSMUSG00000025153	Fasn	fatty acid synthase
chr11	120990997	120991580	ENSMUSG00000025162	Csnk1d	casein kinase 1, delta
chr11	121204133	121204682	ENSMUSG00000039307	Hexdc	hexosaminidase (glycosyl hydrolase family 20, catalytic domain) containing
chr11	121236803	121237727	ENSMUSG00000000056	Narf	nuclear prelamin A recognition factor
chr11	121421053	121421743	ENSMUSG00000039253	Fn3krp	fructosamine 3 kinase related protein
chr11	121451619	121452316	ENSMUSG00000039230	Tbcd	tubulin-specific chaperone d
chr11	121542695	121543197	ENSMUSG00000039230	Tbcd	tubulin-specific chaperone d
chr11	121702409	121703027	ENSMUSG00000039208	Metrnl	meteorin, glial cell differentiation regulator-like
chr11	121704370	121704936	ENSMUSG00000039208	Metrnl	meteorin, glial cell differentiation regulator-like
chr12	3235517	3236038	ENSMUSG00000079179	Rab10os	RAB10, member RAS oncogene family, opposite strand
chr12	3309378	3309651	ENSMUSG00000020671	Rab10	RAB10, member RAS oncogene family
chr12	3310180	3310643	ENSMUSG00000020671	Rab10	RAB10, member RAS oncogene family
chr12	3426087	3426903	ENSMUSG00000071456	1110002L01Rik	RIKEN cDNA 1110002L01 gene
chr12	4081991	4082931	ENSMUSG00000020657	Dnajc27	DnaJ heat shock protein family (Hsp40) member C27
chr12	4233537	4234547	ENSMUSG00000020652	Cenpo	centromere protein O
chr12	4768411	4769223	ENSMUSG00000050545	Fam228b	family with sequence similarity 228, member B
chr12	4907189	4907564	ENSMUSG00000020634	Ubxn2a	UBX domain protein 2A
chr12	4916977	4917676	ENSMUSG00000052812	Atad2b	ATPase family, AAA domain containing 2B
chr12	5125604	5126239	ENSMUSG00000052812	Atad2b	ATPase family, AAA domain containing 2B
chr12	5375841	5376160	ENSMUSG00000037735	2810032G03Rik	RIKEN cDNA 2810032G03 gene
chr12	7063674	7063911	ENSMUSG00000102096	1700101O22Rik	RIKEN cDNA 1700101O22 gene
chr12	8386264	8386571	ENSMUSG00000020605	Hs1bp3	HCLS1 binding protein 3
chr12	8500175	8500696	ENSMUSG00000054364	Rhob	ras homolog family member B
chr12	8595196	8595456	ENSMUSG00000020600	Slc7a15	solute carrier family 7 (cationic amino acid transporter, y+ system), member 15
chr12	8921216	8922350	ENSMUSG00000020585	Laptm4a	lysosomal-associated protein transmembrane 4A
chr12	8973844	8974327	ENSMUSG00000066643	Wdr35	WD repeat domain 35
chr12	9029924	9030411	ENSMUSG00000066637	Ttc32	tetratricopeptide repeat domain 32
chr12	10618463	10618941	ENSMUSG00000112792	Gm38407	predicted gene, 38407
chr12	12315238	12315574	ENSMUSG00000020589	Cyria	CYFIP related Rac1 interactor A
chr12	12316887	12317847	ENSMUSG00000020589	Cyria	CYFIP related Rac1 interactor A
chr12	12496454	12496782	ENSMUSG00000114136	4921511I17Rik	RIKEN cDNA 4921511I17 gene
chr12	12904510	12904907	ENSMUSG00000037169	Mycn	v-myc avian myelocytomatosis viral related oncogene, neuroblastoma derived
chr12	14152194	14152514	ENSMUSG00000020607	Lratd1	LRAT domain containing 1
chr12	15803747	15804479	ENSMUSG00000098480	Mir6387	microRNA 6387
chr12	15811010	15811341	ENSMUSG00000020601	Trib2	tribbles pseudokinase 2
chr12	16076319	16076631	ENSMUSG00000020601	Trib2	tribbles pseudokinase 2
chr12	16532457	16533107	ENSMUSG00000020593	Lpin1	lipin 1
chr12	16657184	16657811	ENSMUSG00000020591	Ntsr2	neurotensin receptor 2
chr12	16789791	16790517	ENSMUSG00000036523	Greb1	gene regulated by estrogen in breast cancer protein
chr12	16894417	16894948	ENSMUSG00000020580	Rock2	Rho-associated coiled-coil containing protein kinase 2
chr12	17544439	17544687	ENSMUSG00000011179	Odc1	ornithine decarboxylase, structural 1
chr12	17881927	17882673	ENSMUSG00000071379	Hpcal1	hippocalcin-like 1
chr12	18332743	18333244	ENSMUSG00000073197	5730507C01Rik	RIKEN cDNA 5730507C01 gene
chr12	20919927	20920294	ENSMUSG00000052632	Asap2	ArfGAP with SH3 domain, ankyrin repeat and PH domain 2
chr12	21111070	21112025	ENSMUSG00000052632	Asap2	ArfGAP with SH3 domain, ankyrin repeat and PH domain 2
chr12	21373520	21373771	ENSMUSG00000052593	Adam17	a disintegrin and metallopeptidase domain 17
chr12	21417250	21417896	ENSMUSG00000076432	Ywhaq	tyrosine 3-monooxygenase/tryptophan 5-monooxygenase activation protein theta
chr12	24651819	24652068	ENSMUSG00000020653	Klf11	Kruppel-like factor 11
chr12	24708341	24708928	ENSMUSG00000020649	Rrm2	ribonucleotide reductase M2
chr12	24831073	24831397	ENSMUSG00000020646	Mboat2	membrane bound O-acyltransferase domain containing 2
chr12	24893876	24894251	ENSMUSG00000020646	Mboat2	membrane bound O-acyltransferase domain containing 2
chr12	25092929	25093389	ENSMUSG00000020644	Id2	inhibitor of DNA binding 2
chr12	25095834	25096753	ENSMUSG00000020644	Id2	inhibitor of DNA binding 2
chr12	25110158	25110497	ENSMUSG00000020644	Id2	inhibitor of DNA binding 2
chr12	26414879	26415278	ENSMUSG00000098771	Mir6538	microRNA 6538
chr12	27328546	27328884	ENSMUSG00000063632	Sox11	SRY (sex determining region Y)-box 11
chr12	28750285	28750685	ENSMUSG00000020628	Trappc12	trafficking protein particle complex 12
chr12	29136948	29137527	ENSMUSG00000113986	Gm31333	predicted gene, 31333
chr12	29201603	29202060	ENSMUSG00000113986	Gm31333	predicted gene, 31333
chr12	29290981	29291337	ENSMUSG00000113986	Gm31333	predicted gene, 31333
chr12	29368369	29368984	ENSMUSG00000061911	Myt1l	myelin transcription factor 1-like
chr12	29882730	29883329	ENSMUSG00000061911	Myt1l	myelin transcription factor 1-like
chr12	29937685	29938523	ENSMUSG00000020674	Pxdn	peroxidasin
chr12	30036185	30036434	ENSMUSG00000020674	Pxdn	peroxidasin
chr12	30036962	30037429	ENSMUSG00000020674	Pxdn	peroxidasin
chr12	31499136	31499415	ENSMUSG00000020659	Cbll1	Casitas B-lineage lymphoma-like 1
chr12	31499914	31500331	ENSMUSG00000020659	Cbll1	Casitas B-lineage lymphoma-like 1
chr12	31634864	31635249	ENSMUSG00000020650	Bcap29	B cell receptor associated protein 29
chr12	31654741	31654980	ENSMUSG00000035933	Cog5	component of oligomeric golgi complex 5
chr12	31949209	31950478	ENSMUSG00000002996	Hbp1	high mobility group box transcription factor 1
chr12	32378449	32380135	ENSMUSG00000090946	Ccdc71l	coiled-coil domain containing 71 like
chr12	32819626	32820211	ENSMUSG00000020572	Nampt	nicotinamide phosphoribosyltransferase
chr12	32953757	32954663	ENSMUSG00000020570	Sypl	synaptophysin-like protein
chr12	33225255	33225710	ENSMUSG00000020564	Atxn7l1	ataxin 7-like 1
chr12	33334001	33334656	ENSMUSG00000020564	Atxn7l1	ataxin 7-like 1
chr12	33379820	33380455	ENSMUSG00000085664	Atxn7l1os2	ataxin 7-like 1, opposite strand 2
chr12	33429234	33429597	ENSMUSG00000020561	Polr1f	RNA polymerase I subunit F
chr12	35048258	35048548	ENSMUSG00000020590	Snx13	sorting nexin 13
chr12	38778729	38779189	ENSMUSG00000004151	Etv1	ets variant 1
chr12	40037526	40037954	ENSMUSG00000047446	Arl4a	ADP-ribosylation factor-like 4A
chr12	40222268	40223606	ENSMUSG00000089371	Mir1938	microRNA 1938
chr12	40445414	40446486	ENSMUSG00000035954	Dock4	dedicator of cytokinesis 4
chr12	41724130	41724379	ENSMUSG00000036295	Lrrn3	leucine rich repeat protein 3, neuronal
chr12	41726934	41727333	ENSMUSG00000036295	Lrrn3	leucine rich repeat protein 3, neuronal
chr12	41727655	41727982	ENSMUSG00000036295	Lrrn3	leucine rich repeat protein 3, neuronal
chr12	42359324	42359651	ENSMUSG00000112407	Gm33340	predicted gene, 33340
chr12	44209010	44210344	ENSMUSG00000093618	Mir5627	microRNA 5627
chr12	45074532	45074772	ENSMUSG00000046314	Stxbp6	syntaxin binding protein 6 (amisyn)
chr12	48594730	48595103	ENSMUSG00000020950	Foxg1	forkhead box G1
chr12	50648627	50648911	ENSMUSG00000002688	Prkd1	protein kinase D1
chr12	51117514	51117902	ENSMUSG00000111986	1700008C04Rik	RIKEN cDNA 1700008C04 gene
chr12	51347844	51348520	ENSMUSG00000035293	G2e3	G2/M-phase specific E3 ubiquitin ligase
chr12	51691203	51691663	ENSMUSG00000020955	Ap4s1	adaptor-related protein complex AP-4, sigma 1
chr12	52503513	52505036	ENSMUSG00000035133	Arhgap5	Rho GTPase activating protein 5
chr12	52918661	52919133	ENSMUSG00000061603	Akap6	A kinase (PRKA) anchor protein 6
chr12	53587779	53588057	ENSMUSG00000021010	Npas3	neuronal PAS domain protein 3
chr12	53697496	53697757	ENSMUSG00000021010	Npas3	neuronal PAS domain protein 3
chr12	53981627	53982219	ENSMUSG00000035105	Egln3	egl-9 family hypoxia-inducible factor 3
chr12	54149604	54150078	ENSMUSG00000035105	Egln3	egl-9 family hypoxia-inducible factor 3
chr12	54203373	54204126	ENSMUSG00000035105	Egln3	egl-9 family hypoxia-inducible factor 3
chr12	54287199	54287645	ENSMUSG00000112821	1700104L18Rik	RIKEN cDNA 1700104L18 gene
chr12	54695385	54696592	ENSMUSG00000054302	Eapp	E2F-associated phosphoprotein
chr12	54795706	54795948	ENSMUSG00000005656	Snx6	sorting nexin 6
chr12	54862784	54863052	ENSMUSG00000062929	Cfl2	cofilin 2, muscle
chr12	55398388	55398718	ENSMUSG00000021024	Psma6	proteasome subunit alpha 6
chr12	55446609	55447231	ENSMUSG00000021024	Psma6	proteasome subunit alpha 6
chr12	55464174	55464538	ENSMUSG00000021025	Nfkbia	nuclear factor of kappa light polypeptide gene enhancer in B cells inhibitor, alpha
chr12	55491998	55492814	ENSMUSG00000021025	Nfkbia	nuclear factor of kappa light polypeptide gene enhancer in B cells inhibitor, alpha
chr12	55820664	55821232	ENSMUSG00000021027	Ralgapa1	Ral GTPase activating protein, alpha subunit 1
chr12	57230326	57230699	ENSMUSG00000079104	Prps1l3	phosphoribosyl pyrophosphate synthetase 1-like 3
chr12	59011875	59012254	ENSMUSG00000020986	Sec23a	SEC23 homolog A, COPII coat complex component
chr12	59066521	59067129	ENSMUSG00000020994	Pnn	pinin
chr12	59219537	59220171	ENSMUSG00000035329	Fbxo33	F-box protein 33
chr12	64965757	64966263	ENSMUSG00000035614	Togaram1	TOG array regulator of axonemal microtubules 1
chr12	65073534	65074244	ENSMUSG00000020949	Fkbp3	FK506 binding protein 3
chr12	68543891	68544205	ENSMUSG00000034892	Rps29	ribosomal protein S29
chr12	69159549	69159787	ENSMUSG00000034892	Rps29	ribosomal protein S29
chr12	69183792	69184066	ENSMUSG00000049751	Rpl36al	ribosomal protein L36A-like
chr12	69371697	69372503	ENSMUSG00000044147	Arf6	ADP-ribosylation factor 6
chr12	69497434	69497911	ENSMUSG00000113035	5830428M24Rik	RIKEN cDNA 5830428M24 gene
chr12	69502173	69502433	ENSMUSG00000113035	5830428M24Rik	RIKEN cDNA 5830428M24 gene
chr12	69724733	69725468	ENSMUSG00000020988	L2hgdh	L-2-hydroxyglutarate dehydrogenase
chr12	69790596	69791126	ENSMUSG00000020990	Cdkl1	cyclin-dependent kinase-like 1 (CDC2-related kinase)
chr12	69986553	69987333	ENSMUSG00000021067	Sav1	salvador family WW domain containing 1
chr12	70111522	70111968	ENSMUSG00000021068	Nin	ninein
chr12	70452770	70453589	ENSMUSG00000021072	Tmx1	thioredoxin-related transmembrane protein 1
chr12	70968775	70969145	ENSMUSG00000060073	Psma3	proteasome subunit alpha 3
chr12	70974652	70974929	ENSMUSG00000060073	Psma3	proteasome subunit alpha 3
chr12	71015864	71016537	ENSMUSG00000048118	Arid4a	AT rich interactive domain 4A (RBP1-like)
chr12	71048190	71048464	ENSMUSG00000048118	Arid4a	AT rich interactive domain 4A (RBP1-like)
chr12	71136811	71137068	ENSMUSG00000034601	2700049A03Rik	RIKEN cDNA 2700049A03 gene
chr12	71830716	71831079	ENSMUSG00000034574	Daam1	dishevelled associated activator of morphogenesis 1
chr12	71834203	71834515	ENSMUSG00000034574	Daam1	dishevelled associated activator of morphogenesis 1
chr12	71840591	71841021	ENSMUSG00000034574	Daam1	dishevelled associated activator of morphogenesis 1
chr12	72070138	72070793	ENSMUSG00000043398	Gpr135	G protein-coupled receptor 135
chr12	72085203	72086278	ENSMUSG00000005078	Jkamp	JNK1/MAPK8-associated membrane protein
chr12	72273791	72274369	ENSMUSG00000021087	Rtn1	reticulon 1
chr12	72407898	72409055	ENSMUSG00000021087	Rtn1	reticulon 1
chr12	72664820	72665142	ENSMUSG00000021094	Dhrs7	dehydrogenase/reductase (SDR family) member 7
chr12	72740918	72741709	ENSMUSG00000021096	Ppm1a	protein phosphatase 1A, magnesium dependent, alpha isoform
chr12	72854441	72854896	ENSMUSG00000021098	4930447C04Rik	RIKEN cDNA 4930447C04 gene
chr12	73286699	73287043	ENSMUSG00000044712	Slc38a6	solute carrier family 38, member 6
chr12	73353596	73353948	ENSMUSG00000044712	Slc38a6	solute carrier family 38, member 6
chr12	74006784	74007076	ENSMUSG00000044912	Syt16	synaptotagmin XVI
chr12	74013659	74013980	ENSMUSG00000044912	Syt16	synaptotagmin XVI
chr12	74234197	74234566	ENSMUSG00000071265	1700086L19Rik	RIKEN cDNA 1700086L19 gene
chr12	75223949	75224376	ENSMUSG00000034402	Kcnh5	potassium voltage-gated channel, subfamily H (eag-related), member 5
chr12	75424143	75424435	ENSMUSG00000048982	Gphb5	glycoprotein hormone beta 5
chr12	75669126	75670025	ENSMUSG00000045690	Wdr89	WD repeat domain 89
chr12	76255038	76255393	ENSMUSG00000021048	Mthfd1	methylenetetrahydrofolate dehydrogenase (NADP+ dependent), methenyltetrahydrofolate cyclohydrolase, formyltetrahydrofolate synthase
chr12	76369227	76369481	ENSMUSG00000056459	Zbtb25	zinc finger and BTB domain containing 25
chr12	76403776	76404292	ENSMUSG00000059970	Hspa2	heat shock protein 2
chr12	76430944	76431501	ENSMUSG00000073000	Gm10451	predicted gene 10451
chr12	76466968	76467286	ENSMUSG00000073000	Gm10451	predicted gene 10451
chr12	76631947	76632442	ENSMUSG00000021061	Sptb	spectrin beta, erythrocytic
chr12	76837282	76838065	ENSMUSG00000033373	Fntb	farnesyltransferase, CAAX box, beta
chr12	77093022	77093351	ENSMUSG00000059436	Max	Max protein
chr12	77238444	77239068	ENSMUSG00000021065	Fut8	fucosyltransferase 8
chr12	77500390	77500697	ENSMUSG00000021065	Fut8	fucosyltransferase 8
chr12	77597967	77598371	ENSMUSG00000021065	Fut8	fucosyltransferase 8
chr12	78225958	78226693	ENSMUSG00000047454	Gphn	gephyrin
chr12	78350880	78351171	ENSMUSG00000047454	Gphn	gephyrin
chr12	78748910	78749147	ENSMUSG00000021112	Mpp5	membrane protein, palmitoylated 5 (MAGUK p55 subfamily member 5)
chr12	78861229	78862225	ENSMUSG00000021116	Eif2s1	eukaryotic translation initiation factor 2, subunit 1 alpha
chr12	79191009	79191943	ENSMUSG00000066441	Rdh11	retinol dehydrogenase 11
chr12	79506948	79507431	ENSMUSG00000059060	Rad51b	RAD51 paralog B
chr12	79680579	79681303	ENSMUSG00000112765	9430078K24Rik	RIKEN cDNA 9430078K24 gene
chr12	79910965	79911906	ENSMUSG00000112765	9430078K24Rik	RIKEN cDNA 9430078K24 gene
chr12	79936877	79937577	ENSMUSG00000112765	9430078K24Rik	RIKEN cDNA 9430078K24 gene
chr12	80062263	80063007	ENSMUSG00000021127	Zfp36l1	zinc finger protein 36, C3H type-like 1
chr12	80112855	80113331	ENSMUSG00000021127	Zfp36l1	zinc finger protein 36, C3H type-like 1
chr12	80132402	80132819	NA	2310015A10Rik	RIKEN cDNA 2310015A10 gene
chr12	80259981	80260278	ENSMUSG00000015143	Actn1	actinin, alpha 1
chr12	80260530	80261017	ENSMUSG00000015143	Actn1	actinin, alpha 1
chr12	80462855	80463538	ENSMUSG00000032705	Exd2	exonuclease 3'-5' domain containing 2
chr12	80567059	80567876	ENSMUSG00000021130	Galnt16	polypeptide N-acetylgalactosaminyltransferase 16
chr12	80643937	80644189	ENSMUSG00000021131	Erh	ERH mRNA splicing and mitosis factor
chr12	80790205	80790825	ENSMUSG00000021133	Susd6	sushi domain containing 6
chr12	80945767	80946422	ENSMUSG00000021134	Srsf5	serine and arginine-rich splicing factor 5
chr12	80947405	80947692	ENSMUSG00000021134	Srsf5	serine and arginine-rich splicing factor 5
chr12	81033626	81033942	ENSMUSG00000021136	Smoc1	SPARC related modular calcium binding 1
chr12	81532581	81532849	ENSMUSG00000021139	Gm20498	predicted gene 20498
chr12	81595362	81595627	ENSMUSG00000002679	Med6	mediator complex subunit 6
chr12	81642569	81643357	ENSMUSG00000042734	Ttc9	tetratricopeptide repeat domain 9
chr12	82408698	82409361	ENSMUSG00000042700	Sipa1l1	signal-induced proliferation-associated 1 like 1
chr12	83268341	83268600	ENSMUSG00000021221	Dpf3	D4, zinc and double PHD fingers, family 3
chr12	83487402	83487942	ENSMUSG00000021221	Dpf3	D4, zinc and double PHD fingers, family 3
chr12	83520072	83520732	ENSMUSG00000021222	Dcaf4	DDB1 and CUL4 associated factor 4
chr12	83631999	83632474	ENSMUSG00000010608	Rbm25	RNA binding motif protein 25
chr12	83688155	83688750	ENSMUSG00000019969	Psen1	presenilin 1
chr12	84009029	84009516	ENSMUSG00000072949	Acot1	acyl-CoA thioesterase 1
chr12	84011275	84011860	ENSMUSG00000072949	Acot1	acyl-CoA thioesterase 1
chr12	84180909	84181618	ENSMUSG00000042507	Mideas	mitotic deacetylase associated SANT domain protein
chr12	84193682	84194270	ENSMUSG00000042507	Mideas	mitotic deacetylase associated SANT domain protein
chr12	84279145	84279549	ENSMUSG00000072946	Ptgr2	prostaglandin reductase 2
chr12	84361493	84361971	ENSMUSG00000021234	Fam161b	family with sequence similarity 161, member B
chr12	84409024	84409326	ENSMUSG00000021236	Entpd5	ectonucleoside triphosphate diphosphohydrolase 5
chr12	84450857	84451756	ENSMUSG00000021238	Aldh6a1	aldehyde dehydrogenase family 6, subfamily A1
chr12	84793822	84794063	ENSMUSG00000002020	Ltbp2	latent transforming growth factor beta binding protein 2
chr12	84824566	84824861	ENSMUSG00000002020	Ltbp2	latent transforming growth factor beta binding protein 2
chr12	84912760	84913356	ENSMUSG00000042350	Arel1	apoptosis resistant E3 ubiquitin protein ligase 1
chr12	85169705	85170764	ENSMUSG00000004791	Pgf	placental growth factor
chr12	85194861	85195203	ENSMUSG00000004791	Pgf	placental growth factor
chr12	85289686	85289934	ENSMUSG00000045064	Zc2hc1c	zinc finger, C2HC-type containing 1C
chr12	85339114	85339637	ENSMUSG00000034290	Nek9	NIMA (never in mitosis gene a)-related expressed kinase 9
chr12	85346309	85346847	ENSMUSG00000021248	Tmed10	transmembrane p24 trafficking protein 10
chr12	85350598	85351651	ENSMUSG00000021248	Tmed10	transmembrane p24 trafficking protein 10
chr12	85373926	85375101	ENSMUSG00000021248	Tmed10	transmembrane p24 trafficking protein 10
chr12	85454893	85455717	ENSMUSG00000021250	Fos	FBJ osteosarcoma oncogene
chr12	85473144	85473816	ENSMUSG00000021250	Fos	FBJ osteosarcoma oncogene
chr12	85478705	85479129	ENSMUSG00000021250	Fos	FBJ osteosarcoma oncogene
chr12	85524506	85525153	ENSMUSG00000021250	Fos	FBJ osteosarcoma oncogene
chr12	85619650	85620012	ENSMUSG00000034271	Jdp2	Jun dimerization protein 2
chr12	85647395	85647630	ENSMUSG00000034266	Batf	basic leucine zipper transcription factor, ATF-like
chr12	85799712	85800143	ENSMUSG00000021252	Erg28	ergosterol biosynthesis 28
chr12	85824570	85825619	ENSMUSG00000012609	Ttll5	tubulin tyrosine ligase-like family, member 5
chr12	85879782	85880122	ENSMUSG00000012609	Ttll5	tubulin tyrosine ligase-like family, member 5
chr12	86000524	86000826	ENSMUSG00000012609	Ttll5	tubulin tyrosine ligase-like family, member 5
chr12	86014761	86015613	ENSMUSG00000012609	Ttll5	tubulin tyrosine ligase-like family, member 5
chr12	86110456	86110762	ENSMUSG00000007867	Ift43	intraflagellar transport 43
chr12	86241753	86242558	ENSMUSG00000021254	Gpatch2l	G patch domain containing 2 like
chr12	86322783	86323131	ENSMUSG00000021255	Esrrb	estrogen related receptor, beta
chr12	86484336	86484698	ENSMUSG00000021255	Esrrb	estrogen related receptor, beta
chr12	86632580	86632865	ENSMUSG00000021256	Vash1	vasohibin 1
chr12	86652523	86652994	ENSMUSG00000021256	Vash1	vasohibin 1
chr12	86678637	86679213	ENSMUSG00000021256	Vash1	vasohibin 1
chr12	86698408	86698991	ENSMUSG00000021257	Angel1	angel homolog 1
chr12	86781929	86782608	ENSMUSG00000059114	Lrrc74a	leucine rich repeat containing 74A
chr12	86789547	86790839	ENSMUSG00000059114	Lrrc74a	leucine rich repeat containing 74A
chr12	86800474	86801290	ENSMUSG00000059114	Lrrc74a	leucine rich repeat containing 74A
chr12	86801611	86801995	ENSMUSG00000059114	Lrrc74a	leucine rich repeat containing 74A
chr12	86823741	86824395	ENSMUSG00000034168	Irf2bpl	interferon regulatory factor 2 binding protein-like
chr12	86824962	86825337	ENSMUSG00000034168	Irf2bpl	interferon regulatory factor 2 binding protein-like
chr12	86884388	86884724	ENSMUSG00000034168	Irf2bpl	interferon regulatory factor 2 binding protein-like
chr12	86894558	86895153	ENSMUSG00000034168	Irf2bpl	interferon regulatory factor 2 binding protein-like
chr12	86932330	86932665	ENSMUSG00000034157	Cipc	CLOCK interacting protein, circadian
chr12	86941310	86942445	ENSMUSG00000034157	Cipc	CLOCK interacting protein, circadian
chr12	86946908	86947509	ENSMUSG00000034157	Cipc	CLOCK interacting protein, circadian
chr12	86983629	86984132	ENSMUSG00000048483	Zdhhc22	zinc finger, DHHC-type containing 22
chr12	87147182	87147984	ENSMUSG00000021033	Gstz1	glutathione transferase zeta 1 (maleylacetoacetate isomerase)
chr12	87177168	87177497	ENSMUSG00000021033	Gstz1	glutathione transferase zeta 1 (maleylacetoacetate isomerase)
chr12	87387974	87388535	ENSMUSG00000021036	Sptlc2	serine palmitoyltransferase, long chain base subunit 2
chr12	87472063	87472333	ENSMUSG00000021039	Snw1	SNW domain containing 1
chr12	88800647	88800920	ENSMUSG00000066392	Nrxn3	neurexin III
chr12	88901440	88901738	ENSMUSG00000066392	Nrxn3	neurexin III
chr12	90915872	90916699	ENSMUSG00000061533	Cep128	centrosomal protein 128
chr12	91588313	91588570	ENSMUSG00000020962	Gtf2a1	general transcription factor II A, 1
chr12	91589738	91589984	ENSMUSG00000020962	Gtf2a1	general transcription factor II A, 1
chr12	91590254	91590841	ENSMUSG00000020962	Gtf2a1	general transcription factor II A, 1
chr12	91836109	91836432	ENSMUSG00000020964	Sel1l	sel-1 suppressor of lin-12-like (C. elegans)
chr12	96464521	96464841	NA	1700019M22Rik	RIKEN cDNA 1700019M22 gene
chr12	98005934	98006222	ENSMUSG00000021003	Galc	galactosylceramidase
chr12	98259220	98259647	ENSMUSG00000021003	Galc	galactosylceramidase
chr12	98746579	98747427	ENSMUSG00000021012	Zc3h14	zinc finger CCCH type containing 14
chr12	99219802	99220190	ENSMUSG00000113210	4930474N09Rik	RIKEN cDNA 4930474N09 gene
chr12	99352442	99352750	ENSMUSG00000033713	Foxn3	forkhead box N3
chr12	99671470	99672022	ENSMUSG00000100211	1700064M15Rik	RIKEN cDNA 1700064M15 gene
chr12	99884148	99884619	ENSMUSG00000021177	Tdp1	tyrosyl-DNA phosphodiesterase 1
chr12	100200595	100200832	ENSMUSG00000001175	Calm1	calmodulin 1
chr12	100201635	100202146	ENSMUSG00000001175	Calm1	calmodulin 1
chr12	100282539	100282855	ENSMUSG00000113679	Gm10432	predicted gene 10432
chr12	100304830	100305528	ENSMUSG00000113679	Gm10432	predicted gene 10432
chr12	100326804	100327041	ENSMUSG00000033530	Ttc7b	tetratricopeptide repeat domain 7B
chr12	100724557	100725334	ENSMUSG00000021180	Rps6ka5	ribosomal protein S6 kinase, polypeptide 5
chr12	100779410	100779670	ENSMUSG00000021185	Dglucy	D-glutamate cyclase
chr12	101083477	101084006	ENSMUSG00000097121	D130020L05Rik	RIKEN cDNA D130020L05 gene
chr12	102342926	102343611	ENSMUSG00000044456	Rin3	Ras and Rab interactor 3
chr12	102469184	102470045	ENSMUSG00000021192	Golga5	golgi autoantigen, golgin subfamily a, 5
chr12	102877999	102878296	ENSMUSG00000041702	Btbd7	BTB (POZ) domain containing 7
chr12	103425288	103426215	ENSMUSG00000041645	Ddx24	DEAD box helicase 24
chr12	103513244	103514030	ENSMUSG00000021209	Ppp4r4	protein phosphatase 4, regulatory subunit 4
chr12	104415879	104416125	ENSMUSG00000021091	Serpina3n	serine (or cysteine) peptidase inhibitor, clade A, member 3N
chr12	104593518	104593830	ENSMUSG00000041415	Dicer1	dicer 1, ribonuclease type III
chr12	105341255	105341506	ENSMUSG00000097929	Tunar	Tcl1 upstream neural differentiation associated RNA
chr12	105684920	105685685	ENSMUSG00000044715	Gskip	GSK3B interacting protein
chr12	105784703	105785292	ENSMUSG00000021111	Papola	poly (A) polymerase alpha
chr12	106010043	106010570	ENSMUSG00000021115	Vrk1	vaccinia related kinase 1
chr12	107673962	107674219	ENSMUSG00000085641	4930465M20Rik	RIKEN cDNA 4930465M20 gene
chr12	107934793	107935097	ENSMUSG00000048251	Bcl11b	B cell leukemia/lymphoma 11B
chr12	108178226	108180060	ENSMUSG00000021258	Ccnk	cyclin K
chr12	108275081	108275901	ENSMUSG00000084883	Ccdc85c	coiled-coil domain containing 85C
chr12	108326351	108326621	ENSMUSG00000021259	Cyp46a1	cytochrome P450, family 46, subfamily a, polypeptide 1
chr12	108333023	108333693	ENSMUSG00000021259	Cyp46a1	cytochrome P450, family 46, subfamily a, polypeptide 1
chr12	108334029	108334625	ENSMUSG00000021259	Cyp46a1	cytochrome P450, family 46, subfamily a, polypeptide 1
chr12	108396151	108396414	ENSMUSG00000058070	Eml1	echinoderm microtubule associated protein like 1
chr12	108792335	108793001	ENSMUSG00000021264	Yy1	YY1 transcription factor
chr12	108893699	108894591	ENSMUSG00000040877	Wdr25	WD repeat domain 25
chr12	108984548	108984852	ENSMUSG00000040877	Wdr25	WD repeat domain 25
chr12	110446282	110446996	ENSMUSG00000017843	Ppp2r5c	protein phosphatase 2, regulatory subunit B', gamma
chr12	110591166	110591755	NA	B930059L03Rik	RIKEN cDNA B930059L03 gene
chr12	110661641	110661979	ENSMUSG00000018707	Dync1h1	dynein cytoplasmic 1 heavy chain 1
chr12	110696066	110696714	ENSMUSG00000021270	Hsp90aa1	heat shock protein 90, alpha (cytosolic), class A member 1
chr12	110737634	110738446	ENSMUSG00000037957	Wdr20	WD repeat domain 20
chr12	110840567	110840944	ENSMUSG00000056458	Mok	MOK protein kinase
chr12	110844928	110845371	ENSMUSG00000097650	4921507G05Rik	RIKEN cDNA 4921507G05 gene
chr12	110889247	110889592	ENSMUSG00000021275	Tecpr2	tectonin beta-propeller repeat containing 2
chr12	110978748	110979173	ENSMUSG00000037904	Ankrd9	ankyrin repeat domain 9
chr12	110991696	110992855	ENSMUSG00000113056	6030440G07Rik	RIKEN cDNA 6030440G07 gene
chr12	111143315	111143889	ENSMUSG00000021277	Traf3	TNF receptor-associated factor 3
chr12	111352822	111354220	ENSMUSG00000021279	Cdc42bpb	CDC42 binding protein kinase beta
chr12	111377250	111378131	ENSMUSG00000021279	Cdc42bpb	CDC42 binding protein kinase beta
chr12	111513936	111514651	ENSMUSG00000021282	Eif5	eukaryotic translation initiation factor 5
chr12	111537693	111538644	ENSMUSG00000021282	Eif5	eukaryotic translation initiation factor 5
chr12	111574341	111574679	ENSMUSG00000096995	2810029C07Rik	RIKEN cDNA 2810029C07 gene
chr12	111671702	111672612	ENSMUSG00000001270	Ckb	creatine kinase, brain
chr12	111677525	111677826	ENSMUSG00000060950	Trmt61a	tRNA methyltransferase 61A
chr12	111687493	111687865	ENSMUSG00000060950	Trmt61a	tRNA methyltransferase 61A
chr12	111693449	111694963	ENSMUSG00000060950	Trmt61a	tRNA methyltransferase 61A
chr12	111732506	111732876	ENSMUSG00000037787	Coa8	cytochrome c oxidase assembly factor 8
chr12	112133317	112134132	ENSMUSG00000065574	Mir203	microRNA 203
chr12	112644099	112645161	ENSMUSG00000064326	Siva1	SIVA1, apoptosis-inducing factor
chr12	112746921	112747551	ENSMUSG00000072825	Cep170b	centrosomal protein 170B
chr12	112981837	112982562	ENSMUSG00000011158	Brf1	BRF1, RNA polymerase III transcription initiation factor 90 kDa subunit
chr12	113000571	113001227	ENSMUSG00000011158	Brf1	BRF1, RNA polymerase III transcription initiation factor 90 kDa subunit
chr12	113012933	113013274	ENSMUSG00000021143	Pacs2	phosphofurin acidic cluster sorting protein 2
chr12	113140193	113140735	ENSMUSG00000006356	Crip2	cysteine rich protein 2
chr12	113216206	113216604	ENSMUSG00000049036	Tmem121	transmembrane protein 121
chr12	116047595	116047898	ENSMUSG00000042063	Zfp386	zinc finger protein 386 (Kruppel-like)
chr12	116280675	116281580	ENSMUSG00000021171	Esyt2	extended synaptotagmin-like protein 2
chr12	116515697	116516011	ENSMUSG00000056553	Ptprn2	protein tyrosine phosphatase, receptor type, N polypeptide 2
chr12	117153325	117153708	ENSMUSG00000099907	Gm10421	predicted gene 10421
chr12	117498757	117499037	ENSMUSG00000041992	Rapgef5	Rap guanine nucleotide exchange factor (GEF) 5
chr12	117765017	117765327	ENSMUSG00000021175	Cdca7l	cell division cycle associated 7 like
chr12	118301151	118302452	ENSMUSG00000025323	Sp4	trans-acting transcription factor 4
chr12	119164590	119165461	ENSMUSG00000025321	Itgb8	integrin beta 8
chr12	119237790	119238384	ENSMUSG00000025321	Itgb8	integrin beta 8
chr12	119330328	119330654	ENSMUSG00000041886	Macc1	metastasis associated in colon cancer 1
chr13	3537705	3538305	ENSMUSG00000021218	Gdi2	guanosine diphosphate (GDP) dissociation inhibitor 2
chr13	3610979	3611434	ENSMUSG00000033799	Tasor2	transcription activation suppressor family member 2
chr13	3782308	3783065	ENSMUSG00000063130	Calml3	calmodulin-like 3
chr13	4771630	4772408	ENSMUSG00000045410	Akr1e1	aldo-keto reductase family 1, member E1
chr13	8559377	8559773	ENSMUSG00000021147	Wdr37	WD repeat domain 37
chr13	8871089	8872080	ENSMUSG00000021147	Wdr37	WD repeat domain 37
chr13	8885291	8886008	ENSMUSG00000058258	Idi1	isopentenyl-diphosphate delta isomerase
chr13	8996131	8996372	ENSMUSG00000021149	Gtpbp4	GTP binding protein 4
chr13	12395039	12395693	ENSMUSG00000050244	Heatr1	HEAT repeat containing 1
chr13	12461090	12461777	ENSMUSG00000057554	Lgals8	lectin, galactose binding, soluble 8
chr13	13954313	13954668	ENSMUSG00000039242	B3galnt2	UDP-GalNAc:betaGlcNAc beta 1,3-galactosaminyltransferase, polypeptide 2
chr13	14062961	14063387	ENSMUSG00000021302	Ggps1	geranylgeranyl diphosphate synthase 1
chr13	14063821	14064062	ENSMUSG00000039219	Arid4b	AT rich interactive domain 4B (RBP1-like)
chr13	14612990	14613530	ENSMUSG00000015671	Psma2	proteasome subunit alpha 2
chr13	15556444	15556754	ENSMUSG00000021318	Gli3	GLI-Kruppel family member GLI3
chr13	17694540	17695390	ENSMUSG00000055137	Sugct	succinyl-CoA glutarate-CoA transferase
chr13	17805082	17805688	ENSMUSG00000041297	Cdk13	cyclin-dependent kinase 13
chr13	18059674	18060006	ENSMUSG00000113470	4930448F12Rik	RIKEN cDNA 4930448F12 gene
chr13	18867879	18868322	ENSMUSG00000041236	Vps41	VPS41 HOPS complex subunit
chr13	18948219	18948548	ENSMUSG00000021314	Amph	amphiphysin
chr13	21179586	21179955	ENSMUSG00000021326	Trim27	tripartite motif-containing 27
chr13	21180280	21180834	ENSMUSG00000021326	Trim27	tripartite motif-containing 27
chr13	21506316	21506555	NA	Zfp389	zinc finger protein 389
chr13	21716094	21716530	ENSMUSG00000094338	H2bc13	H2B clustered histone 13
chr13	21716799	21717135	ENSMUSG00000071516	H2ac13	H2A clustered histone 13
chr13	21721394	21722774	ENSMUSG00000114279	H2bc14	H2B clustered histone 14
chr13	21787221	21788087	ENSMUSG00000069308	H2bc22	H2B clustered histone 22
chr13	21945026	21945708	ENSMUSG00000006720	Zfp184	zinc finger protein 184 (Kruppel-like)
chr13	22042854	22043339	ENSMUSG00000069301	H2ac11	H2A clustered histone 11
chr13	23369265	23369542	ENSMUSG00000046351	Zfp322a	zinc finger protein 322A
chr13	23530650	23531440	ENSMUSG00000060981	H4c8	H4 clustered histone 8
chr13	23533638	23533961	ENSMUSG00000061991	H2ac10	H2A clustered histone 10
chr13	23544104	23544465	ENSMUSG00000100210	H3c7	H3 clustered histone 7
chr13	23571431	23571968	ENSMUSG00000058385	H2bc8	H2B clustered histone 8
chr13	23581520	23581818	ENSMUSG00000061482	H4c4	H4 clustered histone 4
chr13	23683813	23684883	ENSMUSG00000069270	H2ac6	H2A clustered histone 6
chr13	23697601	23698360	ENSMUSG00000060678	H4c3	H4 clustered histone 3
chr13	23751059	23751371	ENSMUSG00000061615	H2ac4	H2A clustered histone 4
chr13	23756847	23757406	ENSMUSG00000069266	H4c2	H4 clustered histone 2
chr13	23761050	23761719	ENSMUSG00000060093	H4c1	H4 clustered histone 1
chr13	24339286	24339540	ENSMUSG00000016756	Cmah	cytidine monophospho-N-acetylneuraminic acid hydroxylase
chr13	24831052	24831845	ENSMUSG00000035958	Tdp2	tyrosyl-DNA phosphodiesterase 2
chr13	25020378	25020629	ENSMUSG00000021339	Mrs2	MRS2 magnesium transporter
chr13	25590260	25590571	ENSMUSG00000048978	Nrsn1	neurensin 1
chr13	26154775	26155156	ENSMUSG00000084811	1700092E19Rik	RIKEN cDNA 1700092E19 gene
chr13	26575789	26576714	ENSMUSG00000045835	Hdgfl1	HDGF like 1
chr13	29370925	29371226	ENSMUSG00000006191	Cdkal1	CDK5 regulatory subunit associated protein 1-like 1
chr13	29986070	29986588	ENSMUSG00000016477	E2f3	E2F transcription factor 3
chr13	31806379	31806813	ENSMUSG00000050295	Foxc1	forkhead box C1
chr13	32018578	32019287	ENSMUSG00000038372	Gmds	GDP-mannose 4, 6-dehydratase
chr13	32802299	32802745	ENSMUSG00000021400	Wrnip1	Werner helicase interacting protein 1
chr13	33004316	33004773	ENSMUSG00000045827	Serpinb9	serine (or cysteine) peptidase inhibitor, clade B, member 9
chr13	34002407	34002765	ENSMUSG00000060147	Serpinb6a	serine (or cysteine) peptidase inhibitor, clade B, member 6a
chr13	34017013	34017321	ENSMUSG00000021408	Ripk1	receptor (TNFRSF)-interacting serine-threonine kinase 1
chr13	34130291	34131076	ENSMUSG00000045136	Tubb2b	tubulin, beta 2B class IIB
chr13	34278053	34279030	ENSMUSG00000038267	Slc22a23	solute carrier family 22, member 23
chr13	34469779	34470374	ENSMUSG00000038267	Slc22a23	solute carrier family 22, member 23
chr13	35501704	35502394	ENSMUSG00000059288	Cdyl	chromodomain protein, Y chromosome-like
chr13	35906033	35906394	ENSMUSG00000021418	Rpp40	ribonuclease P 40 subunit
chr13	35947605	35947883	ENSMUSG00000050423	Ppp1r3g	protein phosphatase 1, regulatory subunit 3G
chr13	36117212	36117855	ENSMUSG00000046573	Lyrm4	LYR motif containing 4
chr13	37063455	37063758	ENSMUSG00000039109	F13a1	coagulation factor XIII, A1 subunit
chr13	37088827	37089267	ENSMUSG00000039109	F13a1	coagulation factor XIII, A1 subunit
chr13	37993646	37994085	ENSMUSG00000021427	Ssr1	signal sequence receptor, alpha
chr13	38225529	38226190	ENSMUSG00000021431	Snrnp48	small nuclear ribonucleoprotein 48 (U11/U12)
chr13	38401852	38402267	ENSMUSG00000039004	Bmp6	bone morphogenetic protein 6
chr13	38634460	38635175	ENSMUSG00000038982	Bloc1s5	biogenesis of lysosomal organelles complex-1, subunit 5, muted
chr13	38658773	38659112	ENSMUSG00000001707	Eef1e1	eukaryotic translation elongation factor 1 epsilon 1
chr13	39523826	39524251	ENSMUSG00000021432	Slc35b3	solute carrier family 35, member B3
chr13	39631486	39632340	ENSMUSG00000047094	Ofcc1	orofacial cleft 1 candidate 1
chr13	40651217	40651554	ENSMUSG00000097752	Gm26688	predicted gene, 26688
chr13	41000718	41001420	ENSMUSG00000086693	A730081D07Rik	RIKEN cDNA A730081D07 gene
chr13	41016224	41016528	ENSMUSG00000021361	Tmem14c	transmembrane protein 14C
chr13	41044032	41044465	ENSMUSG00000021363	Mak	male germ cell-associated kinase
chr13	41249860	41250098	ENSMUSG00000091264	Smim13	small integral membrane protein 13
chr13	41358662	41359208	ENSMUSG00000021365	Nedd9	neural precursor cell expressed, developmentally down-regulated gene 9
chr13	42051352	42051788	ENSMUSG00000021366	Hivep1	human immunodeficiency virus type I enhancer binding protein 1
chr13	42946094	42946336	ENSMUSG00000054728	Phactr1	phosphatase and actin regulator 1
chr13	43170972	43171759	ENSMUSG00000021368	Tbc1d7	TBC1 domain family, member 7
chr13	43304101	43304627	ENSMUSG00000051335	Gfod1	glucose-fructose oxidoreductase domain containing 1
chr13	43559544	43560030	ENSMUSG00000021371	Mcur1	mitochondrial calcium uniporter regulator 1
chr13	43560303	43560810	ENSMUSG00000021371	Mcur1	mitochondrial calcium uniporter regulator 1
chr13	43615595	43615938	ENSMUSG00000044164	Rnf182	ring finger protein 182
chr13	43684196	43684953	ENSMUSG00000110016	Gm20751	predicted gene, 20751
chr13	44730999	44731564	ENSMUSG00000038518	Jarid2	jumonji, AT rich interactive domain 2
chr13	44869576	44870011	ENSMUSG00000038518	Jarid2	jumonji, AT rich interactive domain 2
chr13	45293244	45293608	ENSMUSG00000038175	Mylip	myosin regulatory light chain interacting protein
chr13	45965170	45965739	ENSMUSG00000046876	Atxn1	ataxin 1
chr13	46669186	46669663	ENSMUSG00000069237	Fam8a1	family with sequence similarity 8, member A1
chr13	46726873	46727224	ENSMUSG00000021374	Nup153	nucleoporin 153
chr13	46930168	46930468	ENSMUSG00000021375	Kif13a	kinesin family member 13A
chr13	47043255	47043519	ENSMUSG00000038080	Kdm1b	lysine (K)-specific demethylase 1B
chr13	47105814	47106711	ENSMUSG00000021377	Dek	DEK proto-oncogene (DNA binding)
chr13	48260250	48260717	ENSMUSG00000021379	Id4	inhibitor of DNA binding 4
chr13	48260962	48261412	ENSMUSG00000021379	Id4	inhibitor of DNA binding 4
chr13	48473040	48473313	ENSMUSG00000050954	Zfp169	zinc finger protein 169
chr13	48546097	48546959	ENSMUSG00000065421	Mirlet7a-1	microRNA let7a-1
chr13	48659170	48659981	ENSMUSG00000021381	Barx1	BarH-like homeobox 1
chr13	48878376	48878762	ENSMUSG00000038025	Phf2	PHD finger protein 2
chr13	49173234	49173553	ENSMUSG00000037966	Ninj1	ninjurin 1
chr13	49187586	49188032	ENSMUSG00000037966	Ninj1	ninjurin 1
chr13	49216053	49216475	ENSMUSG00000037960	Card19	caspase recruitment domain family, member 19
chr13	49319678	49320240	ENSMUSG00000037946	Fgd3	FYVE, RhoGEF and PH domain containing 3
chr13	49320534	49320777	ENSMUSG00000037946	Fgd3	FYVE, RhoGEF and PH domain containing 3
chr13	49341142	49341487	ENSMUSG00000037933	Bicd2	BICD cargo adaptor 2
chr13	49354107	49354425	ENSMUSG00000037933	Bicd2	BICD cargo adaptor 2
chr13	49420538	49420994	ENSMUSG00000021385	Ippk	inositol 1,3,4,5,6-pentakisphosphate 2-kinase
chr13	49652607	49653346	ENSMUSG00000021391	Cenpp	centromere protein P
chr13	51228880	51229682	NA	H2af-ps2	H2A histone family, pseudogene 2
chr13	51568632	51569817	ENSMUSG00000021448	Shc3	src homology 2 domain-containing transforming protein C3
chr13	51644940	51645711	ENSMUSG00000062248	Cks2	CDC28 protein kinase regulatory subunit 2
chr13	51651742	51652018	ENSMUSG00000035139	Secisbp2	SECIS binding protein 2
chr13	51845693	51846222	ENSMUSG00000021453	Gadd45g	growth arrest and DNA-damage-inducible 45 gamma
chr13	51846658	51846919	ENSMUSG00000021453	Gadd45g	growth arrest and DNA-damage-inducible 45 gamma
chr13	52457749	52458329	ENSMUSG00000047842	Diras2	DIRAS family, GTP-binding RAS-like 2
chr13	52620510	52620838	ENSMUSG00000021457	Syk	spleen tyrosine kinase
chr13	54251634	54251993	ENSMUSG00000034987	Hrh2	histamine receptor H2
chr13	54286082	54286367	ENSMUSG00000025867	Cplx2	complexin 2
chr13	54303094	54303364	ENSMUSG00000025867	Cplx2	complexin 2
chr13	54503775	54504231	ENSMUSG00000043183	Simc1	SUMO-interacting motifs containing 1
chr13	54589903	54590182	ENSMUSG00000025869	Nop16	NOP16 nucleolar protein
chr13	54687356	54688095	ENSMUSG00000034928	Rnf44	ring finger protein 44
chr13	54693908	54694693	ENSMUSG00000034928	Rnf44	ring finger protein 44
chr13	54886581	54886943	ENSMUSG00000025876	Unc5a	unc-5 netrin receptor A
chr13	54949327	54949615	ENSMUSG00000025876	Unc5a	unc-5 netrin receptor A
chr13	55105151	55105808	ENSMUSG00000021481	Zfp346	zinc finger protein 346
chr13	55171805	55172458	ENSMUSG00000005320	Fgfr4	fibroblast growth factor receptor 4
chr13	55362495	55362858	ENSMUSG00000021484	Lman2	lectin, mannose-binding 2
chr13	55444641	55445405	ENSMUSG00000074886	Grk6	G protein-coupled receptor kinase 6
chr13	55463974	55464688	ENSMUSG00000034686	Prr7	proline rich 7 (synaptic)
chr13	55470222	55470559	ENSMUSG00000034686	Prr7	proline rich 7 (synaptic)
chr13	55622716	55623462	ENSMUSG00000021501	Caml	calcium modulating ligand
chr13	55693176	55693413	ENSMUSG00000045767	B230219D22Rik	RIKEN cDNA B230219D22 gene
chr13	55713893	55714573	ENSMUSG00000021497	Txndc15	thioredoxin domain containing 15
chr13	55830521	55830855	ENSMUSG00000021506	Pitx1	paired-like homeodomain transcription factor 1
chr13	56093618	56093851	ENSMUSG00000015937	Macroh2a1	macroH2A.1 histone
chr13	56135330	56135685	ENSMUSG00000015937	Macroh2a1	macroH2A.1 histone
chr13	56226379	56226857	ENSMUSG00000097361	4930550C17Rik	RIKEN cDNA 4930550C17 gene
chr13	56597946	56598437	ENSMUSG00000035493	Tgfbi	transforming growth factor, beta induced
chr13	57976565	57977171	ENSMUSG00000077962	Mir874	microRNA 874
chr13	58128536	58129381	ENSMUSG00000007836	Hnrnpa0	heterogeneous nuclear ribonucleoprotein A0
chr13	58215250	58215545	ENSMUSG00000005312	Ubqln1	ubiquilin 1
chr13	58402039	58402495	ENSMUSG00000021546	Hnrnpk	heterogeneous nuclear ribonucleoprotein K
chr13	58402886	58403202	ENSMUSG00000035367	Rmi1	RecQ mediated genome instability 1
chr13	58479739	58479977	ENSMUSG00000035367	Rmi1	RecQ mediated genome instability 1
chr13	59585065	59585485	ENSMUSG00000021557	A230056J06Rik	RIKEN cDNA A230056J06 gene
chr13	59769866	59770637	NA	Etohd2	ethanol decreased 2
chr13	59960327	59960750	ENSMUSG00000114531	A530065N20Rik	RIKEN cDNA A530046M15 gene
chr13	60038308	60038613	ENSMUSG00000114531	A530065N20Rik	RIKEN cDNA A530046M15 gene
chr13	60051093	60051336	ENSMUSG00000114531	A530065N20Rik	RIKEN cDNA A530046M15 gene
chr13	60176859	60177474	ENSMUSG00000052957	Gas1	growth arrest specific 1
chr13	60217376	60217700	ENSMUSG00000050765	Gm5084	predicted gene 5084
chr13	62964767	62965180	ENSMUSG00000021458	Aopep	aminopeptidase O
chr13	63330110	63330406	ENSMUSG00000021461	Fancc	Fanconi anemia, complementation group C
chr13	63336374	63337168	ENSMUSG00000021461	Fancc	Fanconi anemia, complementation group C
chr13	63563672	63563924	ENSMUSG00000021466	Ptch1	patched 1
chr13	63564567	63565460	ENSMUSG00000021466	Ptch1	patched 1
chr13	63566316	63566639	ENSMUSG00000021466	Ptch1	patched 1
chr13	63567848	63568360	ENSMUSG00000021466	Ptch1	patched 1
chr13	63741712	63742441	ENSMUSG00000113825	1700024I08Rik	RIKEN cDNA 1700024I08 gene
chr13	63779103	63779550	ENSMUSG00000021470	Ercc6l2	excision repair cross-complementing rodent repair deficiency, complementation group 6 like 2
chr13	63815394	63815888	ENSMUSG00000021470	Ercc6l2	excision repair cross-complementing rodent repair deficiency, complementation group 6 like 2
chr13	63918673	63919214	ENSMUSG00000021470	Ercc6l2	excision repair cross-complementing rodent repair deficiency, complementation group 6 like 2
chr13	64152836	64153783	ENSMUSG00000044934	Zfp367	zinc finger protein 367
chr13	64312485	64313098	ENSMUSG00000021482	Prxl2c	peroxiredoxin like 2C
chr13	64432409	64432925	ENSMUSG00000021483	Cdk20	cyclin-dependent kinase 20
chr13	65240765	65241175	ENSMUSG00000032999	Nlrp4f	NLR family, pyrin domain containing 4F
chr13	66932542	66933472	ENSMUSG00000021518	Ptdss1	phosphatidylserine synthase 1
chr13	67060552	67061190	ENSMUSG00000090641	Zfp712	zinc finger protein 712
chr13	67483927	67484304	ENSMUSG00000059839	Zfp874b	zinc finger protein 874b
chr13	67525998	67526349	ENSMUSG00000097333	Zfp87	zinc finger protein 87
chr13	67723983	67724581	ENSMUSG00000071281	Zfp65	zinc finger protein 65
chr13	67754775	67755051	ENSMUSG00000058331	Zfp85	zinc finger protein 85
chr13	67779673	67780033	ENSMUSG00000090659	Zfp493	zinc finger protein 493
chr13	69534428	69535086	ENSMUSG00000034575	Tent4a	terminal nucleotidyltransferase 4A
chr13	69611012	69611423	ENSMUSG00000021594	Srd5a1	steroid 5 alpha-reductase 1
chr13	69611753	69612129	ENSMUSG00000021595	Nsun2	NOL1/NOP2/Sun domain family member 2
chr13	69738644	69738882	ENSMUSG00000052981	Ube2ql1	ubiquitin-conjugating enzyme E2Q family-like 1
chr13	69739892	69740287	ENSMUSG00000052981	Ube2ql1	ubiquitin-conjugating enzyme E2Q family-like 1
chr13	70432163	70432648	ENSMUSG00000101051	1700100L14Rik	RIKEN cDNA 1700100L14 gene
chr13	70689711	70689967	ENSMUSG00000034525	Ice1	interactor of little elongation complex ELL subunit 1
chr13	71148658	71148903	ENSMUSG00000080580	Mir466f-4	microRNA 466f-4
chr13	71373344	71374022	ENSMUSG00000080580	Mir466f-4	microRNA 466f-4
chr13	71507568	71508245	ENSMUSG00000080580	Mir466f-4	microRNA 466f-4
chr13	73330993	73331285	ENSMUSG00000021607	Mrpl36	mitochondrial ribosomal protein L36
chr13	74350148	74350485	ENSMUSG00000021577	Sdha	succinate dehydrogenase complex, subunit A, flavoprotein (Fp)
chr13	76018255	76018792	ENSMUSG00000043190	Rfesd	Rieske (Fe-S) domain containing
chr13	78460415	78460672	ENSMUSG00000087143	A830082K12Rik	RIKEN cDNA A830082K12 gene
chr13	78937736	78938000	ENSMUSG00000087143	A830082K12Rik	RIKEN cDNA A830082K12 gene
chr13	80883318	80883644	ENSMUSG00000074794	Arrdc3	arrestin domain containing 3
chr13	80885609	80885999	ENSMUSG00000074794	Arrdc3	arrestin domain containing 3
chr13	81657239	81657812	ENSMUSG00000035840	Lysmd3	LysM, putative peptidoglycan-binding, domain containing 3
chr13	81711002	81711250	ENSMUSG00000035834	Polr3g	polymerase (RNA) III (DNA directed) polypeptide G
chr13	82954064	82954334	ENSMUSG00000106655	Mir3961	microRNA 3961
chr13	83732089	83732576	ENSMUSG00000050334	C130071C03Rik	RIKEN cDNA C130071C03 gene
chr13	84612601	84613321	ENSMUSG00000035762	Tmem161b	transmembrane protein 161B
chr13	85289081	85289901	ENSMUSG00000021549	Rasa1	RAS p21 protein activator 1
chr13	90922942	90923389	ENSMUSG00000049517	Rps23	ribosomal protein S23
chr13	91807519	91807759	ENSMUSG00000021621	Zcchc9	zinc finger, CCHC domain containing 9
chr13	92354699	92355015	ENSMUSG00000021707	Dhfr	dihydrofolate reductase
[truncated: 4,965 more rows]

## Sheet: 330 common genes (vs downDEGs)
Ulk4
Mpst
Cfap54
Nsun6
Zfp189
Trmo
Ptgds
9430015G10Rik
Lrriq3
Harbi1
Dis3l
Plekhg1
Msh3
Cenpo
Vti1a
Zc3h6
Pdik1l
Phactr4
Sclt1
Cep57l1
Kif18a
Seh1l
Sdccag8
C920006O11Rik
Zmym6
Alg8
Csde1
Wars2
Usp15
G2e3
Prmt7
Heatr1
Pde9a
Mpv17l
Sp4
Sgms2
Zfp62
Idi1
Rnf141
Taf4b
Gt(ROSA)26Sor
Uvssa
Luc7l3
Pcf11
Ibtk
Hmg20a
Zfp2
Zfp60
Zfp143
Actl6a
Efcab2
Afg1l
Lin7c
Zmym2
Tmem209
Rfesd
Pnisr
Zfp322a
Nfxl1
Tug1
Ccdc47
Dcun1d2
Atr
Nmnat1
Nsun3
Amz2
Yme1l1
Mrps9
Bcap29
Chrac1
Tdrkh
Arhgap5
Pgk1
Zfp367
Ap3m1
9930021J03Rik
Dsn1
Haus3
Rmnd1
Nt5c2
Bloc1s1
Srsf5
Usp37
Nudt5
Etfrf1
Babam2
Sumo3
Supv3l1
Stk38l
Dazap2
Pibf1
Orc4
Tada1
Metap1
Bhlhe40
Tbc1d15
Thnsl1
Dnaja3
Zbtb21
Vps13a
Ncoa4
Xrcc6
Senp1
Abce1
Pum3
Dram2
Zfp260
Lars
Tcf12
Rsrc1
Tank
Oard1
Ciart
Zbtb41
Ttc13
Capza1
Higd1a
Ggps1
Hipk3
Vps26a
Fer
Mpp5
Wdr20
Pipox
Washc4
Gtf2a1
Abraxas2
Zfp266
Polr2b
Zfp386
Mrps14
Cops3
Pias1
Vrk1
Alg14
Mrpl45
Nfyb
Swi5
Oma1
Rbx1
Zc3h7a
Nebl
Top2b
Otud4
Atad2
Echdc1
Thoc1
Poc1b
Fundc1
Slc25a36
Klhl23
Tmem237
Gatb
Usp9x
Sacm1l
Lifr
Mphosph6
Oat
Gstz1
Clk4
Ints9
Fam114a2
Arl6
Smc3
Tcerg1
Slc39a10
Cldnd1
Orc6
Dnm1l
Ptrh2
Appl2
Sf3b1
C9orf72
Stip1
Snw1
Setd2
Snx6
0610009B22Rik
Trim24
Sdha
1110004F10Rik
Fyco1
Dcaf13
Phip
Cdk19
Rdh11
Bzw1
Smg1
Erbin
Tmem242
Rock1
Cct7
Nat8f1
Slc31a1
Tmx1
Idh1
Wdr37
Cadm1
Pcnp
Mrpl55
Ppid
Ptpn2
Mier3
Atf2
Rtcb
Bclaf1
Trim23
Fkbp3
Ssr1
Pank3
Etv1
Inafm2
Hspd1
Mir99ahg
Rbm39
Aasdhppt
Rpf2
Stt3a
Abhd5
Nop56
Trappc4
U2surp
Cntn1
Rnf146
Qk
Zcchc7
Mesd
Zranb2
Farsb
Acadm
Dpp8
Ndrg2
Pja2
Yipf6
Hmgcr
Wsb1
Rbm25
Ogfrl1
Zdhhc17
Sdcbp
Ube2n
Ccnl2
Hmgcs1
Ssbp1
Ndufaf4
Fbxl5
Hsp90aa1
Derl2
Far1
Pcmtd1
Fcho2
Dhrs7
Kitl
Morf4l1
Snap23
Pten
Wwp1
Arl6ip1
Hsph1
Pkn2
Krit1
Cpsf6
Marchf6
Zwint
Oga
Ahi1
Copb2
Ccnc
Srsf6
Zfp24
Pcm1
Eif4a2
Jak2
Pdia4
Insig1
Nedd4
Sumo1
Pop4
Ssb
Mob1a
Larp4
Bhlhe41
Ghitm
Immt
Ipo11
Cep20
Leprot
Hspa4l
Nup93
Gls
Pex2
Dctn6
Mtmr6
Vdac3
Scoc
Arhgef26
Ddx5
Sec23a
Chmp3
Fdft1
Hbp1
Srrm1
Xpo1
Fbxo3
Ywhae
Bbip1
Gmps
Cript
Srek1
Lgals8
Aldh6a1
Smim7
Micos13
Ndufc1
Cdk17
Smarca2
Glo1
Ipo5
Ergic2
Tm9sf3
Srsf7
Tab2
Nap1l1
Sfr1
Cand1
Dclk1
Capza2
Hnrnpc
Malat1
Cnbp

## Sheet: 276 common genes (vs UpDEGs)
Rgs9bp
Sgca
Enho
Btbd7
Tab1
Abhd8
Exosc4
Anks1b
Mpp7
Egr1
Slc39a3
Gdf9
Bop1
Mdm2
Olig1
Brat1
Shpk
Mfge8
Rhob
Lrp1
Chpf
Ccdc12
Baiap2
Ninj1
Nrxn2
Fscn1
Taf4
Zfp384
Psmb9
Nelfa
Hbegf
Mbd6
Inka2
Dda1
Rap2b
Dhodh
Ppp4c
Gtf3c1
Aplf
Lrrc7
Gak
Rbm10
Uqcrc1
Nans
H2-D1
Gne
Ehbp1
Ptprs
1700037H04Rik
Aup1
Nfs1
Mvk
Chchd2
Atp5d
Plk2
Mmp15
Sash1
Phc2
Tmem131
Erp29
Dzip1
Msto1
Ccnd1
Trim27
Tcf3
Shisa4
Hexa
Cox6a1
Slc25a10
Sgk1
Plec
Nfkbia
Rpl13
Plpbp
Trafd1
Nrf1
Ckb
Smdt1
Prpsap1
Gclc
Prkcsh
Mtss2
Nomo1
Jun
Mob2
Ccng2
Ccnk
Lhx2
Ccng1
Snx16
Bsdc1
Sf1
Ppp1r10
Mtarc2
Fam234a
Ddr1
Csnk1d
Rabac1
Hnrnpm
Med11
Tnni1
Dcaf4
Actn4
Smpd1
Clasp1
Stk11
Tcf19
Zfp326
Dnajb1
Cebpd
Btbd11
Spred2
Elmo2
Trp53inp1
Nucb1
Exoc8
Psmd8
Fos
Snhg15
Puf60
Pcbp1
S100b
Atp1b3
Rps12
Stk16
Ak1
Dcaf7
Repin1
Tpt1
Slc30a1
Myh9
Polr3h
Adamts1
Ctxn1
Qdpr
Slc33a1
Emc6
Smad7
Serpine2
Ift27
Arnt2
Tob1
Fabp5
Jag1
Slc25a4
Adgrl3
Ano3
Hey1
Mff
Eif1
Gpx4
Entpd5
Pou3f3
Micu1
Gss
Faim
Rtn1
Kansl1
Nacc2
Tmbim1
Sptan1
Cd81
Atp6v0d1
Morf4l2
Slc35b2
Atrnl1
Tmem19
Scrn1
Ift57
Vcp
Slc41a1
Vim
Rhoc
Fryl
Chchd3
Mlf2
Slc7a5
Ywhag
Pik3r1
Adam9
Herc2
Mbd2
Slc35d1
Agpat5
Sec24b
Fas
Slc25a3
Rab11a
Slc1a4
Sin3b
Tspan3
Foxo3
Hmgn1
Phyhipl
Atp1a1
Erc1
B2m
Gas1
Wwtr1
Slc49a4
Sik3
F3
Ssbp3
Tapbp
Zmiz1
Fnta
Pigs
Cdc42bpa
Slc35f1
Rasl11a
Cyc1
Oxct1
Tshz1
Tspan5
Lrrc28
Ptdss1
Vapa
Arf6
Aox1
Sema6d
Megf9
Atp5b
Mettl9
Rps19
Calm3
Ube2d2a
Lamp1
Dnajc1
Apip
Jam2
Map4k4
Pfkfb2
Tnrc6b
Slain1
Glrx3
Mcl1
Tex2
Itprid2
Cd47
Hdac2
Arl8b
Sema6a
Ywhab
Slc39a6
Rab21
Lratd1
Slc3a2
Cnn3
Capzb
Dst
Rtn3
Hs2st1
Rps13
Ptpra
Sh3glb1
Smim14
Nptn
Atp6v1e1
Atxn10
Slc16a1
Golm2
Sulf2
Arf4
Exoc4
Rab1a
Rps27l
Sat1
Dennd5a
Arpc2
Mlc1
Laptm4a
Scd2
Ugp2
Rtn4
Ppp3ca
Dbi
