# Supplementary material for: Epigenetic maintenance of adult neural stem cell quiescence in the mouse hippocampus via Setd1a
Source: Nat Commun. 2024 Jul 6;15:5674. doi: 10.1038/s41467-024-50010-y (PMC11227589; doi:10.1038/s41467-024-50010-y)
Supplement: Supplementary file 6 — Supplementary Dataset 3 [file 41467_2024_50010_MOESM6_ESM.xlsx]

## Sheet: Antibody
Summary of information for antibodies used in the current study.
Name	Vendor	Catalog#	RRID	use	Dilution
Chicken Polyclonal Anti-Nestin	Aves labs	Cat#NES	RRID: AB_2314882	IHC	1:500
Rabbit Polyclonal Anti-GFAP	Dako	Cat# Z0334	RRID: AB_10013382	IHC	1:500
Mouse Monoclonal Anti-GFAP	Sigma	Cat# MAB360	RRID: AB_11212597	IHC	1:500
Rabbit Monoclonal Anti-TBR2	Abcam	Cat#ab183991	RRID: AB_2721040	IHC	1:200
Guinea Pig Polyclonal Anti-DCX	EMD Millipore	Cat#AB2253	RRID: AB_1586992	IHC	1:200
Goat Polyclonal Anti-DCX	Santa Cruz	Cat# sc-8066	RRID: AB_2088494	IHC	1:200
Mouse Monoclonal Anti-Mcm2	BD	Cat#610701	RRID: AB_398024	IHC	1:150
Rat Monoclonal Anti-Sox2	Invitrogen	Cat#14-9811-82	RRID: AB_11219471	IHC	1:150
Goat Polyclonal Anti-GFP	Rockland	Cat#600101215	RRID: AB_11181883	IHC	1:500
Goat Polyclonal Anti-mCherry	Biorbyt	Cat#orb11618	RRID: AB_2687829	IHC	1:500
Mouse Monoclonal Anti-Ki67	BD Biosciences	Cat#550609	RRID: AB_393778	IHC	1:150
Rabbit Polyclonal Anti-Setd1a	Abcam	Cat#ab70378	RRID: AB_1951955	Western Blot	1:150
Mouse Monoclonal Anti-Setd1a	Santa Cruz	Cat#sc-515590	RRID: N/A	IHC	1:150
Mouse Monoclonal Anti-α-Tubulin	Cell Signaling Technology	Cat#3873S	RRID: AB_1904178	Western Blot	1:5000
Rabbit Polyclonal Anti-H3K4me1	Abcam	Cat#ab8895	RRID: AB_306847	IHC	1:150
Rabbit Polyclonal Anti-H3K4me2	Abcam	Cat#ab7766	RRID: AB_2560996	IHC	1:150
Rabbit Polyclonal Anti-H3K4me3	Abcam	Cat#ab8580	RRID: AB_306649	IHC	1:150

## Sheet: Primers
Oligonucleotides
Setd1a-Loxp-F (genotyping)	5'-GGTTATTGATCTGGGCAGGC-3'
Setd1a-Loxp-R (genotyping)	5'-TGACCTGTTTTTCAAGCCCTC-3'
Mouse Bhlhe40 qPCR-F	5'-GGAGACCTGTCAGGGATGGA-3'
Mouse Bhlhe40 qPCR-R	5'-TGCTTTCACGTGCTTCAACG-3'
Mouse GAPDH qPCR-F	5'-GGAGAGTGTTTCCTCGTCCC-3'
Mouse GAPDH qPCR-R	5'-ATGAAGGGGTCGTTGATGGC-3'
control shRNA	5′- CCTAAGGTTAAGTCGCCCTCG -3′
mouse Bhlhe40 shRNA1	5′- GCGAGGTTACAGTGTTTATAT-3′
mouse Bhlhe40 shRNA2	5′- CTGGTGATTTGTCGGGAAGAA -3′
