# Supplementary material for: Epigenetic maintenance of adult neural stem cell quiescence in the mouse hippocampus via Setd1a
Source: Nat Commun. 2024 Jul 6;15:5674. doi: 10.1038/s41467-024-50010-y (PMC11227589; doi:10.1038/s41467-024-50010-y)
Supplement: Supplementary file 8 — Source Data [file 41467_2024_50010_MOESM8_ESM.xlsx]

## Sheet: Fig.1
Fig.1b
GCL
	WT						cHet
section 1	0.058	0.07	0.059	0.058			0.102	0.088	0.087	0.071	0.07	0.077
2	0.07	0.084	0.073	0.071			0.128	0.112	0.113	0.094	0.122	0.1
3	0.082	0.087	0.093	0.086			0.132	0.145	0.109	0.114	0.141	0.118
4	0.075	0.061	0.086	0.095			0.105	0.089	0.094	0.105	0.109	0.104
5	0.064	0.064	0.072	0.073			0.119	0.098	0.091	0.096	0.075	0.078
6	0.068	0.071	0.078	0.063			0.118	0.102	0.098	0.103	0.084	0.087
	Mean_WT	SEM_WT					Mean_cHet	SEM_cHet		p values
section 1	0.06125	0.00292617				section 1	0.0825	0.00499833		0.0128125
2	0.0745	0.00322749				2	0.1115	0.00523927		0.000760606
3	0.087	0.00227303				3	0.1265	0.00610328		0.00100208
4	0.07925	0.00733002				4	0.101	0.00315172		0.0145788
5	0.06825	0.00246221				5	0.0928333	0.00648802		0.0184959
6	0.07	0.00313581				6	0.0986667	0.00501775		0.00279733
CA
	CA1_WT					CA1_cHet						CA3_WT					CA3_cHet
section 1	0.0355	0.055	0.0545	0.0635		0.0385	0.0585	0.063				0.0395	0.0665	0.064	0.071		0.0595	0.0735	0.0685
2	0.061	0.071	0.0815	0.092		0.056	0.0805	0.0835				0.051	0.0635	0.074	0.078		0.064	0.071	0.0725
3	0.0845	0.091	0.0955	0.1105		0.0765	0.103	0.099				0.052	0.058	0.074	0.077		0.0795	0.0805	0.07
4	0.0985	0.082	0.114	0.1255		0.1085	0.1025	0.1175				0.056	0.0805	0.0805	0.1095		0.1225	0.1105	0.0885
5	0.0815	0.0745	0.0995	0.12		0.141	0.095	0.096				0.0715	0.164	0.1525	0.198		0.172	0.229	0.1085
6	0.07	0.075	0.0935	0.101		0.1035	0.091	0.093
	Mean_CA1_WT	SEM_CA1_WT				Mean_CA1_cHet	SEM_CA1_cHet		p values			Mean_CA3_WT	SEM_CA3_WT				Mean_CA3_cHet	SEM_CA3_cHet		p values
section 1	0.052125	0.00591388				0.0533333	0.00752957		0.902885			0.06025	0.00706665				0.0671667	0.00409607		0.478574
2	0.076375	0.00668136				0.0733333	0.00870983		0.788591			0.066625	0.00603937				0.0691667	0.00261937		0.747638
3	0.095375	0.00552409				0.0928333	0.0082479		0.799834			0.06525	0.00607419				0.0766667	0.00334581		0.198899
4	0.105	0.00945384				0.1095	0.0043589		0.717826			0.081625	0.0109399				0.107167	0.00995546		0.157942
5	0.093875	0.0101763				0.110667	0.0151694		0.381225			0.1465	0.026801				0.169833	0.0348022		0.6111
6	0.084875	0.00737782				0.0958333	0.00387657		0.292271
Fig.1d
Thickness					Nuclei/mm2
	WT	cHet			WT	cHet
	37.125	54.643			18733.3	18027.9
	43.213	64.005			20080.3	18996.8
	55.786	67.938			21944.4	21722.2
	48.387	61.816
	42.22	62.232		Mean	20252.7	19582.3
	34.099	58.676		SEM	930.966	1105.91
	46.404	43.418		p values	0.666941
	32.459	47.787
	37.015	48.144
	33.102	49.354
	39.433	47.623
	34.898	49.141
	33.285	53.701
	41.478	63.768
	39.558	53.584
	38.864	47.441
	34.293	41.713
	38.701	43.57
Mean	39.4622	53.253
SEM	1.44215	1.89999
p values	1.65539e-06
	Fig.1f
	P28							3 mon							9 mon
	RGL-WT	RGL-cHet	Tbr2-WT	Tbr2-cHet	DCX-WT	DCX-cHet		RGL-WT	RGL-cHet	Tbr2-WT	Tbr2-cHet	DCX-WT	DCX-cHet		RGL-WT	RGL-cHet	Tbr2-WT	Tbr2-cHet	DCX-WT	DCX-cHet
	4138.92	3436.82	3148.32	4057.63	29735.7	38502.4		1393.47	711.251	593.78	810.386	4294.17	9632.26		508.882	62.5659	165.001	51.059	1995.11	1080.92
	4152.4	3873.82	2846.18	3733.17	34228.2	47171.3		1392.05	850.804	628.166	1002.02	3725.71	6177.4		402.131	44.9212	184.077	103.419	1822.9	1221.47
	4595.65	3633.37	2962.29	3384.54	34477.6	44255.9		1403.46	743.253	648.111	1053.96	3443.34	9070.39		467.383	211.587	196.837	118.236	1916.56	1198.72
Mean	4295.65	3648	2985.59	3725.11	32813.8	43309.8		1396.32	768.436	623.352	955.455	3821.08	8293.35		459.465	106.358	181.972	90.9044	1911.52	1167.04
SEM	150.047	126.361	87.995	194.346	1540.73	2546.81		3.59297	42.2075	15.8675	74.0681	250.2	1070.34		31.0698	52.8606	9.25018	20.3767	49.7777	43.5577
p values	0.0298904		0.0256676		0.0243142			0.000120611		0.0118355		0.0152393			0.00451005		0.0152291		0.000354964
	Fig.1h
	WT_P28	cHet_P28	WT_3mon	cHet_3mon	WT_9mon	cHet_9mon
	14.6341	23.5294	10.4179	12.8095	4.51064	11.7647
	13.0435	20	6.30769	12.5	2.22222	15
	15.873	28.0702	8.03509	12.5	3.57143	12.2561
			8	18.2683
			4.44776	13.1379
Mean	14.5169	23.8665	7.44169	13.8431	3.43476	13.0069
SEM	0.818919	2.33575	0.994266	1.11256	0.664134	1.00658
p values	0.0194793		0.00265048		0.00136392

## Sheet: Fig.2
	Fig.2c
	WT	iHet	iKO
	5.26316	17.7419	30.7692
	14.2857	26.9231	13.3333
	9.80392	17.8947	25.4237
		19.3878	31.0952
Mean	9.78426	20.4869	25.1554
SEM	2.6046	2.17728	4.1496
p values		0.0247634	0.0353453
	Fig.2f
	Nestin+GFAP+GFP+/GFP+ cells (%)				Tbr2+GFP+/GFP+ cells (%)				DCX+GFP+/GFP+ cells (%)
	WT	iHet	iKO		WT	iHet	iKO		WT	iHet	iKO
	47.7046	43.125	38.6617		8.98305	13.5135	13.7478		32.8814	40.2703	42.4069
	44.8925	41.5584	34.135		13.2193	18.9003	19.8236		32.1244	38.7354	44.4795
	51.4423	38.6905	31.6883		13.1291	14.5897	20.0263		33.698	41.6413	48.8152
		32.6241			12.6761	13.8801			34.7418	42.5868
						18.9189				44.1441
Mean	48.0131	38.9995	34.8283		12.0019	15.9605	17.8659		33.3614	41.4756	45.2338
SEM	1.89706	2.31497	2.04268		1.01327	1.21634	2.05986		0.5612	0.931257	1.88797
p values		0.0359398	0.00910678			0.0466555	0.0383005			0.000218636	0.000960855
	Fig.2h
	Nestin+GFAP+GFP+/GFP+ cells (%)				Tbr2+GFP+/GFP+ cells (%)				DCX+GFP+/GFP+ cells (%)
	WT	iHet	iKO		WT	iHet	iKO		WT	iHet	iKO
	35.4167	32.2751	20.9877		11.6071	8.84354	16.7033		53.869	67.3469	67.4725
	41.0405	21.1796	32.8622		13.879	11.5385	13.5338		50.8897	62.2378	57.8947
	39.3365	34.2992	24.3243		14.3478	13.8973	17.0732		43.4783	62.8399	62.1951
		21.7391				12.585			39.1469	54.4218
						11.6041				49.8294
Mean	38.5979	27.3733	26.0581		13.278	11.6937	15.7701		46.846	59.3351	62.5208
SEM	1.66493	3.44118	3.53579		0.846315	0.830837	1.12322		3.37011	3.15752	2.76966
p values		0.0477653	0.032632			0.258209	0.151084			0.0311543	0.019278

## Sheet: Fig.3
	Fig.3e
	WT, PBS	WT, TCP	WT, ORY		iHet, PBS	iHet, TCP	iHet, ORY		iKO, PBS	iKO, TCP	iKO, ORY
	9.30233	5.76923	5.61798		12.5	4.44444	8.10811		16.9231	2	6.59341
	11.5942	6.39864	5.37634		20.0183	5.71429	5.81395		21.5278	8.77193	10
	10.5769	7.3416	6.25		21.8487	11.9565	12.6126		24.4237	5.55556	3.57143
	11.7021						7.29167
Mean	10.7939	6.50316	5.74811		18.1223	7.37175	8.45659		20.9582	5.4425	6.72161
SEM	0.558065	0.456901	0.26046		2.8604	2.32151	1.46443		2.1839	1.9557	1.85688
p values		0.00246204	0.000776437			0.0433194	0.0221637			0.00611773	0.0076713

## Sheet: Fig.4
	Fig.4b
	GFP_5d	Cre_5d	GFP_7d	Cre_7d	GFP_9d	Cre_9d
	5.1948	3.2967	0	6.45161	0	2
	2.85714	2.04082	0	9.52381	0	0
	1.5625	2.37995	0	20.4546	0	0
	2.8169	0	4.25532	0	0	0
	5.33333	1.23457	0	2.17391	0	0
	3.26087	6.17284	4.93827	5.12821	0	2.38095
	0	2.38095	0	0	0	4.87805
	7.2165	4.05405	0	9.375	1.88679	5
	0	2.12766	0	12.9032	0	2.32558
	2.89855	6.45161	0	4.87805	0	0
	0	0	0	6.25
	0	0	1.5625
	0	0
		0
		0
Mean	2.39543	2.00928	0.896341	7.01258	0.188679	1.65846
SEM	0.672193	0.569135	0.517091	1.80414	0.188679	0.635678
p values		0.662491		0.00279083		0.039772
	Fig.4f
	5d	5d	7d	7d	9d	9d	5d	5d	7d	7d	9d	9d
	GFP-DMSO	Cre-DMSO	GFP-DMSO	Cre-DMSO	GFP-DMSO	Cre-DMSO	GFP-ORY	Cre-ORY	GFP-ORY	Cre-ORY	GFP-ORY	Cre-ORY
	4.15607	0	0	7.14286	0	3.11111	2.7027	1.2987	1.83486	0.512821	0.735294	0.900901
	3.73529	0	0	6.66667	1.25235	3.40909	3.0303	2.89855	2.33645	1.62162	0	0.952381
	4.45985	0	3.22581	20	0.86271	2.17391	3.2967	2.53165	2.8754	0.52356	0	0.934579
	5.38095	4.34228	0	9.09091	0.98271	1.8018	0	1.21951	1.1583	0.956938	1.34228	0.961538
	0	3.68966	0	0	2.42152	1.52672	1.83486	3.57143	0.966184	0.980392	0.746269	0.892857
	0	6.04878	3.84615	22.2222	0	0	0	0	0	3.37553	0.854701	0
	3.64103	3.68027	3.44828	0	1.52325	0.89275
	5.11268	4.3986	4.7619	12.5	0.52163	2.94827
	3.8	2.98817	0	0	1.35221	2.5693
	4.6	1.89276	4	14.2857
			5.26316	11.1111
			0	16.6667
			2.23645	14.2857
Mean	3.48859	2.70405	2.06013	10.3055	0.990709	2.04811	1.81076	1.91997	1.52853	1.32848	0.613091	0.773709
SEM	0.608864	0.677754	0.584488	2.0521	0.256294	0.371598	0.606882	0.536097	0.422309	0.44154	0.21405	0.155143
p values		0.400506		0.000741843		0.0324176		0.895391		0.750093		0.557016

## Sheet: Fig.6
	Fig.6b
	Control_5d	shRNA1_5d	shRNA2_5d	Control_7d	shRNA1_7d	shRNA2_7d
	3.56633	4.35572	8.68056	1.52801	4.86111	17.3913
	2.6738	2.45776	9.09091	1.72712	3.30739	18.2796
	3.49544	3.66569	7.88643	1.8797	3.69004	18.797
Mean	3.24519	3.49305	8.55263	1.71161	3.95285	18.156
SEM	0.286429	0.554652	0.353536	0.101818	0.467373	0.410468
p values		0.711596	0.000308807		0.00940916	2.61309e-06
	Fig.6d
	Control	shRNA1	shRNA2
	15.79	22.22	66.67
	6.25	26.92	61.29
	15.15	15.38	73.33
	9.27	21.63	59.33
	13.16	24.85	62.32
Mean	11.924	22.2	64.588
SEM	1.81822	1.95114	2.49424
p values		0.00485667	1.41438e-07

## Sheet: Supplementary Fig.1
	S1a
	S1b
	WT	cHet	cKO
	1	0.370577	0.0040698
	1	0.398052	0.00373074
	1	0.190039	0.0036246
	1	0.594296	0
	1	0.685788	0
Mean	1	0.44775	0.00228503
SEM	0	0.0874582	0.000935752
p values		0.000229195	6.70568e-22
	S1f
		WT					cHet
	section 1	0.11	0.12	0.07925	0.1025		0.114	0.091	0.0855	0.09
	2	0.131	0.1415	0.10875	0.14		0.12	0.1145	0.11	0.129
	3	0.131	0.1175	0.104	0.137		0.111	0.1055	0.0935	0.1365
	4	0.105	0.1095	0.09675	0.1265		0.093	0.089	0.0895	0.117
	5	0.097	0.113	0.08675	0.1115		0.1055	0.092	0.077	0.109
	6	0.106	0.1385	0.099	0.0995		0.1175	0.1825	0.099	0.11
		Mean_WT	SEM_WT				Mean_cHet	SEM_cHET		p values
	section 1	0.102937	0.0086713			section 1	0.095125	0.00640434		0.495898
	2	0.130312	0.00755216			2	0.118375	0.00408949		0.213914
	3	0.122375	0.00735803			3	0.111625	0.00906085		0.392579
	4	0.109438	0.00627028			4	0.097125	0.00668448		0.227717
	5	0.102063	0.00625031			5	0.095875	0.00728118		0.542906
	6	0.11075	0.00938638			6	0.12725	0.0188044		0.462269
	S1g
		WT					cHet
	section1	0.0585	0.0995	0.091	0.096		0.0695	0.0975	0.085
	2	0.0715	0.124	0.1185	0.1205		0.096	0.1345	0.1205
	3	0.0855	0.133	0.1365	0.1375		0.1175	0.1345	0.141
	4	0.079	0.107	0.125	0.1255		0.1005	0.0965	0.122
	5	0.0755	0.0965	0.0985	0.115		0.1035	0.0935	0.105
	6	0.0735	0.1045	0.103	0.1185		0.11	0.1185	0.1065
		Mean_WT	SEM_WT				Mean_cHet	SEM_cHET		p values
	section 1	0.08625	0.00941298			section 1	0.084	0.00809835		0.869742
	2	0.108625	0.0124271			2	0.117	0.0112509		0.65169
	3	0.123125	0.0125787			3	0.131	0.00700595		0.643353
	4	0.109125	0.0109247			4	0.106333	0.00791798		0.855149
	5	0.096375	0.00809932			5	0.100667	0.0036094		0.687056
	6	0.099875	0.00945907			6	0.111667	0.00356293		0.355347
	S1h
		WT									cHet
	section1	0.1	0.107	0.118	0.093	0.074	0.071	0.057	0.085		0.115	0.113	0.151	0.144	0.078	0.075	0.105	0.108
	2	0.117	0.128	0.12	0.115	0.098	0.098	0.09	0.119		0.153	0.166	0.175	0.17	0.114	0.112	0.144	0.149
	3	0.146	0.119	0.098	0.129	0.108	0.113	0.113	0.142		0.171	0.178	0.172	0.185	0.133	0.136	0.15	0.172
	4				0.093	0.079	0.088	0.111	0.112		0.165	0.157			0.115	0.121	0.119	0.147
	5	0.081			0.08	0.07	0.082	0.092	0.103						0.103	0.099	0.114	0.106
	6	0.091			0.087	0.07	0.089	0.091	0.108		0.144	0.175			0.108	0.094	0.103	0.12
		Mean_WT	SEM_WT								Mean_cHet	SEM_cHet
	section 1	0.088125	0.00717744							section 1	0.111125	0.00957944
	2	0.110625	0.0047507							2	0.147875	0.0084841
	3	0.121	0.00591608							3	0.162125	0.00697812
	4	0.0966	0.00648537							4	0.137333	0.00884559
	5	0.0846667	0.00464519							5	0.1055	0.00317543
	6	0.0893333	0.00494413							6	0.124	0.0124016
		p values
	section 1	0.0752688
	2	0.0018355
	3	0.000503708
	4	0.00598778
	5	0.0109675
	6	0.0266468

## Sheet: Supplementary Fig.2
	S2c
	WT	iHet	iKO
	18.46	9.805	11.244
	32.025	18.27	8.757
	16.346	12.287	6.428
	16.835	13.223	6.363
	15.576	13.42	6.639
	13.543	15.169	8.86
	20.974	12.428	9.58
	24.025	11.338	4.445
	19.002	8.815	3.852
	14.496	10.878	9.954
	15.82	5.225	17.217
	12.529	15.956	12.114
		3.813
		9.481
		16.243
		10.329
		6.824
		11.206
		7.046
		14.961
Mean	18.3026	11.3358	8.78775
SEM	1.55398	0.854431	1.06397
p values		0.000176037	4.6436e-05
	S2e
	WT	iHet	iKO
	27.853	9.126	3.713
	15.964	10.321	1.398
	21.039	7.495	3.522
	17.357	8.664	0.17
	20.346	7.047	1.782
	17.856	10.235	1.215
	15.675	3.916	0.738
	28.435	9.202	5.14
	16.679	8.066	1.121
	25.611	3.547	4.639
	16.514
	16.744
	26.353
Mean	20.4943	7.7619	2.3438
SEM	1.34699	0.750147	0.554107
p values		1.87952e-07	2.49324e-10

## Sheet: Supplementary Fig.3
	S3c				S3e				S3g
	P3				P7				P14
	WT	iHet	iKO		WT	iHet	iKO		WT	iHet	iKO
	97.0588	98.6487	100		88.3212	93.5185	93.4426		31.4286	38.806	46.2687
	100	98.2857	97.3214		92.4242	92.5466	91.3043		29.5775	38.0282	50
	99.115	100	98.3607		94.0594	95.1807	91.6129		24.5902	42.7083	43.1655
									35.514		44.5455
Mean	98.7246	98.9781	98.5607		91.6016	93.7486	92.12		30.2776	39.8475	45.9949
SEM	0.871197	0.521571	0.779678		1.70679	0.769064	0.667303		2.26535	1.44794	1.47824
p values		0.815151	0.89527			0.315374	0.791326			0.0226085	0.00114068

## Sheet: Supplementary Fig.4
	S4d
	WT_PBS_me1	WT_TCP_me1	WT_ORY_me1	WT_PBS_me2	WT_TCP_me2	WT_ORY_me2	WT_PBS_me3	WT_TCP_me3	WT_ORY_me3
	15.681	51.629	25.153	13.156	47.298	52.311	12.473	13.803	10.021
	12.934	12.249	13.497	25.996	39.582	38.828	9.835	12.46	12.749
	17.981	10.731	24.364	8.329	15.709	42.032	8.047	14.867	12.952
	26.312	7.636	17.477	9.881	22.94	57.005	9.806	15.572	10.519
	6.718	17.48	22.823	30.9	19.603	36.793	12.003	13.47	14.244
	17.604	25.156	37.16	28.236	33.235	39.669	9.239	12.078	12.128
	20.564	31.971	18.04	21.397	22.302	46.642	13.469	12.637	17.057
	7.738	9.574	20.828	23.404	28.9	42.812	10.383	12.523	15.184
	12.447	22.99	14.07	24.158	24.188	40.461	15.768	11.753	15.523
	10.5	7.892	18.28	11.183	38.25	53.693	9.65	13.889	18.928
	8.71	18.926	36.548	34.761	36.265	19.687	10.81	10.535	16.881
	15.925	31.421	22.447	21.099	46.156	25.09	8.525	12.206	15.463
	6.409	16.928	25.409	20.27	20.792	23.264	11.446	14.688	16.303
	8.702	39.662	15.812	15.957	35.457	50.032	12.086	9.491	10.726
	13.357	24.607	16.035	21.524	29.206	49.601	5.018	20.4	17.973
	19.708	19.26	9.492	16.693	42.042	35.648	6.951	23.207	14.05
	14.335	11.571	14.516	13.48	20.125	40.335	10.507	23.106	10.287
	9.917	19.222	17.132	14.459	24.283	36.557	8.924	19.444	14.684
	19.301	31.283	40.188	20.83		45.977		20.536	15.326
	10.353	31.086	18.287	20.07		28.274		17.682	19.065
	16.642	17.254	41.613					21.911	15.366
	20.835	28.833	34.451					21.742	18.321
	12.76		39.247					16.675	13.834
	10.992		25.03					12.945	13.095
	23.026		18.621					9.466	13.301
	9.864		43.17					15.249	16.474
	18.404		25.437					11.707	12.028
	18.71		40.137						15.246
	17.582		16.89						18.059
	10.798		40.483						17.68
			18.049
			26.234
Mean	14.4936	22.1528	24.9037	19.7891	30.3518	40.2356	10.2744	15.3349	14.7822
SEM	0.936578	2.36981	1.76457	1.57145	2.29694	2.2983	0.581885	0.808919	0.480112
p values		0.00163846	3.49912e-06		0.000451674	8.46711e-09		3.75366e-05	4.38072e-07

## Sheet: Supplementary Fig.5
	S5b
	Proliferative	Quiescent	Replating
	55.5556	0	53.3333
	55	0	68.1818
	66.6667	7.69231	58.8235
		11.1111
		0
		0
		12.5
		12.5
		28.5714
		16.6667
		0
		0
		0
		0
		8.33333
Mean	59.0741	6.49166	60.1129
SEM	3.79968	2.21096	4.3346
p values		2.87391e-08	2.5721e-08
	S5e				S5f
	GFP	Cre-GFP			GFP	Cre-GFP
	91.3043	78.3784			46.152	6.828
	77.4193	77.7778			67.328	3.185
	69.697	82.9268			55.865	7.275
	80.7692	88.4615			45.049	2.647
	70.3704	73.6842			92.382	5.073
					89.638	5.589
Mean	77.9121	80.2457			133.813	8.521
SEM	3.95047	2.52308			83.171	5.248
					40.072	9.201
					115.545	4.026
					69.611	5.514
					118.719	4.687
					153.654	6.485
					51.078	7.086
					45.339	3.203
					32.864	7.518
					76.79
					115.062
					54.794
					45.322
				Mean	76.6124	5.75538
				SEM	7.82369	0.483542
				p values	2.09726e-09

[truncated: 1 more sheets: Supplementary Fig.6]
